# Supplementary material for: Splicing factor Prp18p promotes genome-wide fidelity of consensus 3′-splice sites
Source: Nucleic Acids Res. 2023 Nov 13;51(22):12428–42. doi: 10.1093/nar/gkad968 (PMC10711555; doi:10.1093/nar/gkad968)
Supplement: gkad968_Supplemental_Files [file gkad968_supplemental_files.zip]

Archive with 2 entries (2 files):
- Pprp18_2023 Supp Data.docx
- prp18_supp_tables 2023.xlsx
