# Supplementary material for: Splicing factor Prp18p promotes genome-wide fidelity of consensus 3′-splice sites
Source: Nucleic Acids Res. 2023 Nov 13;51(22):12428–42. doi: 10.1093/nar/gkad968 (PMC10711555; doi:10.1093/nar/gkad968)
Supplement: gkad968_Supplemental_Files [file gkad968_supplemental_files.zip › prp18_supp_tables 2023.xlsx]

## Sheet: S1 all_junctions
annotated_chromosome	annotated_start	annotated_end	annotated_strand	systematic_gene_name	common_gene_name	RPG	annotated_intron_length	annotated_BP_3SS_dist	annotated_BP_5SS_dist	annotated_best_BP_sequence	annotated_coord_for_best_match_to_BP_consensus	annotated_U_score	alternative_U_score	annotated_poly_U_count	annotated_poly_Y_count	annotated_US_5SS_1	annotated_US_5SS_2	annotated_US_5SS_3	annotated_DS_3SS_1	annotated_DS_3SS_2	annotated_DS_3SS_3	annotated_upstream_5SS_seq	annotated_fiveSS_seq	annotated_downstream_5SS_seq	annotated_upstream_3SS_seq	annotated_threeSS_seq	annotated_downstream_3SS_seq	annotated_fiveSS_type	annotated_threeSS_type	junction_ID_name	chromosome	adjusted_start	adjusted_end	annotated_to_alternative_5SS_dist	annotated_to_alternative_3SS_dist	overhang_perfect_matches_upstream_junction	overhang_perfect_matches_downstream_junction	overhang_upstream_junction	overhang_downstream_junction	polyA_only_upstream_overhang	polyA_only_downstream_overhang	homopolymer_only_upstream_overhang	homopolymer_only_downstream_overhang	max_ambiguous_bases	alt_5SS	alt_3SS	intron_length	BP_3SS_dist	BP_5SS_dist
chrIV	579479	580017	+	YDR064W	RPS13	TRUE	538	53	485	TACTAAC	579964	0	0	5	6	C	C	G	G	G	T	GCACAGTGCC	GTATGT	TTATTAACAC	TTACTTTAAA	CAG	GGTAAAGGTA	GTATGT	YAG	chrIV_579479_580024_+	chrIV	579479	580024	0	7	46	90	46	90	FALSE	FALSE	FALSE	FALSE	4	FALSE	TRUE	545	60	485
chrIV	579479	580017	+	YDR064W	RPS13	TRUE	538	53	485	TACTAAC	579964	0	0	5	6	C	C	G	G	G	T	GCACAGTGCC	GTATGT	TTATTAACAC	TTACTTTAAA	CAG	GGTAAAGGTA	GTATGT	YAG	chrIV_579465_580017_+	chrIV	579465	580017	-14	0	57	91	57	91	FALSE	FALSE	FALSE	FALSE	1	TRUE	FALSE	552	53	499
chrIV	579479	580017	+	YDR064W	RPS13	TRUE	538	53	485	TACTAAC	579964	0	0	5	6	C	C	G	G	G	T	GCACAGTGCC	GTATGT	TTATTAACAC	TTACTTTAAA	CAG	GGTAAAGGTA	GTATGT	YAG	chrIV_579895_580017_+	chrIV	579895	580017	416	0	93	93	93	93	FALSE	FALSE	FALSE	FALSE	1	TRUE	FALSE	122	53	69
chrIV	579479	580017	+	YDR064W	RPS13	TRUE	538	53	485	TACTAAC	579964	0	0	5	6	C	C	G	G	G	T	GCACAGTGCC	GTATGT	TTATTAACAC	TTACTTTAAA	CAG	GGTAAAGGTA	GTATGT	YAG	chrIV_579982_580027_+	chrIV	579982	580027	503	10	7	3	10	94	FALSE	FALSE	FALSE	TRUE	0	TRUE	TRUE	45	26	19
chrIV	579479	580017	+	YDR064W	RPS13	TRUE	538	53	485	TACTAAC	579964	0	0	5	6	C	C	G	G	G	T	GCACAGTGCC	GTATGT	TTATTAACAC	TTACTTTAAA	CAG	GGTAAAGGTA	GTATGT	YAG	chrIV_579479_580019_+	chrIV	579479	580019	0	2	33	79	33	79	FALSE	FALSE	FALSE	FALSE	0	FALSE	TRUE	540	55	485
chrIV	579479	580017	+	YDR064W	RPS13	TRUE	538	53	485	TACTAAC	579964	0	0	5	6	C	C	G	G	G	T	GCACAGTGCC	GTATGT	TTATTAACAC	TTACTTTAAA	CAG	GGTAAAGGTA	GTATGT	YAG	chrIV_579982_580028_+	chrIV	579982	580028	503	11	7	11	7	94	FALSE	FALSE	FALSE	FALSE	1	TRUE	TRUE	46	27	19
chrIV	579479	580017	+	YDR064W	RPS13	TRUE	538	53	485	TACTAAC	579964	0	0	5	6	C	C	G	G	G	T	GCACAGTGCC	GTATGT	TTATTAACAC	TTACTTTAAA	CAG	GGTAAAGGTA	GTATGT	YAG	chrIV_579478_580016_+	chrIV	579478	580016	-1	-1	48	80	48	88	FALSE	FALSE	FALSE	FALSE	0	TRUE	TRUE	538	52	486
chrIV	579479	580017	+	YDR064W	RPS13	TRUE	538	53	485	TACTAAC	579964	0	0	5	6	C	C	G	G	G	T	GCACAGTGCC	GTATGT	TTATTAACAC	TTACTTTAAA	CAG	GGTAAAGGTA	GTATGT	YAG	chrIV_579982_580026_+	chrIV	579982	580026	503	9	6	1	6	95	FALSE	TRUE	TRUE	TRUE	1	TRUE	TRUE	44	25	19
chrIV	579479	580017	+	YDR064W	RPS13	TRUE	538	53	485	TACTAAC	579964	0	0	5	6	C	C	G	G	G	T	GCACAGTGCC	GTATGT	TTATTAACAC	TTACTTTAAA	CAG	GGTAAAGGTA	GTATGT	YAG	chrIV_578889_580266_+	chrIV	578889	580266	-590	249	8	94	8	94	FALSE	FALSE	FALSE	FALSE	0	TRUE	TRUE	1377	302	1075
chrIV	579479	580017	+	YDR064W	RPS13	TRUE	538	53	485	TACTAAC	579964	0	0	5	6	C	C	G	G	G	T	GCACAGTGCC	GTATGT	TTATTAACAC	TTACTTTAAA	CAG	GGTAAAGGTA	GTATGT	YAG	chrIV_579479_580018_+	chrIV	579479	580018	0	1	46	82	46	82	FALSE	FALSE	FALSE	FALSE	3	FALSE	TRUE	539	54	485
chrIV	579479	580017	+	YDR064W	RPS13	TRUE	538	53	485	TACTAAC	579964	0	0	5	6	C	C	G	G	G	T	GCACAGTGCC	GTATGT	TTATTAACAC	TTACTTTAAA	CAG	GGTAAAGGTA	GTATGT	YAG	chrIV_579474_580017_+	chrIV	579474	580017	-5	0	34	81	34	84	FALSE	FALSE	FALSE	FALSE	1	TRUE	FALSE	543	53	490
chrIV	579479	580017	+	YDR064W	RPS13	TRUE	538	53	485	TACTAAC	579964	0	0	5	6	C	C	G	G	G	T	GCACAGTGCC	GTATGT	TTATTAACAC	TTACTTTAAA	CAG	GGTAAAGGTA	GTATGT	YAG	chrIV_579481_580019_+	chrIV	579481	580019	2	2	41	72	45	80	FALSE	FALSE	FALSE	FALSE	0	TRUE	TRUE	538	55	483
chrIV	579479	580017	+	YDR064W	RPS13	TRUE	538	53	485	TACTAAC	579964	0	0	5	6	C	C	G	G	G	T	GCACAGTGCC	GTATGT	TTATTAACAC	TTACTTTAAA	CAG	GGTAAAGGTA	GTATGT	YAG	chrIV_579479_580017_+	chrIV	579479	580017	0	0	98	98	98	99	FALSE	FALSE	FALSE	FALSE	1	FALSE	FALSE	538	53	485
chrIV	579479	580017	+	YDR064W	RPS13	TRUE	538	53	485	TACTAAC	579964	0	0	5	6	C	C	G	G	G	T	GCACAGTGCC	GTATGT	TTATTAACAC	TTACTTTAAA	CAG	GGTAAAGGTA	GTATGT	YAG	chrIV_579479_579983_+	chrIV	579479	579983	0	-34	39	65	39	65	FALSE	FALSE	FALSE	FALSE	0	FALSE	TRUE	504	19	485
chrIV	579479	580017	+	YDR064W	RPS13	TRUE	538	53	485	TACTAAC	579964	0	0	5	6	C	C	G	G	G	T	GCACAGTGCC	GTATGT	TTATTAACAC	TTACTTTAAA	CAG	GGTAAAGGTA	GTATGT	YAG	chrIV_579877_579912_+	chrIV	579877	579912	398	-105	2	2	89	11	FALSE	TRUE	FALSE	TRUE	0	TRUE	TRUE	35	6	29
chrIV	579479	580017	+	YDR064W	RPS13	TRUE	538	53	485	TACTAAC	579964	0	0	5	6	C	C	G	G	G	T	GCACAGTGCC	GTATGT	TTATTAACAC	TTACTTTAAA	CAG	GGTAAAGGTA	GTATGT	YAG	chrIV_579477_580015_+	chrIV	579477	580015	-2	-2	16	1	37	67	FALSE	TRUE	FALSE	TRUE	0	TRUE	TRUE	538	51	487
chrIV	579479	580017	+	YDR064W	RPS13	TRUE	538	53	485	TACTAAC	579964	0	0	5	6	C	C	G	G	G	T	GCACAGTGCC	GTATGT	TTATTAACAC	TTACTTTAAA	CAG	GGTAAAGGTA	GTATGT	YAG	chrIV_579482_580020_+	chrIV	579482	580020	3	3	1	43	42	71	TRUE	FALSE	TRUE	FALSE	0	TRUE	TRUE	538	56	482
chrIV	579479	580017	+	YDR064W	RPS13	TRUE	538	53	485	TACTAAC	579964	0	0	5	6	C	C	G	G	G	T	GCACAGTGCC	GTATGT	TTATTAACAC	TTACTTTAAA	CAG	GGTAAAGGTA	GTATGT	YAG	chrIV_579608_579656_+	chrIV	579608	579656	129	-361	1	87	14	87	TRUE	FALSE	TRUE	FALSE	1	TRUE	TRUE	48	20	28
chrIV	579479	580017	+	YDR064W	RPS13	TRUE	538	53	485	TACTAAC	579964	0	0	5	6	C	C	G	G	G	T	GCACAGTGCC	GTATGT	TTATTAACAC	TTACTTTAAA	CAG	GGTAAAGGTA	GTATGT	YAG	chrIV_579670_579715_+	chrIV	579670	579715	191	-302	3	1	8	93	FALSE	FALSE	FALSE	TRUE	0	TRUE	TRUE	45	7	38
chrIV	579479	580017	+	YDR064W	RPS13	TRUE	538	53	485	TACTAAC	579964	0	0	5	6	C	C	G	G	G	T	GCACAGTGCC	GTATGT	TTATTAACAC	TTACTTTAAA	CAG	GGTAAAGGTA	GTATGT	YAG	chrIV_579708_580017_+	chrIV	579708	580017	229	0	82	65	82	65	FALSE	FALSE	FALSE	FALSE	0	TRUE	FALSE	309	53	256
chrIV	579479	580017	+	YDR064W	RPS13	TRUE	538	53	485	TACTAAC	579964	0	0	5	6	C	C	G	G	G	T	GCACAGTGCC	GTATGT	TTATTAACAC	TTACTTTAAA	CAG	GGTAAAGGTA	GTATGT	YAG	chrIV_579712_580017_+	chrIV	579712	580017	233	0	80	65	80	65	FALSE	FALSE	FALSE	FALSE	1	TRUE	FALSE	305	53	252
chrIV	579479	580017	+	YDR064W	RPS13	TRUE	538	53	485	TACTAAC	579964	0	0	5	6	C	C	G	G	G	T	GCACAGTGCC	GTATGT	TTATTAACAC	TTACTTTAAA	CAG	GGTAAAGGTA	GTATGT	YAG	chrIV_579982_580025_+	chrIV	579982	580025	503	8	6	1	6	94	FALSE	FALSE	TRUE	TRUE	0	TRUE	TRUE	43	24	19
chrIV	579479	580017	+	YDR064W	RPS13	TRUE	538	53	485	TACTAAC	579964	0	0	5	6	C	C	G	G	G	T	GCACAGTGCC	GTATGT	TTATTAACAC	TTACTTTAAA	CAG	GGTAAAGGTA	GTATGT	YAG	chrIV_579708_580013_+	chrIV	579708	580013	229	-4	71	55	71	55	FALSE	FALSE	FALSE	FALSE	3	TRUE	TRUE	305	49	256
chrIV	579479	580017	+	YDR064W	RPS13	TRUE	538	53	485	TACTAAC	579964	0	0	5	6	C	C	G	G	G	T	GCACAGTGCC	GTATGT	TTATTAACAC	TTACTTTAAA	CAG	GGTAAAGGTA	GTATGT	YAG	chrIV_579478_580017_+	chrIV	579478	580017	-1	0	24	77	24	83	FALSE	FALSE	FALSE	FALSE	0	TRUE	FALSE	539	53	486
chrIV	579479	580017	+	YDR064W	RPS13	TRUE	538	53	485	TACTAAC	579964	0	0	5	6	C	C	G	G	G	T	GCACAGTGCC	GTATGT	TTATTAACAC	TTACTTTAAA	CAG	GGTAAAGGTA	GTATGT	YAG	chrIV_579626_580017_+	chrIV	579626	580017	147	0	91	66	91	66	FALSE	FALSE	FALSE	FALSE	2	TRUE	FALSE	391	53	338
chrIV	579479	580017	+	YDR064W	RPS13	TRUE	538	53	485	TACTAAC	579964	0	0	5	6	C	C	G	G	G	T	GCACAGTGCC	GTATGT	TTATTAACAC	TTACTTTAAA	CAG	GGTAAAGGTA	GTATGT	YAG	chrIV_579935_580025_+	chrIV	579935	580025	456	8	5	1	8	93	FALSE	FALSE	FALSE	TRUE	1	TRUE	TRUE	90	61	29
chrIV	579479	580017	+	YDR064W	RPS13	TRUE	538	53	485	TACTAAC	579964	0	0	5	6	C	C	G	G	G	T	GCACAGTGCC	GTATGT	TTATTAACAC	TTACTTTAAA	CAG	GGTAAAGGTA	GTATGT	YAG	chrIV_579708_580015_+	chrIV	579708	580015	229	-2	75	78	75	78	FALSE	FALSE	FALSE	FALSE	1	TRUE	TRUE	307	51	256
chrIV	579479	580017	+	YDR064W	RPS13	TRUE	538	53	485	TACTAAC	579964	0	0	5	6	C	C	G	G	G	T	GCACAGTGCC	GTATGT	TTATTAACAC	TTACTTTAAA	CAG	GGTAAAGGTA	GTATGT	YAG	chrIV_579518_580017_+	chrIV	579518	580017	39	0	24	77	24	77	FALSE	FALSE	FALSE	FALSE	1	TRUE	FALSE	499	53	446
chrIV	579479	580017	+	YDR064W	RPS13	TRUE	538	53	485	TACTAAC	579964	0	0	5	6	C	C	G	G	G	T	GCACAGTGCC	GTATGT	TTATTAACAC	TTACTTTAAA	CAG	GGTAAAGGTA	GTATGT	YAG	chrIV_579558_580017_+	chrIV	579558	580017	79	0	7	36	7	94	FALSE	FALSE	FALSE	FALSE	1	TRUE	FALSE	459	53	406
chrIV	579479	580017	+	YDR064W	RPS13	TRUE	538	53	485	TACTAAC	579964	0	0	5	6	C	C	G	G	G	T	GCACAGTGCC	GTATGT	TTATTAACAC	TTACTTTAAA	CAG	GGTAAAGGTA	GTATGT	YAG	chrIV_579697_579735_+	chrIV	579697	579735	218	-282	2	3	7	94	FALSE	FALSE	FALSE	FALSE	0	TRUE	TRUE	38	9	29
chrIV	579479	580017	+	YDR064W	RPS13	TRUE	538	53	485	TACTAAC	579964	0	0	5	6	C	C	G	G	G	T	GCACAGTGCC	GTATGT	TTATTAACAC	TTACTTTAAA	CAG	GGTAAAGGTA	GTATGT	YAG	chrIV_579693_579733_+	chrIV	579693	579733	214	-284	11	1	11	90	FALSE	FALSE	FALSE	TRUE	0	TRUE	TRUE	40	25	15
chrIV	579479	580017	+	YDR064W	RPS13	TRUE	538	53	485	TACTAAC	579964	0	0	5	6	C	C	G	G	G	T	GCACAGTGCC	GTATGT	TTATTAACAC	TTACTTTAAA	CAG	GGTAAAGGTA	GTATGT	YAG	chrIV_578780_579733_+	chrIV	578780	579733	-699	-284	9	11	9	11	FALSE	FALSE	FALSE	FALSE	1	TRUE	TRUE	953	845	108
chrIV	579479	580017	+	YDR064W	RPS13	TRUE	538	53	485	TACTAAC	579964	0	0	5	6	C	C	G	G	G	T	GCACAGTGCC	GTATGT	TTATTAACAC	TTACTTTAAA	CAG	GGTAAAGGTA	GTATGT	YAG	chrIV_579475_580013_+	chrIV	579475	580013	-4	-4	6	2	35	66	FALSE	FALSE	FALSE	FALSE	0	TRUE	TRUE	538	49	489
chrIV	579479	580017	+	YDR064W	RPS13	TRUE	538	53	485	TACTAAC	579964	0	0	5	6	C	C	G	G	G	T	GCACAGTGCC	GTATGT	TTATTAACAC	TTACTTTAAA	CAG	GGTAAAGGTA	GTATGT	YAG	chrIV_579477_580016_+	chrIV	579477	580016	-2	-1	25	1	25	76	FALSE	FALSE	FALSE	TRUE	0	TRUE	TRUE	539	52	487
chrIV	579479	580017	+	YDR064W	RPS13	TRUE	538	53	485	TACTAAC	579964	0	0	5	6	C	C	G	G	G	T	GCACAGTGCC	GTATGT	TTATTAACAC	TTACTTTAAA	CAG	GGTAAAGGTA	GTATGT	YAG	chrIV_579479_580023_+	chrIV	579479	580023	0	6	7	76	18	7	FALSE	FALSE	FALSE	FALSE	1	FALSE	TRUE	544	59	485
chrIV	579479	580017	+	YDR064W	RPS13	TRUE	538	53	485	TACTAAC	579964	0	0	5	6	C	C	G	G	G	T	GCACAGTGCC	GTATGT	TTATTAACAC	TTACTTTAAA	CAG	GGTAAAGGTA	GTATGT	YAG	chrIV_579476_580014_+	chrIV	579476	580014	-3	-3	1	1	43	58	FALSE	FALSE	TRUE	TRUE	0	TRUE	TRUE	538	50	488
chrIV	579479	580017	+	YDR064W	RPS13	TRUE	538	53	485	TACTAAC	579964	0	0	5	6	C	C	G	G	G	T	GCACAGTGCC	GTATGT	TTATTAACAC	TTACTTTAAA	CAG	GGTAAAGGTA	GTATGT	YAG	chrIV_579708_580008_+	chrIV	579708	580008	229	-9	45	56	45	56	FALSE	FALSE	FALSE	FALSE	0	TRUE	TRUE	300	44	256
chrIV	579479	580017	+	YDR064W	RPS13	TRUE	538	53	485	TACTAAC	579964	0	0	5	6	C	C	G	G	G	T	GCACAGTGCC	GTATGT	TTATTAACAC	TTACTTTAAA	CAG	GGTAAAGGTA	GTATGT	YAG	chrIV_579575_579608_+	chrIV	579575	579608	96	-409	2	1	10	16	FALSE	FALSE	TRUE	TRUE	0	TRUE	TRUE	33	6	27
chrIII	111558	111633	-	YCL002C	YCL002C	FALSE	75	31	44	GACTAAC	111589	0	0	5	7	A	C	T	A	T	C	TTTTTTATCA	GTATGC	ATAATTGAAG	ATTTCTTACA	TAG	ATCATCGCCA	GT	YAG	chrIII_111580_111633_-	chrIII	111580	111633	0	-22	84	92	84	92	FALSE	FALSE	FALSE	FALSE	0	FALSE	TRUE	53	9	44
chrIII	111558	111633	-	YCL002C	YCL002C	FALSE	75	31	44	GACTAAC	111589	0	0	5	7	A	C	T	A	T	C	TTTTTTATCA	GTATGC	ATAATTGAAG	ATTTCTTACA	TAG	ATCATCGCCA	GT	YAG	chrIII_111558_111633_-	chrIII	111558	111633	0	0	98	98	98	98	FALSE	FALSE	FALSE	FALSE	0	FALSE	FALSE	75	31	44
chrIII	111558	111633	-	YCL002C	YCL002C	FALSE	75	31	44	GACTAAC	111589	0	0	5	7	A	C	T	A	T	C	TTTTTTATCA	GTATGC	ATAATTGAAG	ATTTCTTACA	TAG	ATCATCGCCA	GT	YAG	chrIII_111579_111632_-	chrIII	111579	111632	1	-21	16	85	16	85	FALSE	FALSE	FALSE	FALSE	0	TRUE	TRUE	53	10	43
chrIII	111558	111633	-	YCL002C	YCL002C	FALSE	75	31	44	GACTAAC	111589	0	0	5	7	A	C	T	A	T	C	TTTTTTATCA	GTATGC	ATAATTGAAG	ATTTCTTACA	TAG	ATCATCGCCA	GT	YAG	chrIII_111556_111631_-	chrIII	111556	111631	2	2	1	21	72	29	FALSE	FALSE	FALSE	FALSE	1	TRUE	TRUE	75	33	42
chrIII	111558	111633	-	YCL002C	YCL002C	FALSE	75	31	44	GACTAAC	111589	0	0	5	7	A	C	T	A	T	C	TTTTTTATCA	GTATGC	ATAATTGAAG	ATTTCTTACA	TAG	ATCATCGCCA	GT	YAG	chrIII_111559_111634_-	chrIII	111559	111634	-1	-1	57	42	57	44	FALSE	FALSE	FALSE	FALSE	0	TRUE	TRUE	75	30	45
chrIII	294240	294291	+	YCR097W	HMRA1	FALSE	51	10	41	TACTAAC	294281	0	0	4	5	G	G	T	T	T	C	AAGAGTTTGG	GTATGT	AATATGAGAA	TAACAATTTG	TAG	TTCATAAATA	GTATGT	YAG	chrIII_294240_294291_+	chrIII	294240	294291	0	0	98	95	99	95	FALSE	FALSE	FALSE	FALSE	1	FALSE	FALSE	51	10	41
chrIII	294240	294291	+	YCR097W	HMRA1	FALSE	51	10	41	TACTAAC	294281	0	0	4	5	G	G	T	T	T	C	AAGAGTTTGG	GTATGT	AATATGAGAA	TAACAATTTG	TAG	TTCATAAATA	GTATGT	YAG	chrIII_294238_294289_+	chrIII	294238	294289	-2	-2	40	1	40	61	FALSE	TRUE	FALSE	TRUE	1	TRUE	TRUE	51	8	43
chrIII	294240	294291	+	YCR097W	HMRA1	FALSE	51	10	41	TACTAAC	294281	0	0	4	5	G	G	T	T	T	C	AAGAGTTTGG	GTATGT	AATATGAGAA	TAACAATTTG	TAG	TTCATAAATA	GTATGT	YAG	chrIII_294236_294288_+	chrIII	294236	294288	-4	-3	67	1	67	34	FALSE	FALSE	FALSE	TRUE	1	TRUE	TRUE	52	7	45
chrIII	293940	293993	+	YCR097W	HMRA1	FALSE	53	11	42	TACTAAC	293982	0	0	3	5	T	A	A	T	T	T	TCTTTATAAT	GTATGT	TTTCATTTCA	AACAATACTT	CAG	TTTATAATGG	GTATGT	YAG	chrIII_293940_294001_+	chrIII	293940	294001	0	8	55	81	55	81	FALSE	FALSE	FALSE	FALSE	9	FALSE	TRUE	61	19	42
chrIII	293940	293993	+	YCR097W	HMRA1	FALSE	53	11	42	TACTAAC	293982	0	0	3	5	T	A	A	T	T	T	TCTTTATAAT	GTATGT	TTTCATTTCA	AACAATACTT	CAG	TTTATAATGG	GTATGT	YAG	chrIII_293940_293998_+	chrIII	293940	293998	0	5	80	78	80	78	FALSE	FALSE	FALSE	FALSE	2	FALSE	TRUE	58	16	42
chrIII	293940	293993	+	YCR097W	HMRA1	FALSE	53	11	42	TACTAAC	293982	0	0	3	5	T	A	A	T	T	T	TCTTTATAAT	GTATGT	TTTCATTTCA	AACAATACTT	CAG	TTTATAATGG	GTATGT	YAG	chrIII_293851_293993_+	chrIII	293851	293993	-89	0	46	94	46	94	FALSE	FALSE	FALSE	FALSE	0	TRUE	FALSE	142	11	131
chrIII	293940	293993	+	YCR097W	HMRA1	FALSE	53	11	42	TACTAAC	293982	0	0	3	5	T	A	A	T	T	T	TCTTTATAAT	GTATGT	TTTCATTTCA	AACAATACTT	CAG	TTTATAATGG	GTATGT	YAG	chrIII_293940_294003_+	chrIII	293940	294003	0	10	94	89	94	89	FALSE	FALSE	FALSE	FALSE	0	FALSE	TRUE	63	21	42
chrIII	293940	293993	+	YCR097W	HMRA1	FALSE	53	11	42	TACTAAC	293982	0	0	3	5	T	A	A	T	T	T	TCTTTATAAT	GTATGT	TTTCATTTCA	AACAATACTT	CAG	TTTATAATGG	GTATGT	YAG	chrIII_293851_293998_+	chrIII	293851	293998	-89	5	16	91	16	91	FALSE	FALSE	FALSE	FALSE	0	TRUE	TRUE	147	16	131
chrIII	293940	293993	+	YCR097W	HMRA1	FALSE	53	11	42	TACTAAC	293982	0	0	3	5	T	A	A	T	T	T	TCTTTATAAT	GTATGT	TTTCATTTCA	AACAATACTT	CAG	TTTATAATGG	GTATGT	YAG	chrIII_293940_293993_+	chrIII	293940	293993	0	0	98	98	98	98	FALSE	FALSE	FALSE	FALSE	0	FALSE	FALSE	53	11	42
chrIII	293940	293993	+	YCR097W	HMRA1	FALSE	53	11	42	TACTAAC	293982	0	0	3	5	T	A	A	T	T	T	TCTTTATAAT	GTATGT	TTTCATTTCA	AACAATACTT	CAG	TTTATAATGG	GTATGT	YAG	chrIII_293940_294024_+	chrIII	293940	294024	0	31	85	86	85	86	FALSE	FALSE	FALSE	FALSE	0	FALSE	TRUE	84	42	42
chrIII	293940	293993	+	YCR097W	HMRA1	FALSE	53	11	42	TACTAAC	293982	0	0	3	5	T	A	A	T	T	T	TCTTTATAAT	GTATGT	TTTCATTTCA	AACAATACTT	CAG	TTTATAATGG	GTATGT	YAG	chrIII_293940_294007_+	chrIII	293940	294007	0	14	89	94	92	94	FALSE	FALSE	FALSE	FALSE	0	FALSE	TRUE	67	25	42
chrIII	294240	294291	+	YCR097W	HMRA1	FALSE	51	10	41	TACTAAC	294281	0	0	4	5	G	G	T	T	T	C	AAGAGTTTGG	GTATGT	AATATGAGAA	TAACAATTTG	TAG	TTCATAAATA	GTATGT	YAG	chrIII_294240_294296_+	chrIII	294240	294296	0	5	94	7	94	7	FALSE	FALSE	FALSE	FALSE	0	FALSE	TRUE	56	15	41
chrIII	294240	294291	+	YCR097W	HMRA1	FALSE	51	10	41	TACTAAC	294281	0	0	4	5	G	G	T	T	T	C	AAGAGTTTGG	GTATGT	AATATGAGAA	TAACAATTTG	TAG	TTCATAAATA	GTATGT	YAG	chrIII_294242_294293_+	chrIII	294242	294293	2	2	17	16	85	26	FALSE	FALSE	FALSE	FALSE	1	TRUE	TRUE	51	12	39
chrIII	293940	293993	+	YCR097W	HMRA1	FALSE	53	11	42	TACTAAC	293982	0	0	3	5	T	A	A	T	T	T	TCTTTATAAT	GTATGT	TTTCATTTCA	AACAATACTT	CAG	TTTATAATGG	GTATGT	YAG	chrIII_293933_293979_+	chrIII	293933	293979	-7	-14	1	3	75	26	FALSE	FALSE	TRUE	FALSE	1	TRUE	TRUE	46	29	17
chrIII	293940	293993	+	YCR097W	HMRA1	FALSE	53	11	42	TACTAAC	293982	0	0	3	5	T	A	A	T	T	T	TCTTTATAAT	GTATGT	TTTCATTTCA	AACAATACTT	CAG	TTTATAATGG	GTATGT	YAG	chrIII_293938_293991_+	chrIII	293938	293991	-2	-2	64	41	82	80	FALSE	FALSE	FALSE	FALSE	1	TRUE	TRUE	53	9	44
chrIII	293940	293993	+	YCR097W	HMRA1	FALSE	53	11	42	TACTAAC	293982	0	0	3	5	T	A	A	T	T	T	TCTTTATAAT	GTATGT	TTTCATTTCA	AACAATACTT	CAG	TTTATAATGG	GTATGT	YAG	chrIII_293851_294007_+	chrIII	293851	294007	-89	14	20	92	20	92	FALSE	FALSE	FALSE	FALSE	0	TRUE	TRUE	156	25	131
chrIII	293940	293993	+	YCR097W	HMRA1	FALSE	53	11	42	TACTAAC	293982	0	0	3	5	T	A	A	T	T	T	TCTTTATAAT	GTATGT	TTTCATTTCA	AACAATACTT	CAG	TTTATAATGG	GTATGT	YAG	chrIII_293848_293993_+	chrIII	293848	293993	-92	0	14	90	14	90	FALSE	FALSE	FALSE	FALSE	0	TRUE	FALSE	145	11	134
chrIII	293940	293993	+	YCR097W	HMRA1	FALSE	53	11	42	TACTAAC	293982	0	0	3	5	T	A	A	T	T	T	TCTTTATAAT	GTATGT	TTTCATTTCA	AACAATACTT	CAG	TTTATAATGG	GTATGT	YAG	chrIII_293851_294003_+	chrIII	293851	294003	-89	10	14	87	14	87	FALSE	FALSE	FALSE	FALSE	0	TRUE	TRUE	152	21	131
chrIII	293940	293993	+	YCR097W	HMRA1	FALSE	53	11	42	TACTAAC	293982	0	0	3	5	T	A	A	T	T	T	TCTTTATAAT	GTATGT	TTTCATTTCA	AACAATACTT	CAG	TTTATAATGG	GTATGT	YAG	chrIII_293851_293994_+	chrIII	293851	293994	-89	1	17	84	17	84	FALSE	FALSE	FALSE	FALSE	0	TRUE	TRUE	143	12	131
chrIII	293940	293993	+	YCR097W	HMRA1	FALSE	53	11	42	TACTAAC	293982	0	0	3	5	T	A	A	T	T	T	TCTTTATAAT	GTATGT	TTTCATTTCA	AACAATACTT	CAG	TTTATAATGG	GTATGT	YAG	chrIII_293940_293994_+	chrIII	293940	293994	0	1	81	20	81	57	FALSE	FALSE	FALSE	FALSE	1	FALSE	TRUE	54	12	42
chrIII	293940	293993	+	YCR097W	HMRA1	FALSE	53	11	42	TACTAAC	293982	0	0	3	5	T	A	A	T	T	T	TCTTTATAAT	GTATGT	TTTCATTTCA	AACAATACTT	CAG	TTTATAATGG	GTATGT	YAG	chrIII_293940_293974_+	chrIII	293940	293974	0	-19	84	4	93	8	FALSE	FALSE	FALSE	FALSE	0	FALSE	TRUE	34	18	16
chrIII	293940	293993	+	YCR097W	HMRA1	FALSE	53	11	42	TACTAAC	293982	0	0	3	5	T	A	A	T	T	T	TCTTTATAAT	GTATGT	TTTCATTTCA	AACAATACTT	CAG	TTTATAATGG	GTATGT	YAG	chrIII_293940_293992_+	chrIII	293940	293992	0	-1	82	1	82	34	FALSE	FALSE	FALSE	TRUE	2	FALSE	TRUE	52	10	42
chrIII	293940	293993	+	YCR097W	HMRA1	FALSE	53	11	42	TACTAAC	293982	0	0	3	5	T	A	A	T	T	T	TCTTTATAAT	GTATGT	TTTCATTTCA	AACAATACTT	CAG	TTTATAATGG	GTATGT	YAG	chrIII_293851_294001_+	chrIII	293851	294001	-89	8	17	84	17	84	FALSE	FALSE	FALSE	FALSE	1	TRUE	TRUE	150	19	131
chrIII	293940	293993	+	YCR097W	HMRA1	FALSE	53	11	42	TACTAAC	293982	0	0	3	5	T	A	A	T	T	T	TCTTTATAAT	GTATGT	TTTCATTTCA	AACAATACTT	CAG	TTTATAATGG	GTATGT	YAG	chrIII_293940_294021_+	chrIII	293940	294021	0	28	51	89	51	89	FALSE	FALSE	FALSE	FALSE	0	FALSE	TRUE	81	39	42
chrIII	294240	294291	+	YCR097W	HMRA1	FALSE	51	10	41	TACTAAC	294281	0	0	4	5	G	G	T	T	T	C	AAGAGTTTGG	GTATGT	AATATGAGAA	TAACAATTTG	TAG	TTCATAAATA	GTATGT	YAG	chrIII_294191_294262_+	chrIII	294191	294262	-49	-29	1	1	90	11	TRUE	FALSE	TRUE	TRUE	0	TRUE	TRUE	71	31	40
chrIII	293940	293993	+	YCR097W	HMRA1	FALSE	53	11	42	TACTAAC	293982	0	0	3	5	T	A	A	T	T	T	TCTTTATAAT	GTATGT	TTTCATTTCA	AACAATACTT	CAG	TTTATAATGG	GTATGT	YAG	chrIII_293851_294024_+	chrIII	293851	294024	-89	31	7	94	7	94	FALSE	FALSE	FALSE	FALSE	0	TRUE	TRUE	173	42	131
chrIII	293940	293993	+	YCR097W	HMRA1	FALSE	53	11	42	TACTAAC	293982	0	0	3	5	T	A	A	T	T	T	TCTTTATAAT	GTATGT	TTTCATTTCA	AACAATACTT	CAG	TTTATAATGG	GTATGT	YAG	chrIII_293851_294021_+	chrIII	293851	294021	-89	28	7	94	7	94	FALSE	FALSE	FALSE	FALSE	0	TRUE	TRUE	170	39	131
chrVI	203293	203386	-	YFR024C-A	LSB3	FALSE	93	23	70	TACTAAC	203316	0	0	3	4	A	A	A	A	A	A	GTGAGACAAA	GTATGT	TTTATACGGG	ACAATTAATA	AAG	AAAAGCAGCG	GTATGT	RAG	chrVI_203292_203386_-	chrVI	203292	203386	0	1	70	91	70	91	FALSE	FALSE	FALSE	FALSE	1	FALSE	TRUE	94	24	70
chrVI	203293	203386	-	YFR024C-A	LSB3	FALSE	93	23	70	TACTAAC	203316	0	0	3	4	A	A	A	A	A	A	GTGAGACAAA	GTATGT	TTTATACGGG	ACAATTAATA	AAG	AAAAGCAGCG	GTATGT	RAG	chrVI_203293_203386_-	chrVI	203293	203386	0	0	95	98	95	99	FALSE	FALSE	FALSE	FALSE	0	FALSE	FALSE	93	23	70
chrVI	203293	203386	-	YFR024C-A	LSB3	FALSE	93	23	70	TACTAAC	203316	0	0	3	4	A	A	A	A	A	A	GTGAGACAAA	GTATGT	TTTATACGGG	ACAATTAATA	AAG	AAAAGCAGCG	GTATGT	RAG	chrVI_203295_203386_-	chrVI	203295	203386	0	-2	55	1	55	78	TRUE	FALSE	TRUE	TRUE	2	FALSE	TRUE	91	21	70
chrVI	203293	203386	-	YFR024C-A	LSB3	FALSE	93	23	70	TACTAAC	203316	0	0	3	4	A	A	A	A	A	A	GTGAGACAAA	GTATGT	TTTATACGGG	ACAATTAATA	AAG	AAAAGCAGCG	GTATGT	RAG	chrVI_203291_203386_-	chrVI	203291	203386	0	2	34	62	43	62	FALSE	FALSE	FALSE	FALSE	2	FALSE	TRUE	95	25	70
chrVI	203293	203386	-	YFR024C-A	LSB3	FALSE	93	23	70	TACTAAC	203316	0	0	3	4	A	A	A	A	A	A	GTGAGACAAA	GTATGT	TTTATACGGG	ACAATTAATA	AAG	AAAAGCAGCG	GTATGT	RAG	chrVI_203298_203390_-	chrVI	203298	203390	-4	-5	37	4	37	64	FALSE	FALSE	FALSE	FALSE	1	TRUE	TRUE	92	18	74
chrVI	203293	203386	-	YFR024C-A	LSB3	FALSE	93	23	70	TACTAAC	203316	0	0	3	4	A	A	A	A	A	A	GTGAGACAAA	GTATGT	TTTATACGGG	ACAATTAATA	AAG	AAAAGCAGCG	GTATGT	RAG	chrVI_203294_203386_-	chrVI	203294	203386	0	-1	1	92	92	92	FALSE	FALSE	FALSE	FALSE	4	FALSE	TRUE	92	22	70
chrVI	203293	203386	-	YFR024C-A	LSB3	FALSE	93	23	70	TACTAAC	203316	0	0	3	4	A	A	A	A	A	A	GTGAGACAAA	GTATGT	TTTATACGGG	ACAATTAATA	AAG	AAAAGCAGCG	GTATGT	RAG	chrVI_203288_203386_-	chrVI	203288	203386	0	5	38	71	38	71	FALSE	FALSE	FALSE	FALSE	0	FALSE	TRUE	98	28	70
chrVI	203293	203386	-	YFR024C-A	LSB3	FALSE	93	23	70	TACTAAC	203316	0	0	3	4	A	A	A	A	A	A	GTGAGACAAA	GTATGT	TTTATACGGG	ACAATTAATA	AAG	AAAAGCAGCG	GTATGT	RAG	chrVI_203291_203384_-	chrVI	203291	203384	2	2	2	71	32	79	FALSE	FALSE	FALSE	FALSE	1	TRUE	TRUE	93	25	68
chrVI	203293	203386	-	YFR024C-A	LSB3	FALSE	93	23	70	TACTAAC	203316	0	0	3	4	A	A	A	A	A	A	GTGAGACAAA	GTATGT	TTTATACGGG	ACAATTAATA	AAG	AAAAGCAGCG	GTATGT	RAG	chrVI_203285_203386_-	chrVI	203285	203386	0	8	62	44	62	44	FALSE	FALSE	FALSE	FALSE	0	FALSE	TRUE	101	31	70
chrVI	203293	203386	-	YFR024C-A	LSB3	FALSE	93	23	70	TACTAAC	203316	0	0	3	4	A	A	A	A	A	A	GTGAGACAAA	GTATGT	TTTATACGGG	ACAATTAATA	AAG	AAAAGCAGCG	GTATGT	RAG	chrVI_203312_203386_-	chrVI	203312	203386	0	-19	55	62	55	62	FALSE	FALSE	FALSE	FALSE	0	FALSE	TRUE	74	36	38
chrVI	203293	203386	-	YFR024C-A	LSB3	FALSE	93	23	70	TACTAAC	203316	0	0	3	4	A	A	A	A	A	A	GTGAGACAAA	GTATGT	TTTATACGGG	ACAATTAATA	AAG	AAAAGCAGCG	GTATGT	RAG	chrVI_203292_203385_-	chrVI	203292	203385	1	1	54	31	54	71	FALSE	FALSE	FALSE	FALSE	0	TRUE	TRUE	93	24	69
chrX	156790	157249	-	YJL136C	RPS21B	TRUE	459	26	433	TACTAAC	156816	0	0	7	9	A	T	T	G	T	T	GGGTCAATTA	GTACGT	AAATTATAGC	CTTTTTTTAC	TAG	GTTGAATTAT	GT	YAG	chrX_156770_157249_-	chrX	156770	157249	0	20	72	93	72	93	FALSE	FALSE	FALSE	FALSE	0	FALSE	TRUE	479	46	433
chrX	156790	157249	-	YJL136C	RPS21B	TRUE	459	26	433	TACTAAC	156816	0	0	7	9	A	T	T	G	T	T	GGGTCAATTA	GTACGT	AAATTATAGC	CTTTTTTTAC	TAG	GTTGAATTAT	GT	YAG	chrX_156808_157249_-	chrX	156808	157249	0	-18	39	62	39	62	FALSE	FALSE	FALSE	FALSE	0	FALSE	TRUE	441	8	433
chrX	156790	157249	-	YJL136C	RPS21B	TRUE	459	26	433	TACTAAC	156816	0	0	7	9	A	T	T	G	T	T	GGGTCAATTA	GTACGT	AAATTATAGC	CTTTTTTTAC	TAG	GTTGAATTAT	GT	YAG	chrX_156729_156806_-	chrX	156729	156806	443	61	2	3	25	73	FALSE	FALSE	FALSE	FALSE	1	TRUE	TRUE	77	23	54
chrX	156790	157249	-	YJL136C	RPS21B	TRUE	459	26	433	TACTAAC	156816	0	0	7	9	A	T	T	G	T	T	GGGTCAATTA	GTACGT	AAATTATAGC	CTTTTTTTAC	TAG	GTTGAATTAT	GT	YAG	chrX_156789_157249_-	chrX	156789	157249	0	1	43	79	43	79	FALSE	FALSE	FALSE	FALSE	0	FALSE	TRUE	460	27	433
chrX	156790	157249	-	YJL136C	RPS21B	TRUE	459	26	433	TACTAAC	156816	0	0	7	9	A	T	T	G	T	T	GGGTCAATTA	GTACGT	AAATTATAGC	CTTTTTTTAC	TAG	GTTGAATTAT	GT	YAG	chrX_156806_157249_-	chrX	156806	157249	0	-16	36	65	36	65	FALSE	FALSE	FALSE	FALSE	1	FALSE	TRUE	443	10	433
chrX	156790	157249	-	YJL136C	RPS21B	TRUE	459	26	433	TACTAAC	156816	0	0	7	9	A	T	T	G	T	T	GGGTCAATTA	GTACGT	AAATTATAGC	CTTTTTTTAC	TAG	GTTGAATTAT	GT	YAG	chrX_156787_157247_-	chrX	156787	157247	2	3	46	83	46	83	FALSE	FALSE	FALSE	FALSE	1	TRUE	TRUE	460	29	431
chrX	156790	157249	-	YJL136C	RPS21B	TRUE	459	26	433	TACTAAC	156816	0	0	7	9	A	T	T	G	T	T	GGGTCAATTA	GTACGT	AAATTATAGC	CTTTTTTTAC	TAG	GTTGAATTAT	GT	YAG	chrX_156984_157043_-	chrX	156984	157043	206	-194	3	4	77	22	FALSE	FALSE	FALSE	FALSE	1	TRUE	TRUE	59	11	48
chrX	156790	157249	-	YJL136C	RPS21B	TRUE	459	26	433	TACTAAC	156816	0	0	7	9	A	T	T	G	T	T	GGGTCAATTA	GTACGT	AAATTATAGC	CTTTTTTTAC	TAG	GTTGAATTAT	GT	YAG	chrX_156787_157246_-	chrX	156787	157246	3	3	77	87	87	87	FALSE	FALSE	FALSE	FALSE	0	TRUE	TRUE	459	29	430
chrX	156790	157249	-	YJL136C	RPS21B	TRUE	459	26	433	TACTAAC	156816	0	0	7	9	A	T	T	G	T	T	GGGTCAATTA	GTACGT	AAATTATAGC	CTTTTTTTAC	TAG	GTTGAATTAT	GT	YAG	chrX_156790_157249_-	chrX	156790	157249	0	0	97	98	97	99	FALSE	FALSE	FALSE	FALSE	2	FALSE	FALSE	459	26	433
chrX	156790	157249	-	YJL136C	RPS21B	TRUE	459	26	433	TACTAAC	156816	0	0	7	9	A	T	T	G	T	T	GGGTCAATTA	GTACGT	AAATTATAGC	CTTTTTTTAC	TAG	GTTGAATTAT	GT	YAG	chrX_156791_157250_-	chrX	156791	157250	-1	-1	51	86	65	86	FALSE	FALSE	FALSE	FALSE	0	TRUE	TRUE	459	25	434
chrX	156790	157249	-	YJL136C	RPS21B	TRUE	459	26	433	TACTAAC	156816	0	0	7	9	A	T	T	G	T	T	GGGTCAATTA	GTACGT	AAATTATAGC	CTTTTTTTAC	TAG	GTTGAATTAT	GT	YAG	chrX_156790_157250_-	chrX	156790	157250	-1	0	15	90	25	90	FALSE	FALSE	FALSE	FALSE	0	TRUE	FALSE	460	26	434
chrX	156790	157249	-	YJL136C	RPS21B	TRUE	459	26	433	TACTAAC	156816	0	0	7	9	A	T	T	G	T	T	GGGTCAATTA	GTACGT	AAATTATAGC	CTTTTTTTAC	TAG	GTTGAATTAT	GT	YAG	chrX_156794_157253_-	chrX	156794	157253	-4	-4	32	2	37	64	FALSE	FALSE	FALSE	FALSE	1	TRUE	TRUE	459	22	437
chrX	156790	157249	-	YJL136C	RPS21B	TRUE	459	26	433	TACTAAC	156816	0	0	7	9	A	T	T	G	T	T	GGGTCAATTA	GTACGT	AAATTATAGC	CTTTTTTTAC	TAG	GTTGAATTAT	GT	YAG	chrX_156793_157252_-	chrX	156793	157252	-3	-3	26	38	37	67	FALSE	FALSE	FALSE	FALSE	1	TRUE	TRUE	459	23	436
chrX	156790	157249	-	YJL136C	RPS21B	TRUE	459	26	433	TACTAAC	156816	0	0	7	9	A	T	T	G	T	T	GGGTCAATTA	GTACGT	AAATTATAGC	CTTTTTTTAC	TAG	GTTGAATTAT	GT	YAG	chrX_156786_157249_-	chrX	156786	157249	0	4	36	82	36	82	FALSE	FALSE	FALSE	FALSE	0	FALSE	TRUE	463	30	433
chrX	156790	157249	-	YJL136C	RPS21B	TRUE	459	26	433	TACTAAC	156816	0	0	7	9	A	T	T	G	T	T	GGGTCAATTA	GTACGT	AAATTATAGC	CTTTTTTTAC	TAG	GTTGAATTAT	GT	YAG	chrX_156749_157249_-	chrX	156749	157249	0	41	15	86	15	86	FALSE	FALSE	FALSE	FALSE	0	FALSE	TRUE	500	67	433
chrX	156790	157249	-	YJL136C	RPS21B	TRUE	459	26	433	TACTAAC	156816	0	0	7	9	A	T	T	G	T	T	GGGTCAATTA	GTACGT	AAATTATAGC	CTTTTTTTAC	TAG	GTTGAATTAT	GT	YAG	chrX_156786_157245_-	chrX	156786	157245	4	4	2	23	40	74	FALSE	FALSE	FALSE	FALSE	0	TRUE	TRUE	459	30	429
chrX	156790	157249	-	YJL136C	RPS21B	TRUE	459	26	433	TACTAAC	156816	0	0	7	9	A	T	T	G	T	T	GGGTCAATTA	GTACGT	AAATTATAGC	CTTTTTTTAC	TAG	GTTGAATTAT	GT	YAG	chrX_156793_157249_-	chrX	156793	157249	0	-3	13	88	13	88	FALSE	FALSE	FALSE	FALSE	0	FALSE	TRUE	456	23	433
chrX	156790	157249	-	YJL136C	RPS21B	TRUE	459	26	433	TACTAAC	156816	0	0	7	9	A	T	T	G	T	T	GGGTCAATTA	GTACGT	AAATTATAGC	CTTTTTTTAC	TAG	GTTGAATTAT	GT	YAG	chrX_156797_156827_-	chrX	156797	156827	422	-7	1	1	7	94	FALSE	FALSE	TRUE	TRUE	0	TRUE	TRUE	30	9	21
chrX	156790	157249	-	YJL136C	RPS21B	TRUE	459	26	433	TACTAAC	156816	0	0	7	9	A	T	T	G	T	T	GGGTCAATTA	GTACGT	AAATTATAGC	CTTTTTTTAC	TAG	GTTGAATTAT	GT	YAG	chrX_156784_157243_-	chrX	156784	157243	6	6	2	56	45	56	FALSE	FALSE	FALSE	FALSE	0	TRUE	TRUE	459	32	427
chrX	156790	157249	-	YJL136C	RPS21B	TRUE	459	26	433	TACTAAC	156816	0	0	7	9	A	T	T	G	T	T	GGGTCAATTA	GTACGT	AAATTATAGC	CTTTTTTTAC	TAG	GTTGAATTAT	GT	YAG	chrX_156790_157082_-	chrX	156790	157082	167	0	17	84	17	84	FALSE	FALSE	FALSE	FALSE	4	TRUE	FALSE	292	26	266
chrX	156790	157249	-	YJL136C	RPS21B	TRUE	459	26	433	TACTAAC	156816	0	0	7	9	A	T	T	G	T	T	GGGTCAATTA	GTACGT	AAATTATAGC	CTTTTTTTAC	TAG	GTTGAATTAT	GT	YAG	chrX_156780_157249_-	chrX	156780	157249	0	10	28	12	12	61	FALSE	FALSE	FALSE	FALSE	0	FALSE	TRUE	469	36	433
chrX	156790	157249	-	YJL136C	RPS21B	TRUE	459	26	433	TACTAAC	156816	0	0	7	9	A	T	T	G	T	T	GGGTCAATTA	GTACGT	AAATTATAGC	CTTTTTTTAC	TAG	GTTGAATTAT	GT	YAG	chrX_156792_156822_-	chrX	156792	156822	427	-2	3	1	12	62	FALSE	TRUE	TRUE	TRUE	1	TRUE	TRUE	30	14	16
chrX	156790	157249	-	YJL136C	RPS21B	TRUE	459	26	433	TACTAAC	156816	0	0	7	9	A	T	T	G	T	T	GGGTCAATTA	GTACGT	AAATTATAGC	CTTTTTTTAC	TAG	GTTGAATTAT	GT	YAG	chrX_157183_157249_-	chrX	157183	157249	0	-393	36	70	36	70	FALSE	FALSE	FALSE	FALSE	0	FALSE	TRUE	66	14	52
chrVIII	189750	189850	-	YHR041C	SRB2	FALSE	100	35	65	TGCTAAC	189785	0	0	6	6	C	G	A	C	G	T	GAAAATCAGC	GTATGT	AAAGCTGGAG	TTTATGTATA	TAG	CGTTATATTC	GTATGT	YAG	chrVIII_189750_189850_-	chrVIII	189750	189850	0	0	89	98	89	98	FALSE	FALSE	FALSE	FALSE	0	FALSE	FALSE	100	35	65
chrXVI	377996	378389	-	YPL090C	RPS6A	TRUE	393	37	356	TACTAAC	378033	0	0	3	3	G	A	A	T	T	G	CATCATGAAG	GTATGA	TTTATGATAC	AAATTTAAAA	TAG	TTGAACATTT	GT	YAG	chrXVI_378019_378389_-	chrXVI	378019	378389	0	-23	52	85	52	85	FALSE	FALSE	FALSE	FALSE	0	FALSE	TRUE	370	14	356
chrXVI	377996	378389	-	YPL090C	RPS6A	TRUE	393	37	356	TACTAAC	378033	0	0	3	3	G	A	A	T	T	G	CATCATGAAG	GTATGA	TTTATGATAC	AAATTTAAAA	TAG	TTGAACATTT	GT	YAG	chrXVI_377998_378394_-	chrXVI	377998	378394	-5	-2	26	75	26	75	FALSE	FALSE	FALSE	FALSE	0	TRUE	TRUE	396	35	361
chrXVI	377996	378389	-	YPL090C	RPS6A	TRUE	393	37	356	TACTAAC	378033	0	0	3	3	G	A	A	T	T	G	CATCATGAAG	GTATGA	TTTATGATAC	AAATTTAAAA	TAG	TTGAACATTT	GT	YAG	chrXVI_377994_378387_-	chrXVI	377994	378387	2	2	24	86	33	86	FALSE	FALSE	FALSE	FALSE	1	TRUE	TRUE	393	39	354
chrXVI	377996	378389	-	YPL090C	RPS6A	TRUE	393	37	356	TACTAAC	378033	0	0	3	3	G	A	A	T	T	G	CATCATGAAG	GTATGA	TTTATGATAC	AAATTTAAAA	TAG	TTGAACATTT	GT	YAG	chrXVI_378010_378389_-	chrXVI	378010	378389	0	-14	62	88	62	88	FALSE	FALSE	FALSE	FALSE	1	FALSE	TRUE	379	23	356
chrXVI	377996	378389	-	YPL090C	RPS6A	TRUE	393	37	356	TACTAAC	378033	0	0	3	3	G	A	A	T	T	G	CATCATGAAG	GTATGA	TTTATGATAC	AAATTTAAAA	TAG	TTGAACATTT	GT	YAG	chrXVI_377993_378386_-	chrXVI	377993	378386	3	3	2	84	55	84	FALSE	FALSE	FALSE	FALSE	0	TRUE	TRUE	393	40	353
chrXVI	377996	378389	-	YPL090C	RPS6A	TRUE	393	37	356	TACTAAC	378033	0	0	3	3	G	A	A	T	T	G	CATCATGAAG	GTATGA	TTTATGATAC	AAATTTAAAA	TAG	TTGAACATTT	GT	YAG	chrXVI_377996_378391_-	chrXVI	377996	378391	-2	0	12	89	12	89	FALSE	FALSE	FALSE	FALSE	0	TRUE	FALSE	395	37	358
chrXVI	377996	378389	-	YPL090C	RPS6A	TRUE	393	37	356	TACTAAC	378033	0	0	3	3	G	A	A	T	T	G	CATCATGAAG	GTATGA	TTTATGATAC	AAATTTAAAA	TAG	TTGAACATTT	GT	YAG	chrXVI_378017_378389_-	chrXVI	378017	378389	0	-21	26	85	26	85	FALSE	FALSE	FALSE	FALSE	0	FALSE	TRUE	372	16	356
chrXVI	377996	378389	-	YPL090C	RPS6A	TRUE	393	37	356	TACTAAC	378033	0	0	3	3	G	A	A	T	T	G	CATCATGAAG	GTATGA	TTTATGATAC	AAATTTAAAA	TAG	TTGAACATTT	GT	YAG	chrXVI_377996_378389_-	chrXVI	377996	378389	0	0	97	98	97	98	FALSE	FALSE	FALSE	FALSE	2	FALSE	FALSE	393	37	356
chrXVI	377996	378389	-	YPL090C	RPS6A	TRUE	393	37	356	TACTAAC	378033	0	0	3	3	G	A	A	T	T	G	CATCATGAAG	GTATGA	TTTATGATAC	AAATTTAAAA	TAG	TTGAACATTT	GT	YAG	chrXVI_378307_378366_-	chrXVI	378307	378366	23	-311	2	2	17	67	FALSE	TRUE	TRUE	TRUE	0	TRUE	TRUE	59	44	15
chrXVI	377996	378389	-	YPL090C	RPS6A	TRUE	393	37	356	TACTAAC	378033	0	0	3	3	G	A	A	T	T	G	CATCATGAAG	GTATGA	TTTATGATAC	AAATTTAAAA	TAG	TTGAACATTT	GT	YAG	chrXVI_378018_378389_-	chrXVI	378018	378389	0	-22	21	80	21	80	FALSE	FALSE	FALSE	FALSE	0	FALSE	TRUE	371	15	356
chrXVI	377996	378389	-	YPL090C	RPS6A	TRUE	393	37	356	TACTAAC	378033	0	0	3	3	G	A	A	T	T	G	CATCATGAAG	GTATGA	TTTATGATAC	AAATTTAAAA	TAG	TTGAACATTT	GT	YAG	chrXVI_377977_378389_-	chrXVI	377977	378389	0	19	19	82	19	87	FALSE	FALSE	FALSE	FALSE	2	FALSE	TRUE	412	56	356
chrXVI	377996	378389	-	YPL090C	RPS6A	TRUE	393	37	356	TACTAAC	378033	0	0	3	3	G	A	A	T	T	G	CATCATGAAG	GTATGA	TTTATGATAC	AAATTTAAAA	TAG	TTGAACATTT	GT	YAG	chrXVI_378004_378397_-	chrXVI	378004	378397	-8	-8	18	3	18	83	FALSE	FALSE	FALSE	FALSE	1	TRUE	TRUE	393	29	364
chrXVI	377996	378389	-	YPL090C	RPS6A	TRUE	393	37	356	TACTAAC	378033	0	0	3	3	G	A	A	T	T	G	CATCATGAAG	GTATGA	TTTATGATAC	AAATTTAAAA	TAG	TTGAACATTT	GT	YAG	chrXVI_378013_378389_-	chrXVI	378013	378389	0	-17	65	89	65	89	FALSE	FALSE	FALSE	FALSE	1	FALSE	TRUE	376	20	356
chrXVI	377996	378389	-	YPL090C	RPS6A	TRUE	393	37	356	TACTAAC	378033	0	0	3	3	G	A	A	T	T	G	CATCATGAAG	GTATGA	TTTATGATAC	AAATTTAAAA	TAG	TTGAACATTT	GT	YAG	chrXVI_377995_378049_-	chrXVI	377995	378049	340	1	5	92	9	92	FALSE	FALSE	FALSE	FALSE	2	TRUE	TRUE	54	38	16
chrXVI	377996	378389	-	YPL090C	RPS6A	TRUE	393	37	356	TACTAAC	378033	0	0	3	3	G	A	A	T	T	G	CATCATGAAG	GTATGA	TTTATGATAC	AAATTTAAAA	TAG	TTGAACATTT	GT	YAG	chrXVI_377996_378069_-	chrXVI	377996	378069	320	0	5	91	10	91	FALSE	FALSE	FALSE	FALSE	0	TRUE	FALSE	73	37	36
chrXVI	377996	378389	-	YPL090C	RPS6A	TRUE	393	37	356	TACTAAC	378033	0	0	3	3	G	A	A	T	T	G	CATCATGAAG	GTATGA	TTTATGATAC	AAATTTAAAA	TAG	TTGAACATTT	GT	YAG	chrXVI_378307_378379_-	chrXVI	378307	378379	10	-311	4	56	34	56	FALSE	FALSE	FALSE	FALSE	0	TRUE	TRUE	72	58	14
chrXVI	377996	378389	-	YPL090C	RPS6A	TRUE	393	37	356	TACTAAC	378033	0	0	3	3	G	A	A	T	T	G	CATCATGAAG	GTATGA	TTTATGATAC	AAATTTAAAA	TAG	TTGAACATTT	GT	YAG	chrXVI_377996_378066_-	chrXVI	377996	378066	323	0	5	15	7	94	FALSE	FALSE	FALSE	FALSE	0	TRUE	FALSE	70	37	33
chrXVI	377996	378389	-	YPL090C	RPS6A	TRUE	393	37	356	TACTAAC	378033	0	0	3	3	G	A	A	T	T	G	CATCATGAAG	GTATGA	TTTATGATAC	AAATTTAAAA	TAG	TTGAACATTT	GT	YAG	chrXVI_377996_378393_-	chrXVI	377996	378393	-4	0	47	90	47	90	FALSE	FALSE	FALSE	FALSE	0	TRUE	FALSE	397	37	360
chrXVI	377996	378389	-	YPL090C	RPS6A	TRUE	393	37	356	TACTAAC	378033	0	0	3	3	G	A	A	T	T	G	CATCATGAAG	GTATGA	TTTATGATAC	AAATTTAAAA	TAG	TTGAACATTT	GT	YAG	chrXVI_377997_378027_-	chrXVI	377997	378027	362	-1	2	30	19	82	FALSE	FALSE	FALSE	FALSE	0	TRUE	TRUE	30	12	18
chrXVI	377996	378389	-	YPL090C	RPS6A	TRUE	393	37	356	TACTAAC	378033	0	0	3	3	G	A	A	T	T	G	CATCATGAAG	GTATGA	TTTATGATAC	AAATTTAAAA	TAG	TTGAACATTT	GT	YAG	chrXVI_378308_378366_-	chrXVI	378308	378366	23	-312	1	58	42	58	FALSE	FALSE	FALSE	FALSE	2	TRUE	TRUE	58	43	15
chrXVI	377996	378389	-	YPL090C	RPS6A	TRUE	393	37	356	TACTAAC	378033	0	0	3	3	G	A	A	T	T	G	CATCATGAAG	GTATGA	TTTATGATAC	AAATTTAAAA	TAG	TTGAACATTT	GT	YAG	chrXVI_378005_378389_-	chrXVI	378005	378389	0	-9	48	80	48	80	FALSE	FALSE	FALSE	FALSE	0	FALSE	TRUE	384	28	356
chrXVI	377996	378389	-	YPL090C	RPS6A	TRUE	393	37	356	TACTAAC	378033	0	0	3	3	G	A	A	T	T	G	CATCATGAAG	GTATGA	TTTATGATAC	AAATTTAAAA	TAG	TTGAACATTT	GT	YAG	chrXVI_377999_378392_-	chrXVI	377999	378392	-3	-3	40	83	40	86	FALSE	FALSE	FALSE	FALSE	0	TRUE	TRUE	393	34	359
chrXVI	377996	378389	-	YPL090C	RPS6A	TRUE	393	37	356	TACTAAC	378033	0	0	3	3	G	A	A	T	T	G	CATCATGAAG	GTATGA	TTTATGATAC	AAATTTAAAA	TAG	TTGAACATTT	GT	YAG	chrXVI_378016_378389_-	chrXVI	378016	378389	0	-20	18	83	18	83	FALSE	FALSE	FALSE	FALSE	0	FALSE	TRUE	373	17	356
chrXVI	377996	378389	-	YPL090C	RPS6A	TRUE	393	37	356	TACTAAC	378033	0	0	3	3	G	A	A	T	T	G	CATCATGAAG	GTATGA	TTTATGATAC	AAATTTAAAA	TAG	TTGAACATTT	GT	YAG	chrXVI_377989_378085_-	chrXVI	377989	378085	304	7	7	93	8	93	FALSE	FALSE	FALSE	FALSE	1	TRUE	TRUE	96	44	52
chrXVI	377996	378389	-	YPL090C	RPS6A	TRUE	393	37	356	TACTAAC	378033	0	0	3	3	G	A	A	T	T	G	CATCATGAAG	GTATGA	TTTATGATAC	AAATTTAAAA	TAG	TTGAACATTT	GT	YAG	chrXVI_377996_378327_-	chrXVI	377996	378327	62	0	28	92	28	92	FALSE	FALSE	FALSE	FALSE	0	TRUE	FALSE	331	37	294
chrXVI	377996	378389	-	YPL090C	RPS6A	TRUE	393	37	356	TACTAAC	378033	0	0	3	3	G	A	A	T	T	G	CATCATGAAG	GTATGA	TTTATGATAC	AAATTTAAAA	TAG	TTGAACATTT	GT	YAG	chrXVI_377996_378331_-	chrXVI	377996	378331	58	0	16	58	16	58	FALSE	FALSE	FALSE	FALSE	1	TRUE	FALSE	335	37	298
chrXVI	377996	378389	-	YPL090C	RPS6A	TRUE	393	37	356	TACTAAC	378033	0	0	3	3	G	A	A	T	T	G	CATCATGAAG	GTATGA	TTTATGATAC	AAATTTAAAA	TAG	TTGAACATTT	GT	YAG	chrXVI_378020_378389_-	chrXVI	378020	378389	0	-24	32	82	32	82	FALSE	FALSE	FALSE	FALSE	0	FALSE	TRUE	369	13	356
chrXVI	377996	378389	-	YPL090C	RPS6A	TRUE	393	37	356	TACTAAC	378033	0	0	3	3	G	A	A	T	T	G	CATCATGAAG	GTATGA	TTTATGATAC	AAATTTAAAA	TAG	TTGAACATTT	GT	YAG	chrXVI_377997_378051_-	chrXVI	377997	378051	338	-1	6	2	6	87	TRUE	FALSE	TRUE	TRUE	1	TRUE	TRUE	54	36	18
chrXV	867150	867586	+	YOR293W	RPS10A	TRUE	436	69	367	TACTAAC	867517	0	0	8	8	G	A	A	A	A	G	TTATTCCAAG	GTATGT	TTTAGAATAA	TTTTTTTATA	CAG	AAGGTGTTGT	GTATGT	YAG	chrXV_867150_867539_+	chrXV	867150	867539	0	-47	92	91	92	91	FALSE	FALSE	FALSE	FALSE	2	FALSE	TRUE	389	22	367
chrXV	867150	867586	+	YOR293W	RPS10A	TRUE	436	69	367	TACTAAC	867517	0	0	8	8	G	A	A	A	A	G	TTATTCCAAG	GTATGT	TTTAGAATAA	TTTTTTTATA	CAG	AAGGTGTTGT	GTATGT	YAG	chrXV_867150_867537_+	chrXV	867150	867537	0	-49	87	89	87	89	FALSE	FALSE	FALSE	FALSE	1	FALSE	TRUE	387	20	367
chrXV	867150	867586	+	YOR293W	RPS10A	TRUE	436	69	367	TACTAAC	867517	0	0	8	8	G	A	A	A	A	G	TTATTCCAAG	GTATGT	TTTAGAATAA	TTTTTTTATA	CAG	AAGGTGTTGT	GTATGT	YAG	chrXV_867149_867587_+	chrXV	867149	867587	-1	1	86	71	86	71	FALSE	FALSE	FALSE	FALSE	1	TRUE	TRUE	438	70	368
chrXV	867150	867586	+	YOR293W	RPS10A	TRUE	436	69	367	TACTAAC	867517	0	0	8	8	G	A	A	A	A	G	TTATTCCAAG	GTATGT	TTTAGAATAA	TTTTTTTATA	CAG	AAGGTGTTGT	GTATGT	YAG	chrXV_867146_867583_+	chrXV	867146	867583	-4	-3	77	73	77	73	FALSE	FALSE	FALSE	FALSE	2	TRUE	TRUE	437	66	371
chrXV	867150	867586	+	YOR293W	RPS10A	TRUE	436	69	367	TACTAAC	867517	0	0	8	8	G	A	A	A	A	G	TTATTCCAAG	GTATGT	TTTAGAATAA	TTTTTTTATA	CAG	AAGGTGTTGT	GTATGT	YAG	chrXV_867140_867579_+	chrXV	867140	867579	-10	-7	33	4	33	68	FALSE	FALSE	FALSE	FALSE	1	TRUE	TRUE	439	62	377
chrXV	867150	867586	+	YOR293W	RPS10A	TRUE	436	69	367	TACTAAC	867517	0	0	8	8	G	A	A	A	A	G	TTATTCCAAG	GTATGT	TTTAGAATAA	TTTTTTTATA	CAG	AAGGTGTTGT	GTATGT	YAG	chrXV_867160_867219_+	chrXV	867160	867219	10	-367	1	2	92	29	TRUE	FALSE	TRUE	FALSE	0	TRUE	TRUE	59	45	14
chrXV	867150	867586	+	YOR293W	RPS10A	TRUE	436	69	367	TACTAAC	867517	0	0	8	8	G	A	A	A	A	G	TTATTCCAAG	GTATGT	TTTAGAATAA	TTTTTTTATA	CAG	AAGGTGTTGT	GTATGT	YAG	chrXV_867152_867589_+	chrXV	867152	867589	2	3	1	65	36	65	FALSE	FALSE	TRUE	FALSE	0	TRUE	TRUE	437	72	365
chrXV	867150	867586	+	YOR293W	RPS10A	TRUE	436	69	367	TACTAAC	867517	0	0	8	8	G	A	A	A	A	G	TTATTCCAAG	GTATGT	TTTAGAATAA	TTTTTTTATA	CAG	AAGGTGTTGT	GTATGT	YAG	chrXV_867150_867589_+	chrXV	867150	867589	0	3	86	93	86	93	FALSE	FALSE	FALSE	FALSE	5	FALSE	TRUE	439	72	367
chrXV	867150	867586	+	YOR293W	RPS10A	TRUE	436	69	367	TACTAAC	867517	0	0	8	8	G	A	A	A	A	G	TTATTCCAAG	GTATGT	TTTAGAATAA	TTTTTTTATA	CAG	AAGGTGTTGT	GTATGT	YAG	chrXV_867398_867586_+	chrXV	867398	867586	248	0	94	94	94	94	FALSE	FALSE	FALSE	FALSE	0	TRUE	FALSE	188	69	119
chrXV	867150	867586	+	YOR293W	RPS10A	TRUE	436	69	367	TACTAAC	867517	0	0	8	8	G	A	A	A	A	G	TTATTCCAAG	GTATGT	TTTAGAATAA	TTTTTTTATA	CAG	AAGGTGTTGT	GTATGT	YAG	chrXV_867150_867536_+	chrXV	867150	867536	0	-50	85	83	85	83	FALSE	FALSE	FALSE	FALSE	2	FALSE	TRUE	386	19	367
chrXV	867150	867586	+	YOR293W	RPS10A	TRUE	436	69	367	TACTAAC	867517	0	0	8	8	G	A	A	A	A	G	TTATTCCAAG	GTATGT	TTTAGAATAA	TTTTTTTATA	CAG	AAGGTGTTGT	GTATGT	YAG	chrXV_867151_867587_+	chrXV	867151	867587	1	1	87	88	87	88	FALSE	FALSE	FALSE	FALSE	0	TRUE	TRUE	436	70	366
chrXV	867150	867586	+	YOR293W	RPS10A	TRUE	436	69	367	TACTAAC	867517	0	0	8	8	G	A	A	A	A	G	TTATTCCAAG	GTATGT	TTTAGAATAA	TTTTTTTATA	CAG	AAGGTGTTGT	GTATGT	YAG	chrXV_867150_867541_+	chrXV	867150	867541	0	-45	90	82	90	82	FALSE	FALSE	FALSE	FALSE	2	FALSE	TRUE	391	24	367
chrXV	867150	867586	+	YOR293W	RPS10A	TRUE	436	69	367	TACTAAC	867517	0	0	8	8	G	A	A	A	A	G	TTATTCCAAG	GTATGT	TTTAGAATAA	TTTTTTTATA	CAG	AAGGTGTTGT	GTATGT	YAG	chrXV_867147_867585_+	chrXV	867147	867585	-3	-1	44	1	44	57	FALSE	FALSE	FALSE	TRUE	0	TRUE	TRUE	438	68	370
chrXV	867150	867586	+	YOR293W	RPS10A	TRUE	436	69	367	TACTAAC	867517	0	0	8	8	G	A	A	A	A	G	TTATTCCAAG	GTATGT	TTTAGAATAA	TTTTTTTATA	CAG	AAGGTGTTGT	GTATGT	YAG	chrXV_867494_867576_+	chrXV	867494	867576	344	-10	3	2	9	89	FALSE	FALSE	FALSE	TRUE	1	TRUE	TRUE	82	59	23
chrXV	867150	867586	+	YOR293W	RPS10A	TRUE	436	69	367	TACTAAC	867517	0	0	8	8	G	A	A	A	A	G	TTATTCCAAG	GTATGT	TTTAGAATAA	TTTTTTTATA	CAG	AAGGTGTTGT	GTATGT	YAG	chrXV_867143_867586_+	chrXV	867143	867586	-7	0	65	67	65	67	FALSE	FALSE	FALSE	FALSE	0	TRUE	FALSE	443	69	374
chrXV	867150	867586	+	YOR293W	RPS10A	TRUE	436	69	367	TACTAAC	867517	0	0	8	8	G	A	A	A	A	G	TTATTCCAAG	GTATGT	TTTAGAATAA	TTTTTTTATA	CAG	AAGGTGTTGT	GTATGT	YAG	chrXV_867150_867582_+	chrXV	867150	867582	0	-4	80	60	80	60	FALSE	FALSE	FALSE	FALSE	0	FALSE	TRUE	432	65	367
chrXV	867150	867586	+	YOR293W	RPS10A	TRUE	436	69	367	TACTAAC	867517	0	0	8	8	G	A	A	A	A	G	TTATTCCAAG	GTATGT	TTTAGAATAA	TTTTTTTATA	CAG	AAGGTGTTGT	GTATGT	YAG	chrXV_867544_867578_+	chrXV	867544	867578	394	-8	4	1	24	77	FALSE	FALSE	FALSE	TRUE	1	TRUE	TRUE	34	9	25
chrXV	867150	867586	+	YOR293W	RPS10A	TRUE	436	69	367	TACTAAC	867517	0	0	8	8	G	A	A	A	A	G	TTATTCCAAG	GTATGT	TTTAGAATAA	TTTTTTTATA	CAG	AAGGTGTTGT	GTATGT	YAG	chrXV_867150_867587_+	chrXV	867150	867587	0	1	79	63	79	68	FALSE	FALSE	FALSE	FALSE	0	FALSE	TRUE	437	70	367
chrXV	867150	867586	+	YOR293W	RPS10A	TRUE	436	69	367	TACTAAC	867517	0	0	8	8	G	A	A	A	A	G	TTATTCCAAG	GTATGT	TTTAGAATAA	TTTTTTTATA	CAG	AAGGTGTTGT	GTATGT	YAG	chrXV_867150_867586_+	chrXV	867150	867586	0	0	97	98	99	99	FALSE	FALSE	FALSE	FALSE	2	FALSE	FALSE	436	69	367
chrXV	867150	867586	+	YOR293W	RPS10A	TRUE	436	69	367	TACTAAC	867517	0	0	8	8	G	A	A	A	A	G	TTATTCCAAG	GTATGT	TTTAGAATAA	TTTTTTTATA	CAG	AAGGTGTTGT	GTATGT	YAG	chrXV_867147_867583_+	chrXV	867147	867583	-3	-3	87	79	87	87	FALSE	FALSE	FALSE	FALSE	0	TRUE	TRUE	436	66	370
chrXV	867150	867586	+	YOR293W	RPS10A	TRUE	436	69	367	TACTAAC	867517	0	0	8	8	G	A	A	A	A	G	TTATTCCAAG	GTATGT	TTTAGAATAA	TTTTTTTATA	CAG	AAGGTGTTGT	GTATGT	YAG	chrXV_867078_867539_+	chrXV	867078	867539	-72	-47	8	93	8	93	FALSE	FALSE	FALSE	FALSE	0	TRUE	TRUE	461	22	439
chrXV	867150	867586	+	YOR293W	RPS10A	TRUE	436	69	367	TACTAAC	867517	0	0	8	8	G	A	A	A	A	G	TTATTCCAAG	GTATGT	TTTAGAATAA	TTTTTTTATA	CAG	AAGGTGTTGT	GTATGT	YAG	chrXV_867154_867541_+	chrXV	867154	867541	4	-45	1	88	94	88	FALSE	FALSE	TRUE	FALSE	0	TRUE	TRUE	387	24	363
chrXV	867150	867586	+	YOR293W	RPS10A	TRUE	436	69	367	TACTAAC	867517	0	0	8	8	G	A	A	A	A	G	TTATTCCAAG	GTATGT	TTTAGAATAA	TTTTTTTATA	CAG	AAGGTGTTGT	GTATGT	YAG	chrXV_867150_867606_+	chrXV	867150	867606	0	20	80	67	80	67	FALSE	FALSE	FALSE	FALSE	5	FALSE	TRUE	456	89	367
chrXV	867150	867586	+	YOR293W	RPS10A	TRUE	436	69	367	TACTAAC	867517	0	0	8	8	G	A	A	A	A	G	TTATTCCAAG	GTATGT	TTTAGAATAA	TTTTTTTATA	CAG	AAGGTGTTGT	GTATGT	YAG	chrXV_867152_867251_+	chrXV	867152	867251	2	-335	1	1	74	27	FALSE	FALSE	TRUE	TRUE	0	TRUE	TRUE	99	29	70
chrXV	867150	867586	+	YOR293W	RPS10A	TRUE	436	69	367	TACTAAC	867517	0	0	8	8	G	A	A	A	A	G	TTATTCCAAG	GTATGT	TTTAGAATAA	TTTTTTTATA	CAG	AAGGTGTTGT	GTATGT	YAG	chrXV_867176_867586_+	chrXV	867176	867586	26	0	89	85	89	85	FALSE	FALSE	FALSE	FALSE	0	TRUE	FALSE	410	69	341
chrXV	867150	867586	+	YOR293W	RPS10A	TRUE	436	69	367	TACTAAC	867517	0	0	8	8	G	A	A	A	A	G	TTATTCCAAG	GTATGT	TTTAGAATAA	TTTTTTTATA	CAG	AAGGTGTTGT	GTATGT	YAG	chrXV_867291_867321_+	chrXV	867291	867321	141	-265	1	1	79	22	FALSE	FALSE	TRUE	TRUE	3	TRUE	TRUE	30	16	14
chrXV	867150	867586	+	YOR293W	RPS10A	TRUE	436	69	367	TACTAAC	867517	0	0	8	8	G	A	A	A	A	G	TTATTCCAAG	GTATGT	TTTAGAATAA	TTTTTTTATA	CAG	AAGGTGTTGT	GTATGT	YAG	chrXV_867158_867251_+	chrXV	867158	867251	8	-335	2	1	90	11	FALSE	FALSE	TRUE	TRUE	0	TRUE	TRUE	93	29	64
chrXV	867150	867586	+	YOR293W	RPS10A	TRUE	436	69	367	TACTAAC	867517	0	0	8	8	G	A	A	A	A	G	TTATTCCAAG	GTATGT	TTTAGAATAA	TTTTTTTATA	CAG	AAGGTGTTGT	GTATGT	YAG	chrXV_867152_867588_+	chrXV	867152	867588	2	2	1	16	52	49	FALSE	FALSE	TRUE	FALSE	0	TRUE	TRUE	436	71	365
chrXV	867150	867586	+	YOR293W	RPS10A	TRUE	436	69	367	TACTAAC	867517	0	0	8	8	G	A	A	A	A	G	TTATTCCAAG	GTATGT	TTTAGAATAA	TTTTTTTATA	CAG	AAGGTGTTGT	GTATGT	YAG	chrXV_867127_867219_+	chrXV	867127	867219	-23	-367	1	2	63	11	TRUE	FALSE	TRUE	FALSE	0	TRUE	TRUE	92	77	15
chrXV	867150	867586	+	YOR293W	RPS10A	TRUE	436	69	367	TACTAAC	867517	0	0	8	8	G	A	A	A	A	G	TTATTCCAAG	GTATGT	TTTAGAATAA	TTTTTTTATA	CAG	AAGGTGTTGT	GTATGT	YAG	chrXV_867146_867582_+	chrXV	867146	867582	-4	-4	68	30	78	68	FALSE	FALSE	FALSE	FALSE	0	TRUE	TRUE	436	65	371
chrXV	867150	867586	+	YOR293W	RPS10A	TRUE	436	69	367	TACTAAC	867517	0	0	8	8	G	A	A	A	A	G	TTATTCCAAG	GTATGT	TTTAGAATAA	TTTTTTTATA	CAG	AAGGTGTTGT	GTATGT	YAG	chrXV_867150_867206_+	chrXV	867150	867206	0	-380	83	6	91	10	FALSE	FALSE	FALSE	FALSE	1	FALSE	TRUE	56	41	15
chrXV	867150	867586	+	YOR293W	RPS10A	TRUE	436	69	367	TACTAAC	867517	0	0	8	8	G	A	A	A	A	G	TTATTCCAAG	GTATGT	TTTAGAATAA	TTTTTTTATA	CAG	AAGGTGTTGT	GTATGT	YAG	chrXV_867145_867586_+	chrXV	867145	867586	-5	0	57	56	57	56	FALSE	FALSE	FALSE	FALSE	0	TRUE	FALSE	441	69	372
chrXV	867150	867586	+	YOR293W	RPS10A	TRUE	436	69	367	TACTAAC	867517	0	0	8	8	G	A	A	A	A	G	TTATTCCAAG	GTATGT	TTTAGAATAA	TTTTTTTATA	CAG	AAGGTGTTGT	GTATGT	YAG	chrXV_867164_867214_+	chrXV	867164	867214	14	-372	1	1	9	23	FALSE	FALSE	TRUE	TRUE	0	TRUE	TRUE	50	32	18
chrXV	867150	867586	+	YOR293W	RPS10A	TRUE	436	69	367	TACTAAC	867517	0	0	8	8	G	A	A	A	A	G	TTATTCCAAG	GTATGT	TTTAGAATAA	TTTTTTTATA	CAG	AAGGTGTTGT	GTATGT	YAG	chrXV_867078_867586_+	chrXV	867078	867586	-72	0	20	93	20	93	FALSE	FALSE	FALSE	FALSE	0	TRUE	FALSE	508	69	439
chrXV	867150	867586	+	YOR293W	RPS10A	TRUE	436	69	367	TACTAAC	867517	0	0	8	8	G	A	A	A	A	G	TTATTCCAAG	GTATGT	TTTAGAATAA	TTTTTTTATA	CAG	AAGGTGTTGT	GTATGT	YAG	chrXV_867231_867586_+	chrXV	867231	867586	81	0	93	88	93	88	FALSE	FALSE	FALSE	FALSE	1	TRUE	FALSE	355	69	286
chrXV	867150	867586	+	YOR293W	RPS10A	TRUE	436	69	367	TACTAAC	867517	0	0	8	8	G	A	A	A	A	G	TTATTCCAAG	GTATGT	TTTAGAATAA	TTTTTTTATA	CAG	AAGGTGTTGT	GTATGT	YAG	chrXV_867440_867586_+	chrXV	867440	867586	290	0	88	79	88	79	FALSE	FALSE	FALSE	FALSE	1	TRUE	FALSE	146	69	77
chrXV	867150	867586	+	YOR293W	RPS10A	TRUE	436	69	367	TACTAAC	867517	0	0	8	8	G	A	A	A	A	G	TTATTCCAAG	GTATGT	TTTAGAATAA	TTTTTTTATA	CAG	AAGGTGTTGT	GTATGT	YAG	chrXV_867149_867584_+	chrXV	867149	867584	-1	-2	5	17	79	8	FALSE	FALSE	FALSE	FALSE	0	TRUE	TRUE	435	67	368
chrXV	867150	867586	+	YOR293W	RPS10A	TRUE	436	69	367	TACTAAC	867517	0	0	8	8	G	A	A	A	A	G	TTATTCCAAG	GTATGT	TTTAGAATAA	TTTTTTTATA	CAG	AAGGTGTTGT	GTATGT	YAG	chrXV_867139_867575_+	chrXV	867139	867575	-11	-11	3	1	56	45	FALSE	FALSE	FALSE	TRUE	0	TRUE	TRUE	436	58	378
chrXV	867150	867586	+	YOR293W	RPS10A	TRUE	436	69	367	TACTAAC	867517	0	0	8	8	G	A	A	A	A	G	TTATTCCAAG	GTATGT	TTTAGAATAA	TTTTTTTATA	CAG	AAGGTGTTGT	GTATGT	YAG	chrXV_867150_867590_+	chrXV	867150	867590	0	4	21	80	21	80	FALSE	FALSE	FALSE	FALSE	1	FALSE	TRUE	440	73	367
chrXV	867150	867586	+	YOR293W	RPS10A	TRUE	436	69	367	TACTAAC	867517	0	0	8	8	G	A	A	A	A	G	TTATTCCAAG	GTATGT	TTTAGAATAA	TTTTTTTATA	CAG	AAGGTGTTGT	GTATGT	YAG	chrXV_867147_867536_+	chrXV	867147	867536	-3	-50	19	1	47	54	FALSE	FALSE	FALSE	TRUE	0	TRUE	TRUE	389	19	370
chrXV	867150	867586	+	YOR293W	RPS10A	TRUE	436	69	367	TACTAAC	867517	0	0	8	8	G	A	A	A	A	G	TTATTCCAAG	GTATGT	TTTAGAATAA	TTTTTTTATA	CAG	AAGGTGTTGT	GTATGT	YAG	chrXV_867154_867586_+	chrXV	867154	867586	4	0	1	81	20	81	FALSE	FALSE	TRUE	FALSE	0	TRUE	FALSE	432	69	363
chrXV	867150	867586	+	YOR293W	RPS10A	TRUE	436	69	367	TACTAAC	867517	0	0	8	8	G	A	A	A	A	G	TTATTCCAAG	GTATGT	TTTAGAATAA	TTTTTTTATA	CAG	AAGGTGTTGT	GTATGT	YAG	chrXV_867398_867539_+	chrXV	867398	867539	248	-47	79	22	79	22	FALSE	FALSE	FALSE	FALSE	0	TRUE	TRUE	141	22	119
chrXV	867150	867586	+	YOR293W	RPS10A	TRUE	436	69	367	TACTAAC	867517	0	0	8	8	G	A	A	A	A	G	TTATTCCAAG	GTATGT	TTTAGAATAA	TTTTTTTATA	CAG	AAGGTGTTGT	GTATGT	YAG	chrXV_867396_867584_+	chrXV	867396	867584	246	-2	19	1	19	82	FALSE	TRUE	FALSE	TRUE	1	TRUE	TRUE	188	67	121
chrXV	867150	867586	+	YOR293W	RPS10A	TRUE	436	69	367	TACTAAC	867517	0	0	8	8	G	A	A	A	A	G	TTATTCCAAG	GTATGT	TTTAGAATAA	TTTTTTTATA	CAG	AAGGTGTTGT	GTATGT	YAG	chrXV_867078_867537_+	chrXV	867078	867537	-72	-49	20	81	20	81	FALSE	FALSE	FALSE	FALSE	0	TRUE	TRUE	459	20	439
chrXV	867150	867586	+	YOR293W	RPS10A	TRUE	436	69	367	TACTAAC	867517	0	0	8	8	G	A	A	A	A	G	TTATTCCAAG	GTATGT	TTTAGAATAA	TTTTTTTATA	CAG	AAGGTGTTGT	GTATGT	YAG	chrXV_867527_867591_+	chrXV	867527	867591	377	5	6	1	6	95	FALSE	FALSE	FALSE	TRUE	0	TRUE	TRUE	64	43	21
chrXV	867150	867586	+	YOR293W	RPS10A	TRUE	436	69	367	TACTAAC	867517	0	0	8	8	G	A	A	A	A	G	TTATTCCAAG	GTATGT	TTTAGAATAA	TTTTTTTATA	CAG	AAGGTGTTGT	GTATGT	YAG	chrXV_867583_867678_+	chrXV	867583	867678	433	92	1	2	15	86	FALSE	FALSE	TRUE	TRUE	0	TRUE	TRUE	95	61	34
chrXV	867150	867586	+	YOR293W	RPS10A	TRUE	436	69	367	TACTAAC	867517	0	0	8	8	G	A	A	A	A	G	TTATTCCAAG	GTATGT	TTTAGAATAA	TTTTTTTATA	CAG	AAGGTGTTGT	GTATGT	YAG	chrXV_867150_867551_+	chrXV	867150	867551	0	-35	86	85	86	85	FALSE	FALSE	FALSE	FALSE	0	FALSE	TRUE	401	34	367
chrXV	867150	867586	+	YOR293W	RPS10A	TRUE	436	69	367	TACTAAC	867517	0	0	8	8	G	A	A	A	A	G	TTATTCCAAG	GTATGT	TTTAGAATAA	TTTTTTTATA	CAG	AAGGTGTTGT	GTATGT	YAG	chrXV_866991_867586_+	chrXV	866991	867586	-159	0	64	60	64	60	FALSE	FALSE	FALSE	FALSE	0	TRUE	FALSE	595	69	526
chrXV	867150	867586	+	YOR293W	RPS10A	TRUE	436	69	367	TACTAAC	867517	0	0	8	8	G	A	A	A	A	G	TTATTCCAAG	GTATGT	TTTAGAATAA	TTTTTTTATA	CAG	AAGGTGTTGT	GTATGT	YAG	chrXV_867150_867554_+	chrXV	867150	867554	0	-32	86	15	86	15	FALSE	FALSE	FALSE	FALSE	0	FALSE	TRUE	404	37	367
chrXV	867150	867586	+	YOR293W	RPS10A	TRUE	436	69	367	TACTAAC	867517	0	0	8	8	G	A	A	A	A	G	TTATTCCAAG	GTATGT	TTTAGAATAA	TTTTTTTATA	CAG	AAGGTGTTGT	GTATGT	YAG	chrXV_867153_867589_+	chrXV	867153	867589	3	3	2	62	56	76	FALSE	FALSE	FALSE	FALSE	0	TRUE	TRUE	436	72	364
chrXV	867150	867586	+	YOR293W	RPS10A	TRUE	436	69	367	TACTAAC	867517	0	0	8	8	G	A	A	A	A	G	TTATTCCAAG	GTATGT	TTTAGAATAA	TTTTTTTATA	CAG	AAGGTGTTGT	GTATGT	YAG	chrXV_867150_867534_+	chrXV	867150	867534	0	-52	82	55	82	55	FALSE	FALSE	FALSE	FALSE	0	FALSE	TRUE	384	17	367
chrXV	867150	867586	+	YOR293W	RPS10A	TRUE	436	69	367	TACTAAC	867517	0	0	8	8	G	A	A	A	A	G	TTATTCCAAG	GTATGT	TTTAGAATAA	TTTTTTTATA	CAG	AAGGTGTTGT	GTATGT	YAG	chrXV_867150_867745_+	chrXV	867150	867745	0	159	88	13	88	13	FALSE	FALSE	FALSE	FALSE	3	FALSE	TRUE	595	228	367
chrXV	867150	867586	+	YOR293W	RPS10A	TRUE	436	69	367	TACTAAC	867517	0	0	8	8	G	A	A	A	A	G	TTATTCCAAG	GTATGT	TTTAGAATAA	TTTTTTTATA	CAG	AAGGTGTTGT	GTATGT	YAG	chrXV_867162_867265_+	chrXV	867162	867265	12	-321	5	1	85	12	FALSE	TRUE	FALSE	TRUE	1	TRUE	TRUE	103	43	60
chrXV	867150	867586	+	YOR293W	RPS10A	TRUE	436	69	367	TACTAAC	867517	0	0	8	8	G	A	A	A	A	G	TTATTCCAAG	GTATGT	TTTAGAATAA	TTTTTTTATA	CAG	AAGGTGTTGT	GTATGT	YAG	chrXV_867150_867622_+	chrXV	867150	867622	0	36	76	56	76	56	FALSE	FALSE	FALSE	FALSE	5	FALSE	TRUE	472	105	367
chrXV	867150	867586	+	YOR293W	RPS10A	TRUE	436	69	367	TACTAAC	867517	0	0	8	8	G	A	A	A	A	G	TTATTCCAAG	GTATGT	TTTAGAATAA	TTTTTTTATA	CAG	AAGGTGTTGT	GTATGT	YAG	chrXV_867150_867585_+	chrXV	867150	867585	0	-1	61	1	61	63	FALSE	FALSE	FALSE	TRUE	1	FALSE	TRUE	435	68	367
chrXV	867150	867586	+	YOR293W	RPS10A	TRUE	436	69	367	TACTAAC	867517	0	0	8	8	G	A	A	A	A	G	TTATTCCAAG	GTATGT	TTTAGAATAA	TTTTTTTATA	CAG	AAGGTGTTGT	GTATGT	YAG	chrXV_867143_867579_+	chrXV	867143	867579	-7	-7	10	2	69	32	FALSE	FALSE	FALSE	FALSE	1	TRUE	TRUE	436	62	374
chrXV	867150	867586	+	YOR293W	RPS10A	TRUE	436	69	367	TACTAAC	867517	0	0	8	8	G	A	A	A	A	G	TTATTCCAAG	GTATGT	TTTAGAATAA	TTTTTTTATA	CAG	AAGGTGTTGT	GTATGT	YAG	chrXV_867158_867592_+	chrXV	867158	867592	8	6	5	6	52	6	FALSE	FALSE	FALSE	FALSE	1	TRUE	TRUE	434	75	359
chrXV	867150	867586	+	YOR293W	RPS10A	TRUE	436	69	367	TACTAAC	867517	0	0	8	8	G	A	A	A	A	G	TTATTCCAAG	GTATGT	TTTAGAATAA	TTTTTTTATA	CAG	AAGGTGTTGT	GTATGT	YAG	chrXV_867409_867458_+	chrXV	867409	867458	259	-128	54	5	93	8	FALSE	FALSE	FALSE	FALSE	0	TRUE	TRUE	49	23	26
chrXV	867150	867586	+	YOR293W	RPS10A	TRUE	436	69	367	TACTAAC	867517	0	0	8	8	G	A	A	A	A	G	TTATTCCAAG	GTATGT	TTTAGAATAA	TTTTTTTATA	CAG	AAGGTGTTGT	GTATGT	YAG	chrXV_867150_867584_+	chrXV	867150	867584	0	-2	72	58	72	58	FALSE	FALSE	FALSE	FALSE	0	FALSE	TRUE	434	67	367
chrXV	867150	867586	+	YOR293W	RPS10A	TRUE	436	69	367	TACTAAC	867517	0	0	8	8	G	A	A	A	A	G	TTATTCCAAG	GTATGT	TTTAGAATAA	TTTTTTTATA	CAG	AAGGTGTTGT	GTATGT	YAG	chrXV_867225_867586_+	chrXV	867225	867586	75	0	21	31	70	31	FALSE	FALSE	FALSE	FALSE	0	TRUE	FALSE	361	69	292
chrXV	867150	867586	+	YOR293W	RPS10A	TRUE	436	69	367	TACTAAC	867517	0	0	8	8	G	A	A	A	A	G	TTATTCCAAG	GTATGT	TTTAGAATAA	TTTTTTTATA	CAG	AAGGTGTTGT	GTATGT	YAG	chrXV_867145_867581_+	chrXV	867145	867581	-5	-5	5	1	48	53	FALSE	FALSE	FALSE	TRUE	0	TRUE	TRUE	436	64	372
chrXV	867150	867586	+	YOR293W	RPS10A	TRUE	436	69	367	TACTAAC	867517	0	0	8	8	G	A	A	A	A	G	TTATTCCAAG	GTATGT	TTTAGAATAA	TTTTTTTATA	CAG	AAGGTGTTGT	GTATGT	YAG	chrXV_867150_867588_+	chrXV	867150	867588	0	2	82	40	82	40	FALSE	FALSE	FALSE	FALSE	1	FALSE	TRUE	438	71	367
chrXV	867150	867586	+	YOR293W	RPS10A	TRUE	436	69	367	TACTAAC	867517	0	0	8	8	G	A	A	A	A	G	TTATTCCAAG	GTATGT	TTTAGAATAA	TTTTTTTATA	CAG	AAGGTGTTGT	GTATGT	YAG	chrXV_867139_867192_+	chrXV	867139	867192	-11	-394	4	1	9	92	FALSE	TRUE	FALSE	TRUE	1	TRUE	TRUE	53	27	26
chrXV	867150	867586	+	YOR293W	RPS10A	TRUE	436	69	367	TACTAAC	867517	0	0	8	8	G	A	A	A	A	G	TTATTCCAAG	GTATGT	TTTAGAATAA	TTTTTTTATA	CAG	AAGGTGTTGT	GTATGT	YAG	chrXV_867140_867595_+	chrXV	867140	867595	-10	9	70	32	70	32	FALSE	FALSE	FALSE	FALSE	2	TRUE	TRUE	455	78	377
chrXV	867150	867586	+	YOR293W	RPS10A	TRUE	436	69	367	TACTAAC	867517	0	0	8	8	G	A	A	A	A	G	TTATTCCAAG	GTATGT	TTTAGAATAA	TTTTTTTATA	CAG	AAGGTGTTGT	GTATGT	YAG	chrXV_867150_867799_+	chrXV	867150	867799	0	213	16	67	16	68	FALSE	FALSE	FALSE	FALSE	5	FALSE	TRUE	649	282	367
chrXV	867150	867586	+	YOR293W	RPS10A	TRUE	436	69	367	TACTAAC	867517	0	0	8	8	G	A	A	A	A	G	TTATTCCAAG	GTATGT	TTTAGAATAA	TTTTTTTATA	CAG	AAGGTGTTGT	GTATGT	YAG	chrXV_867216_867586_+	chrXV	867216	867586	66	0	62	36	62	36	FALSE	FALSE	FALSE	FALSE	0	TRUE	FALSE	370	69	301
chrXV	867150	867586	+	YOR293W	RPS10A	TRUE	436	69	367	TACTAAC	867517	0	0	8	8	G	A	A	A	A	G	TTATTCCAAG	GTATGT	TTTAGAATAA	TTTTTTTATA	CAG	AAGGTGTTGT	GTATGT	YAG	chrXV_867205_867586_+	chrXV	867205	867586	55	0	58	43	58	43	FALSE	FALSE	FALSE	FALSE	2	TRUE	FALSE	381	69	312
chrXV	867150	867586	+	YOR293W	RPS10A	TRUE	436	69	367	TACTAAC	867517	0	0	8	8	G	A	A	A	A	G	TTATTCCAAG	GTATGT	TTTAGAATAA	TTTTTTTATA	CAG	AAGGTGTTGT	GTATGT	YAG	chrXV_867536_867586_+	chrXV	867536	867586	386	0	4	48	8	93	FALSE	FALSE	FALSE	FALSE	0	TRUE	FALSE	50	17	33
chrXV	867150	867586	+	YOR293W	RPS10A	TRUE	436	69	367	TACTAAC	867517	0	0	8	8	G	A	A	A	A	G	TTATTCCAAG	GTATGT	TTTAGAATAA	TTTTTTTATA	CAG	AAGGTGTTGT	GTATGT	YAG	chrXV_867565_867648_+	chrXV	867565	867648	415	62	6	2	19	82	FALSE	TRUE	FALSE	TRUE	0	TRUE	TRUE	83	61	22
chrXV	867150	867586	+	YOR293W	RPS10A	TRUE	436	69	367	TACTAAC	867517	0	0	8	8	G	A	A	A	A	G	TTATTCCAAG	GTATGT	TTTAGAATAA	TTTTTTTATA	CAG	AAGGTGTTGT	GTATGT	YAG	chrXV_867527_867594_+	chrXV	867527	867594	377	8	6	1	6	95	FALSE	FALSE	FALSE	TRUE	0	TRUE	TRUE	67	46	21
chrXV	867150	867586	+	YOR293W	RPS10A	TRUE	436	69	367	TACTAAC	867517	0	0	8	8	G	A	A	A	A	G	TTATTCCAAG	GTATGT	TTTAGAATAA	TTTTTTTATA	CAG	AAGGTGTTGT	GTATGT	YAG	chrXV_867440_867537_+	chrXV	867440	867537	290	-49	27	67	27	67	FALSE	FALSE	FALSE	FALSE	1	TRUE	TRUE	97	20	77
chrXV	867150	867586	+	YOR293W	RPS10A	TRUE	436	69	367	TACTAAC	867517	0	0	8	8	G	A	A	A	A	G	TTATTCCAAG	GTATGT	TTTAGAATAA	TTTTTTTATA	CAG	AAGGTGTTGT	GTATGT	YAG	chrXV_867480_867579_+	chrXV	867480	867579	330	-7	8	1	12	89	FALSE	FALSE	FALSE	TRUE	0	TRUE	TRUE	99	62	37
chrXV	867150	867586	+	YOR293W	RPS10A	TRUE	436	69	367	TACTAAC	867517	0	0	8	8	G	A	A	A	A	G	TTATTCCAAG	GTATGT	TTTAGAATAA	TTTTTTTATA	CAG	AAGGTGTTGT	GTATGT	YAG	chrXV_867577_867677_+	chrXV	867577	867677	427	91	7	66	7	94	FALSE	FALSE	FALSE	FALSE	0	TRUE	TRUE	100	60	40
chrXV	867150	867586	+	YOR293W	RPS10A	TRUE	436	69	367	TACTAAC	867517	0	0	8	8	G	A	A	A	A	G	TTATTCCAAG	GTATGT	TTTAGAATAA	TTTTTTTATA	CAG	AAGGTGTTGT	GTATGT	YAG	chrXV_867139_867577_+	chrXV	867139	867577	-11	-9	5	7	46	53	FALSE	FALSE	FALSE	FALSE	0	TRUE	TRUE	438	60	378
chrXV	867150	867586	+	YOR293W	RPS10A	TRUE	436	69	367	TACTAAC	867517	0	0	8	8	G	A	A	A	A	G	TTATTCCAAG	GTATGT	TTTAGAATAA	TTTTTTTATA	CAG	AAGGTGTTGT	GTATGT	YAG	chrXV_867148_867535_+	chrXV	867148	867535	-2	-51	64	33	68	33	FALSE	FALSE	FALSE	FALSE	0	TRUE	TRUE	387	18	369
chrXV	867150	867586	+	YOR293W	RPS10A	TRUE	436	69	367	TACTAAC	867517	0	0	8	8	G	A	A	A	A	G	TTATTCCAAG	GTATGT	TTTAGAATAA	TTTTTTTATA	CAG	AAGGTGTTGT	GTATGT	YAG	chrXV_867151_867538_+	chrXV	867151	867538	1	-48	7	43	58	43	FALSE	FALSE	FALSE	FALSE	0	TRUE	TRUE	387	21	366
chrXV	867150	867586	+	YOR293W	RPS10A	TRUE	436	69	367	TACTAAC	867517	0	0	8	8	G	A	A	A	A	G	TTATTCCAAG	GTATGT	TTTAGAATAA	TTTTTTTATA	CAG	AAGGTGTTGT	GTATGT	YAG	chrXV_867448_867586_+	chrXV	867448	867586	298	0	45	56	45	56	FALSE	FALSE	FALSE	FALSE	0	TRUE	FALSE	138	69	69
chrXV	867150	867586	+	YOR293W	RPS10A	TRUE	436	69	367	TACTAAC	867517	0	0	8	8	G	A	A	A	A	G	TTATTCCAAG	GTATGT	TTTAGAATAA	TTTTTTTATA	CAG	AAGGTGTTGT	GTATGT	YAG	chrXV_867140_867598_+	chrXV	867140	867598	-10	12	70	36	70	36	FALSE	FALSE	FALSE	FALSE	1	TRUE	TRUE	458	81	377
chrXV	867150	867586	+	YOR293W	RPS10A	TRUE	436	69	367	TACTAAC	867517	0	0	8	8	G	A	A	A	A	G	TTATTCCAAG	GTATGT	TTTAGAATAA	TTTTTTTATA	CAG	AAGGTGTTGT	GTATGT	YAG	chrXV_867577_867650_+	chrXV	867577	867650	427	64	7	92	9	92	FALSE	FALSE	FALSE	FALSE	0	TRUE	TRUE	73	33	40
chrXVI	678194	678279	-	YPR063C	YPR063C	FALSE	85	28	57	TACTAAC	678222	0	0	4	8	C	T	T	G	T	A	TTTGTGTTTC	GTATGT	TTTTCACCGA	CTTTCTACCA	CAG	GTACAAGAAA	GTATGT	YAG	chrXVI_678196_678279_-	chrXVI	678196	678279	0	-2	53	48	53	48	FALSE	FALSE	FALSE	FALSE	1	FALSE	TRUE	83	26	57
chrXVI	678194	678279	-	YPR063C	YPR063C	FALSE	85	28	57	TACTAAC	678222	0	0	4	8	C	T	T	G	T	A	TTTGTGTTTC	GTATGT	TTTTCACCGA	CTTTCTACCA	CAG	GTACAAGAAA	GTATGT	YAG	chrXVI_678194_678280_-	chrXVI	678194	678280	-1	0	1	55	79	55	FALSE	FALSE	FALSE	FALSE	0	TRUE	FALSE	86	28	58
chrXVI	678194	678279	-	YPR063C	YPR063C	FALSE	85	28	57	TACTAAC	678222	0	0	4	8	C	T	T	G	T	A	TTTGTGTTTC	GTATGT	TTTTCACCGA	CTTTCTACCA	CAG	GTACAAGAAA	GTATGT	YAG	chrXVI_678193_678279_-	chrXVI	678193	678279	0	1	73	28	73	28	FALSE	FALSE	FALSE	FALSE	0	FALSE	TRUE	86	29	57
chrXVI	678194	678279	-	YPR063C	YPR063C	FALSE	85	28	57	TACTAAC	678222	0	0	4	8	C	T	T	G	T	A	TTTGTGTTTC	GTATGT	TTTTCACCGA	CTTTCTACCA	CAG	GTACAAGAAA	GTATGT	YAG	chrXVI_678187_678279_-	chrXVI	678187	678279	0	7	80	92	80	92	FALSE	FALSE	FALSE	FALSE	0	FALSE	TRUE	92	35	57
chrXVI	678194	678279	-	YPR063C	YPR063C	FALSE	85	28	57	TACTAAC	678222	0	0	4	8	C	T	T	G	T	A	TTTGTGTTTC	GTATGT	TTTTCACCGA	CTTTCTACCA	CAG	GTACAAGAAA	GTATGT	YAG	chrXVI_678190_678275_-	chrXVI	678190	678275	4	4	82	54	84	54	FALSE	FALSE	FALSE	FALSE	0	TRUE	TRUE	85	32	53
chrXVI	678194	678279	-	YPR063C	YPR063C	FALSE	85	28	57	TACTAAC	678222	0	0	4	8	C	T	T	G	T	A	TTTGTGTTTC	GTATGT	TTTTCACCGA	CTTTCTACCA	CAG	GTACAAGAAA	GTATGT	YAG	chrXVI_678194_678279_-	chrXVI	678194	678279	0	0	97	98	97	98	FALSE	FALSE	FALSE	FALSE	3	FALSE	FALSE	85	28	57
chrXVI	678194	678279	-	YPR063C	YPR063C	FALSE	85	28	57	TACTAAC	678222	0	0	4	8	C	T	T	G	T	A	TTTGTGTTTC	GTATGT	TTTTCACCGA	CTTTCTACCA	CAG	GTACAAGAAA	GTATGT	YAG	chrXVI_678194_678270_-	chrXVI	678194	678270	9	0	5	96	5	96	FALSE	FALSE	FALSE	FALSE	0	TRUE	FALSE	76	28	48
chrXVI	678194	678279	-	YPR063C	YPR063C	FALSE	85	28	57	TACTAAC	678222	0	0	4	8	C	T	T	G	T	A	TTTGTGTTTC	GTATGT	TTTTCACCGA	CTTTCTACCA	CAG	GTACAAGAAA	GTATGT	YAG	chrXVI_678187_678272_-	chrXVI	678187	678272	7	7	1	1	33	68	FALSE	TRUE	TRUE	TRUE	0	TRUE	TRUE	85	35	50
chrXVI	678194	678279	-	YPR063C	YPR063C	FALSE	85	28	57	TACTAAC	678222	0	0	4	8	C	T	T	G	T	A	TTTGTGTTTC	GTATGT	TTTTCACCGA	CTTTCTACCA	CAG	GTACAAGAAA	GTATGT	YAG	chrXVI_678168_678279_-	chrXVI	678168	678279	0	26	55	72	55	72	FALSE	FALSE	FALSE	FALSE	1	FALSE	TRUE	111	54	57
chrXVI	678194	678279	-	YPR063C	YPR063C	FALSE	85	28	57	TACTAAC	678222	0	0	4	8	C	T	T	G	T	A	TTTGTGTTTC	GTATGT	TTTTCACCGA	CTTTCTACCA	CAG	GTACAAGAAA	GTATGT	YAG	chrXVI_678195_678280_-	chrXVI	678195	678280	-1	-1	53	77	53	77	FALSE	FALSE	FALSE	FALSE	0	TRUE	TRUE	85	27	58
chrXVI	678194	678279	-	YPR063C	YPR063C	FALSE	85	28	57	TACTAAC	678222	0	0	4	8	C	T	T	G	T	A	TTTGTGTTTC	GTATGT	TTTTCACCGA	CTTTCTACCA	CAG	GTACAAGAAA	GTATGT	YAG	chrXVI_678194_678268_-	chrXVI	678194	678268	11	0	8	30	10	91	FALSE	FALSE	FALSE	FALSE	0	TRUE	FALSE	74	28	46
chrXVI	678194	678279	-	YPR063C	YPR063C	FALSE	85	28	57	TACTAAC	678222	0	0	4	8	C	T	T	G	T	A	TTTGTGTTTC	GTATGT	TTTTCACCGA	CTTTCTACCA	CAG	GTACAAGAAA	GTATGT	YAG	chrXVI_677812_678279_-	chrXVI	677812	678279	0	382	46	42	46	42	FALSE	FALSE	FALSE	FALSE	1	FALSE	TRUE	467	410	57
chrXVI	678194	678279	-	YPR063C	YPR063C	FALSE	85	28	57	TACTAAC	678222	0	0	4	8	C	T	T	G	T	A	TTTGTGTTTC	GTATGT	TTTTCACCGA	CTTTCTACCA	CAG	GTACAAGAAA	GTATGT	YAG	chrXVI_678061_678279_-	chrXVI	678061	678279	0	133	65	55	65	55	FALSE	FALSE	FALSE	FALSE	0	FALSE	TRUE	218	161	57
chrXIII	211445	211570	+	YML034W	SRC1	FALSE	125	23	102	TACTAAC	211547	0	0	6	8	A	A	C	T	T	A	ATGGAGGCAA	GTGAGT	ACAATTTATT	TAATTTTCTC	TAG	TTATCACCCA	GT	YAG	chrXIII_211441_211570_+	chrXIII	211441	211570	-4	0	93	90	93	90	FALSE	FALSE	FALSE	FALSE	2	TRUE	FALSE	129	23	106
chrXIII	211445	211570	+	YML034W	SRC1	FALSE	125	23	102	TACTAAC	211547	0	0	6	8	A	A	C	T	T	A	ATGGAGGCAA	GTGAGT	ACAATTTATT	TAATTTTCTC	TAG	TTATCACCCA	GT	YAG	chrXIII_211445_211570_+	chrXIII	211445	211570	0	0	98	98	98	98	FALSE	FALSE	FALSE	FALSE	0	FALSE	FALSE	125	23	102
chrXIII	211445	211570	+	YML034W	SRC1	FALSE	125	23	102	TACTAAC	211547	0	0	6	8	A	A	C	T	T	A	ATGGAGGCAA	GTGAGT	ACAATTTATT	TAATTTTCTC	TAG	TTATCACCCA	GT	YAG	chrXIII_211449_211570_+	chrXIII	211449	211570	4	0	80	88	80	88	FALSE	FALSE	FALSE	FALSE	0	TRUE	FALSE	121	23	98
chrXIII	211445	211570	+	YML034W	SRC1	FALSE	125	23	102	TACTAAC	211547	0	0	6	8	A	A	C	T	T	A	ATGGAGGCAA	GTGAGT	ACAATTTATT	TAATTTTCTC	TAG	TTATCACCCA	GT	YAG	chrXIII_211438_211567_+	chrXIII	211438	211567	-7	-3	45	1	45	56	FALSE	FALSE	FALSE	TRUE	0	TRUE	TRUE	129	20	109
chrIV	1236843	1237608	+	YDR381W	YRA1	FALSE	765	20	745	GACTAAC	1237588	0	0	8	8	A	G	A	G	A	A	TGCTGTAAGA	GTATGT	TAATACGTGA	TTTTTTATTA	TAG	GAATTTTTTG	GTATGT	YAG	chrIV_1236843_1237630_+	chrIV	1236843	1237630	0	22	79	94	79	94	FALSE	FALSE	FALSE	FALSE	2	FALSE	TRUE	787	42	745
chrIV	1236843	1237608	+	YDR381W	YRA1	FALSE	765	20	745	GACTAAC	1237588	0	0	8	8	A	G	A	G	A	A	TGCTGTAAGA	GTATGT	TAATACGTGA	TTTTTTATTA	TAG	GAATTTTTTG	GTATGT	YAG	chrIV_1236847_1237613_+	chrIV	1236847	1237613	4	5	1	71	70	71	FALSE	FALSE	TRUE	FALSE	1	TRUE	TRUE	766	25	741
chrIV	1236843	1237608	+	YDR381W	YRA1	FALSE	765	20	745	GACTAAC	1237588	0	0	8	8	A	G	A	G	A	A	TGCTGTAAGA	GTATGT	TAATACGTGA	TTTTTTATTA	TAG	GAATTTTTTG	GTATGT	YAG	chrIV_1236847_1237611_+	chrIV	1236847	1237611	4	3	2	81	85	85	FALSE	FALSE	FALSE	FALSE	0	TRUE	TRUE	764	23	741
chrIV	1236843	1237608	+	YDR381W	YRA1	FALSE	765	20	745	GACTAAC	1237588	0	0	8	8	A	G	A	G	A	A	TGCTGTAAGA	GTATGT	TAATACGTGA	TTTTTTATTA	TAG	GAATTTTTTG	GTATGT	YAG	chrIV_1236842_1237607_+	chrIV	1236842	1237607	-1	-1	53	80	78	80	FALSE	FALSE	FALSE	FALSE	0	TRUE	TRUE	765	19	746
chrIV	1236843	1237608	+	YDR381W	YRA1	FALSE	765	20	745	GACTAAC	1237588	0	0	8	8	A	G	A	G	A	A	TGCTGTAAGA	GTATGT	TAATACGTGA	TTTTTTATTA	TAG	GAATTTTTTG	GTATGT	YAG	chrIV_1236843_1237608_+	chrIV	1236843	1237608	0	0	98	98	98	99	FALSE	FALSE	FALSE	FALSE	1	FALSE	FALSE	765	20	745
chrIV	1236843	1237608	+	YDR381W	YRA1	FALSE	765	20	745	GACTAAC	1237588	0	0	8	8	A	G	A	G	A	A	TGCTGTAAGA	GTATGT	TAATACGTGA	TTTTTTATTA	TAG	GAATTTTTTG	GTATGT	YAG	chrIV_1236847_1237612_+	chrIV	1236847	1237612	4	4	40	58	44	61	FALSE	FALSE	FALSE	FALSE	2	TRUE	TRUE	765	24	741
chrIV	1236843	1237608	+	YDR381W	YRA1	FALSE	765	20	745	GACTAAC	1237588	0	0	8	8	A	G	A	G	A	A	TGCTGTAAGA	GTATGT	TAATACGTGA	TTTTTTATTA	TAG	GAATTTTTTG	GTATGT	YAG	chrIV_1237017_1237047_+	chrIV	1237017	1237047	174	-561	90	4	90	14	FALSE	FALSE	FALSE	FALSE	1	TRUE	TRUE	30	13	17
chrIV	1236843	1237608	+	YDR381W	YRA1	FALSE	765	20	745	GACTAAC	1237588	0	0	8	8	A	G	A	G	A	A	TGCTGTAAGA	GTATGT	TAATACGTGA	TTTTTTATTA	TAG	GAATTTTTTG	GTATGT	YAG	chrIV_1236843_1237609_+	chrIV	1236843	1237609	0	1	89	36	89	36	FALSE	FALSE	FALSE	FALSE	0	FALSE	TRUE	766	21	745
chrIV	1236843	1237608	+	YDR381W	YRA1	FALSE	765	20	745	GACTAAC	1237588	0	0	8	8	A	G	A	G	A	A	TGCTGTAAGA	GTATGT	TAATACGTGA	TTTTTTATTA	TAG	GAATTTTTTG	GTATGT	YAG	chrIV_1236844_1237610_+	chrIV	1236844	1237610	1	2	76	75	76	75	FALSE	FALSE	FALSE	FALSE	0	TRUE	TRUE	766	22	744
chrIV	1236843	1237608	+	YDR381W	YRA1	FALSE	765	20	745	GACTAAC	1237588	0	0	8	8	A	G	A	G	A	A	TGCTGTAAGA	GTATGT	TAATACGTGA	TTTTTTATTA	TAG	GAATTTTTTG	GTATGT	YAG	chrIV_1237560_1237590_+	chrIV	1237560	1237590	717	-18	3	90	11	90	FALSE	FALSE	TRUE	FALSE	1	TRUE	TRUE	30	13	17
chrIV	1236843	1237608	+	YDR381W	YRA1	FALSE	765	20	745	GACTAAC	1237588	0	0	8	8	A	G	A	G	A	A	TGCTGTAAGA	GTATGT	TAATACGTGA	TTTTTTATTA	TAG	GAATTTTTTG	GTATGT	YAG	chrIV_1236843_1237210_+	chrIV	1236843	1237210	0	-398	78	23	78	23	FALSE	FALSE	FALSE	FALSE	0	FALSE	TRUE	367	329	38
chrIV	1236843	1237608	+	YDR381W	YRA1	FALSE	765	20	745	GACTAAC	1237588	0	0	8	8	A	G	A	G	A	A	TGCTGTAAGA	GTATGT	TAATACGTGA	TTTTTTATTA	TAG	GAATTTTTTG	GTATGT	YAG	chrIV_1236843_1237179_+	chrIV	1236843	1237179	0	-429	80	21	80	21	FALSE	FALSE	FALSE	FALSE	0	FALSE	TRUE	336	298	38
chrIV	1236843	1237608	+	YDR381W	YRA1	FALSE	765	20	745	GACTAAC	1237588	0	0	8	8	A	G	A	G	A	A	TGCTGTAAGA	GTATGT	TAATACGTGA	TTTTTTATTA	TAG	GAATTTTTTG	GTATGT	YAG	chrIV_1237501_1237567_+	chrIV	1237501	1237567	658	-41	2	1	74	18	TRUE	TRUE	TRUE	TRUE	0	TRUE	TRUE	66	44	22
chrIV	1236843	1237608	+	YDR381W	YRA1	FALSE	765	20	745	GACTAAC	1237588	0	0	8	8	A	G	A	G	A	A	TGCTGTAAGA	GTATGT	TAATACGTGA	TTTTTTATTA	TAG	GAATTTTTTG	GTATGT	YAG	chrIV_1236843_1237667_+	chrIV	1236843	1237667	0	59	27	74	27	74	FALSE	FALSE	FALSE	FALSE	1	FALSE	TRUE	824	79	745
chrIV	1236843	1237608	+	YDR381W	YRA1	FALSE	765	20	745	GACTAAC	1237588	0	0	8	8	A	G	A	G	A	A	TGCTGTAAGA	GTATGT	TAATACGTGA	TTTTTTATTA	TAG	GAATTTTTTG	GTATGT	YAG	chrIV_1236843_1237603_+	chrIV	1236843	1237603	0	-5	26	64	26	68	FALSE	FALSE	FALSE	FALSE	0	FALSE	TRUE	760	15	745
chrIV	1236843	1237608	+	YDR381W	YRA1	FALSE	765	20	745	GACTAAC	1237588	0	0	8	8	A	G	A	G	A	A	TGCTGTAAGA	GTATGT	TAATACGTGA	TTTTTTATTA	TAG	GAATTTTTTG	GTATGT	YAG	chrIV_1236890_1237608_+	chrIV	1236890	1237608	47	0	87	63	87	63	FALSE	FALSE	FALSE	FALSE	1	TRUE	FALSE	718	20	698
chrVIII	315772	315858	-	YHR101C	BIG1	FALSE	86	35	51	TACTAAC	315807	0	0	5	6	T	C	A	A	A	C	CTTACAAACT	GTATGT	AGAACAAGAA	TACTTTTGGA	TAG	AACTCCCGGT	GTATGT	YAG	chrVIII_315790_315858_-	chrVIII	315790	315858	0	-18	87	86	87	86	FALSE	FALSE	FALSE	FALSE	1	FALSE	TRUE	68	17	51
chrVIII	315772	315858	-	YHR101C	BIG1	FALSE	86	35	51	TACTAAC	315807	0	0	5	6	T	C	A	A	A	C	CTTACAAACT	GTATGT	AGAACAAGAA	TACTTTTGGA	TAG	AACTCCCGGT	GTATGT	YAG	chrVIII_315776_315858_-	chrVIII	315776	315858	0	-4	71	89	71	89	FALSE	FALSE	FALSE	FALSE	0	FALSE	TRUE	82	31	51
chrVIII	315772	315858	-	YHR101C	BIG1	FALSE	86	35	51	TACTAAC	315807	0	0	5	6	T	C	A	A	A	C	CTTACAAACT	GTATGT	AGAACAAGAA	TACTTTTGGA	TAG	AACTCCCGGT	GTATGT	YAG	chrVIII_315796_315858_-	chrVIII	315796	315858	0	-24	39	62	39	62	FALSE	FALSE	FALSE	FALSE	1	FALSE	TRUE	62	11	51
chrVIII	315772	315858	-	YHR101C	BIG1	FALSE	86	35	51	TACTAAC	315807	0	0	5	6	T	C	A	A	A	C	CTTACAAACT	GTATGT	AGAACAAGAA	TACTTTTGGA	TAG	AACTCCCGGT	GTATGT	YAG	chrVIII_315772_315858_-	chrVIII	315772	315858	0	0	98	98	98	98	FALSE	FALSE	FALSE	FALSE	0	FALSE	FALSE	86	35	51
chrVIII	315772	315858	-	YHR101C	BIG1	FALSE	86	35	51	TACTAAC	315807	0	0	5	6	T	C	A	A	A	C	CTTACAAACT	GTATGT	AGAACAAGAA	TACTTTTGGA	TAG	AACTCCCGGT	GTATGT	YAG	chrVIII_315803_315858_-	chrVIII	315803	315858	0	-31	91	61	91	61	FALSE	FALSE	FALSE	FALSE	0	FALSE	TRUE	55	23	32
chrVIII	315772	315858	-	YHR101C	BIG1	FALSE	86	35	51	TACTAAC	315807	0	0	5	6	T	C	A	A	A	C	CTTACAAACT	GTATGT	AGAACAAGAA	TACTTTTGGA	TAG	AACTCCCGGT	GTATGT	YAG	chrVIII_315733_315858_-	chrVIII	315733	315858	0	39	91	49	91	49	FALSE	FALSE	FALSE	FALSE	1	FALSE	TRUE	125	74	51
chrXIV	443827	444171	-	YNL096C	RPS7B	TRUE	344	35	309	TACTAAC	443862	0	0	7	8	A	A	G	A	T	T	TATCAGAGAA	GTATGT	TAAAAGTTAT	TCTTATTGTT	TAG	ATTGATGTCA	GTATGT	YAG	chrXIV_443829_444173_-	chrXIV	443829	444173	-2	-2	86	86	86	86	FALSE	FALSE	FALSE	FALSE	1	TRUE	TRUE	344	33	311
chrXIV	443827	444171	-	YNL096C	RPS7B	TRUE	344	35	309	TACTAAC	443862	0	0	7	8	A	A	G	A	T	T	TATCAGAGAA	GTATGT	TAAAAGTTAT	TCTTATTGTT	TAG	ATTGATGTCA	GTATGT	YAG	chrXIV_443846_444171_-	chrXIV	443846	444171	0	-19	77	69	77	91	FALSE	FALSE	FALSE	FALSE	0	FALSE	TRUE	325	16	309
chrXIV	443827	444171	-	YNL096C	RPS7B	TRUE	344	35	309	TACTAAC	443862	0	0	7	8	A	A	G	A	T	T	TATCAGAGAA	GTATGT	TAAAAGTTAT	TCTTATTGTT	TAG	ATTGATGTCA	GTATGT	YAG	chrXIV_443850_444171_-	chrXIV	443850	444171	0	-23	91	66	91	66	FALSE	FALSE	FALSE	FALSE	1	FALSE	TRUE	321	12	309
chrXIV	443827	444171	-	YNL096C	RPS7B	TRUE	344	35	309	TACTAAC	443862	0	0	7	8	A	A	G	A	T	T	TATCAGAGAA	GTATGT	TAAAAGTTAT	TCTTATTGTT	TAG	ATTGATGTCA	GTATGT	YAG	chrXIV_443825_444169_-	chrXIV	443825	444169	2	2	89	88	89	88	FALSE	FALSE	FALSE	FALSE	1	TRUE	TRUE	344	37	307
chrXIV	443827	444171	-	YNL096C	RPS7B	TRUE	344	35	309	TACTAAC	443862	0	0	7	8	A	A	G	A	T	T	TATCAGAGAA	GTATGT	TAAAAGTTAT	TCTTATTGTT	TAG	ATTGATGTCA	GTATGT	YAG	chrXIV_443849_444171_-	chrXIV	443849	444171	0	-22	88	89	88	89	FALSE	FALSE	FALSE	FALSE	0	FALSE	TRUE	322	13	309
chrXIV	443827	444171	-	YNL096C	RPS7B	TRUE	344	35	309	TACTAAC	443862	0	0	7	8	A	A	G	A	T	T	TATCAGAGAA	GTATGT	TAAAAGTTAT	TCTTATTGTT	TAG	ATTGATGTCA	GTATGT	YAG	chrXIV_443781_444171_-	chrXIV	443781	444171	0	46	94	89	94	89	FALSE	FALSE	FALSE	FALSE	0	FALSE	TRUE	390	81	309
chrXIV	443827	444171	-	YNL096C	RPS7B	TRUE	344	35	309	TACTAAC	443862	0	0	7	8	A	A	G	A	T	T	TATCAGAGAA	GTATGT	TAAAAGTTAT	TCTTATTGTT	TAG	ATTGATGTCA	GTATGT	YAG	chrXIV_443832_444171_-	chrXIV	443832	444171	0	-5	93	83	93	83	FALSE	FALSE	FALSE	FALSE	0	FALSE	TRUE	339	30	309
chrXIV	443827	444171	-	YNL096C	RPS7B	TRUE	344	35	309	TACTAAC	443862	0	0	7	8	A	A	G	A	T	T	TATCAGAGAA	GTATGT	TAAAAGTTAT	TCTTATTGTT	TAG	ATTGATGTCA	GTATGT	YAG	chrXIV_443824_444168_-	chrXIV	443824	444168	3	3	2	70	87	70	FALSE	FALSE	FALSE	FALSE	0	TRUE	TRUE	344	38	306
chrXIV	443827	444171	-	YNL096C	RPS7B	TRUE	344	35	309	TACTAAC	443862	0	0	7	8	A	A	G	A	T	T	TATCAGAGAA	GTATGT	TAAAAGTTAT	TCTTATTGTT	TAG	ATTGATGTCA	GTATGT	YAG	chrXIV_443842_444171_-	chrXIV	443842	444171	0	-15	40	61	40	61	FALSE	FALSE	FALSE	FALSE	0	FALSE	TRUE	329	20	309
chrXIV	443827	444171	-	YNL096C	RPS7B	TRUE	344	35	309	TACTAAC	443862	0	0	7	8	A	A	G	A	T	T	TATCAGAGAA	GTATGT	TAAAAGTTAT	TCTTATTGTT	TAG	ATTGATGTCA	GTATGT	YAG	chrXIV_443851_444171_-	chrXIV	443851	444171	0	-24	62	39	62	39	FALSE	FALSE	FALSE	FALSE	2	FALSE	TRUE	320	11	309
chrXIV	443827	444171	-	YNL096C	RPS7B	TRUE	344	35	309	TACTAAC	443862	0	0	7	8	A	A	G	A	T	T	TATCAGAGAA	GTATGT	TAAAAGTTAT	TCTTATTGTT	TAG	ATTGATGTCA	GTATGT	YAG	chrXIV_443827_444171_-	chrXIV	443827	444171	0	0	98	98	98	99	FALSE	FALSE	FALSE	FALSE	0	FALSE	FALSE	344	35	309
chrXIV	443827	444171	-	YNL096C	RPS7B	TRUE	344	35	309	TACTAAC	443862	0	0	7	8	A	A	G	A	T	T	TATCAGAGAA	GTATGT	TAAAAGTTAT	TCTTATTGTT	TAG	ATTGATGTCA	GTATGT	YAG	chrXIV_443355_444171_-	chrXIV	443355	444171	0	472	87	76	87	76	FALSE	FALSE	FALSE	FALSE	0	FALSE	TRUE	816	507	309
chrXIV	443827	444171	-	YNL096C	RPS7B	TRUE	344	35	309	TACTAAC	443862	0	0	7	8	A	A	G	A	T	T	TATCAGAGAA	GTATGT	TAAAAGTTAT	TCTTATTGTT	TAG	ATTGATGTCA	GTATGT	YAG	chrXIV_443823_444171_-	chrXIV	443823	444171	0	4	40	85	40	85	FALSE	FALSE	FALSE	FALSE	0	FALSE	TRUE	348	39	309
chrXIV	443827	444171	-	YNL096C	RPS7B	TRUE	344	35	309	TACTAAC	443862	0	0	7	8	A	A	G	A	T	T	TATCAGAGAA	GTATGT	TAAAAGTTAT	TCTTATTGTT	TAG	ATTGATGTCA	GTATGT	YAG	chrXIV_443826_444171_-	chrXIV	443826	444171	0	1	38	63	38	63	FALSE	FALSE	FALSE	FALSE	1	FALSE	TRUE	345	36	309
chrXIV	443827	444171	-	YNL096C	RPS7B	TRUE	344	35	309	TACTAAC	443862	0	0	7	8	A	A	G	A	T	T	TATCAGAGAA	GTATGT	TAAAAGTTAT	TCTTATTGTT	TAG	ATTGATGTCA	GTATGT	YAG	chrXIV_443828_444174_-	chrXIV	443828	444174	-3	-1	1	78	75	78	FALSE	FALSE	FALSE	FALSE	3	TRUE	TRUE	346	34	312
chrXIV	443827	444171	-	YNL096C	RPS7B	TRUE	344	35	309	TACTAAC	443862	0	0	7	8	A	A	G	A	T	T	TATCAGAGAA	GTATGT	TAAAAGTTAT	TCTTATTGTT	TAG	ATTGATGTCA	GTATGT	YAG	chrXIV_443828_444171_-	chrXIV	443828	444171	0	-1	1	36	65	36	FALSE	FALSE	FALSE	FALSE	2	FALSE	TRUE	343	34	309
chrXIV	443827	444171	-	YNL096C	RPS7B	TRUE	344	35	309	TACTAAC	443862	0	0	7	8	A	A	G	A	T	T	TATCAGAGAA	GTATGT	TAAAAGTTAT	TCTTATTGTT	TAG	ATTGATGTCA	GTATGT	YAG	chrXIV_443660_444171_-	chrXIV	443660	444171	0	167	90	50	90	50	FALSE	FALSE	FALSE	FALSE	0	FALSE	TRUE	511	202	309
chrXIV	443827	444171	-	YNL096C	RPS7B	TRUE	344	35	309	TACTAAC	443862	0	0	7	8	A	A	G	A	T	T	TATCAGAGAA	GTATGT	TAAAAGTTAT	TCTTATTGTT	TAG	ATTGATGTCA	GTATGT	YAG	chrXIV_443796_444171_-	chrXIV	443796	444171	0	31	70	31	70	31	FALSE	FALSE	FALSE	FALSE	0	FALSE	TRUE	375	66	309
chrXIV	443827	444171	-	YNL096C	RPS7B	TRUE	344	35	309	TACTAAC	443862	0	0	7	8	A	A	G	A	T	T	TATCAGAGAA	GTATGT	TAAAAGTTAT	TCTTATTGTT	TAG	ATTGATGTCA	GTATGT	YAG	chrXIV_443827_444067_-	chrXIV	443827	444067	104	0	16	85	16	85	FALSE	FALSE	FALSE	FALSE	0	TRUE	FALSE	240	35	205
chrXIV	443827	444171	-	YNL096C	RPS7B	TRUE	344	35	309	TACTAAC	443862	0	0	7	8	A	A	G	A	T	T	TATCAGAGAA	GTATGT	TAAAAGTTAT	TCTTATTGTT	TAG	ATTGATGTCA	GTATGT	YAG	chrXIV_443831_444175_-	chrXIV	443831	444175	-4	-4	4	3	35	66	FALSE	FALSE	FALSE	FALSE	0	TRUE	TRUE	344	31	313
chrXIV	443827	444171	-	YNL096C	RPS7B	TRUE	344	35	309	TACTAAC	443862	0	0	7	8	A	A	G	A	T	T	TATCAGAGAA	GTATGT	TAAAAGTTAT	TCTTATTGTT	TAG	ATTGATGTCA	GTATGT	YAG	chrXIV_443651_444171_-	chrXIV	443651	444171	0	176	86	90	86	90	FALSE	FALSE	FALSE	FALSE	0	FALSE	TRUE	520	211	309
chrXIV	443827	444171	-	YNL096C	RPS7B	TRUE	344	35	309	TACTAAC	443862	0	0	7	8	A	A	G	A	T	T	TATCAGAGAA	GTATGT	TAAAAGTTAT	TCTTATTGTT	TAG	ATTGATGTCA	GTATGT	YAG	chrXIV_443830_444174_-	chrXIV	443830	444174	-3	-3	2	6	31	70	FALSE	FALSE	FALSE	FALSE	0	TRUE	TRUE	344	32	312
chrXIV	443827	444171	-	YNL096C	RPS7B	TRUE	344	35	309	TACTAAC	443862	0	0	7	8	A	A	G	A	T	T	TATCAGAGAA	GTATGT	TAAAAGTTAT	TCTTATTGTT	TAG	ATTGATGTCA	GTATGT	YAG	chrXIV_444133_444169_-	chrXIV	444133	444169	2	-306	1	7	94	7	FALSE	FALSE	FALSE	FALSE	0	TRUE	TRUE	36	20	16
chrXIII	499879	500151	-	YMR116C	ASC1	FALSE	272	20	252	TACTAAC	499899	0	0	3	3	G	A	A	G	C	T	AATGGTTAAG	GTATGT	GATATATTTT	GATATAATGA	CAG	GCTTGGAACT	GTATGT	YAG	chrXIII_499879_500151_-	chrXIII	499879	500151	0	0	98	98	99	98	FALSE	FALSE	FALSE	FALSE	3	FALSE	FALSE	272	20	252
chrXIII	499879	500151	-	YMR116C	ASC1	FALSE	272	20	252	TACTAAC	499899	0	0	3	3	G	A	A	G	C	T	AATGGTTAAG	GTATGT	GATATATTTT	GATATAATGA	CAG	GCTTGGAACT	GTATGT	YAG	chrXIII_499883_500151_-	chrXIII	499883	500151	0	-4	79	75	92	75	FALSE	FALSE	FALSE	FALSE	1	FALSE	TRUE	268	16	252
chrXIII	499879	500151	-	YMR116C	ASC1	FALSE	272	20	252	TACTAAC	499899	0	0	3	3	G	A	A	G	C	T	AATGGTTAAG	GTATGT	GATATATTTT	GATATAATGA	CAG	GCTTGGAACT	GTATGT	YAG	chrXIII_499873_500151_-	chrXIII	499873	500151	0	6	30	71	30	71	FALSE	FALSE	FALSE	FALSE	1	FALSE	TRUE	278	26	252
chrXIII	499879	500151	-	YMR116C	ASC1	FALSE	272	20	252	TACTAAC	499899	0	0	3	3	G	A	A	G	C	T	AATGGTTAAG	GTATGT	GATATATTTT	GATATAATGA	CAG	GCTTGGAACT	GTATGT	YAG	chrXIII_499891_500151_-	chrXIII	499891	500151	0	-12	88	55	88	55	FALSE	FALSE	FALSE	FALSE	1	FALSE	TRUE	260	8	252
chrXIII	499879	500151	-	YMR116C	ASC1	FALSE	272	20	252	TACTAAC	499899	0	0	3	3	G	A	A	G	C	T	AATGGTTAAG	GTATGT	GATATATTTT	GATATAATGA	CAG	GCTTGGAACT	GTATGT	YAG	chrXIII_499881_499932_-	chrXIII	499881	499932	219	-2	2	83	81	92	FALSE	FALSE	FALSE	FALSE	0	TRUE	TRUE	51	18	33
chrXIII	499879	500151	-	YMR116C	ASC1	FALSE	272	20	252	TACTAAC	499899	0	0	3	3	G	A	A	G	C	T	AATGGTTAAG	GTATGT	GATATATTTT	GATATAATGA	CAG	GCTTGGAACT	GTATGT	YAG	chrXIII_499878_500151_-	chrXIII	499878	500151	0	1	89	86	89	86	FALSE	FALSE	FALSE	FALSE	1	FALSE	TRUE	273	21	252
chrXIII	499879	500151	-	YMR116C	ASC1	FALSE	272	20	252	TACTAAC	499899	0	0	3	3	G	A	A	G	C	T	AATGGTTAAG	GTATGT	GATATATTTT	GATATAATGA	CAG	GCTTGGAACT	GTATGT	YAG	chrXIII_500102_500205_-	chrXIII	500102	500205	-54	-223	5	8	92	8	FALSE	FALSE	FALSE	FALSE	0	TRUE	TRUE	103	66	37
chrXIII	499879	500151	-	YMR116C	ASC1	FALSE	272	20	252	TACTAAC	499899	0	0	3	3	G	A	A	G	C	T	AATGGTTAAG	GTATGT	GATATATTTT	GATATAATGA	CAG	GCTTGGAACT	GTATGT	YAG	chrXIII_499881_500155_-	chrXIII	499881	500155	-4	-2	15	86	19	86	FALSE	FALSE	FALSE	FALSE	0	TRUE	TRUE	274	18	256
chrXIII	499879	500151	-	YMR116C	ASC1	FALSE	272	20	252	TACTAAC	499899	0	0	3	3	G	A	A	G	C	T	AATGGTTAAG	GTATGT	GATATATTTT	GATATAATGA	CAG	GCTTGGAACT	GTATGT	YAG	chrXIII_499875_500147_-	chrXIII	499875	500147	4	4	47	80	88	80	FALSE	FALSE	FALSE	FALSE	2	TRUE	TRUE	272	24	248
chrXIII	499879	500151	-	YMR116C	ASC1	FALSE	272	20	252	TACTAAC	499899	0	0	3	3	G	A	A	G	C	T	AATGGTTAAG	GTATGT	GATATATTTT	GATATAATGA	CAG	GCTTGGAACT	GTATGT	YAG	chrXIII_499882_500154_-	chrXIII	499882	500154	-3	-3	88	82	88	84	FALSE	FALSE	FALSE	FALSE	0	TRUE	TRUE	272	17	255
chrXIII	499879	500151	-	YMR116C	ASC1	FALSE	272	20	252	TACTAAC	499899	0	0	3	3	G	A	A	G	C	T	AATGGTTAAG	GTATGT	GATATATTTT	GATATAATGA	CAG	GCTTGGAACT	GTATGT	YAG	chrXIII_500118_500151_-	chrXIII	500118	500151	0	-239	1	6	95	6	FALSE	FALSE	FALSE	FALSE	1	FALSE	TRUE	33	11	22
chrXIII	499879	500151	-	YMR116C	ASC1	FALSE	272	20	252	TACTAAC	499899	0	0	3	3	G	A	A	G	C	T	AATGGTTAAG	GTATGT	GATATATTTT	GATATAATGA	CAG	GCTTGGAACT	GTATGT	YAG	chrXIII_499877_500149_-	chrXIII	499877	500149	2	2	85	86	88	88	FALSE	FALSE	FALSE	FALSE	0	TRUE	TRUE	272	22	250
chrXIII	499879	500151	-	YMR116C	ASC1	FALSE	272	20	252	TACTAAC	499899	0	0	3	3	G	A	A	G	C	T	AATGGTTAAG	GTATGT	GATATATTTT	GATATAATGA	CAG	GCTTGGAACT	GTATGT	YAG	chrXIII_499887_500151_-	chrXIII	499887	500151	0	-8	48	85	48	85	FALSE	FALSE	FALSE	FALSE	0	FALSE	TRUE	264	12	252
chrXIII	499879	500151	-	YMR116C	ASC1	FALSE	272	20	252	TACTAAC	499899	0	0	3	3	G	A	A	G	C	T	AATGGTTAAG	GTATGT	GATATATTTT	GATATAATGA	CAG	GCTTGGAACT	GTATGT	YAG	chrXIII_500102_500151_-	chrXIII	500102	500151	0	-223	91	2	91	10	FALSE	FALSE	FALSE	FALSE	2	FALSE	TRUE	49	11	38
chrXIII	499879	500151	-	YMR116C	ASC1	FALSE	272	20	252	TACTAAC	499899	0	0	3	3	G	A	A	G	C	T	AATGGTTAAG	GTATGT	GATATATTTT	GATATAATGA	CAG	GCTTGGAACT	GTATGT	YAG	chrXIII_499881_500148_-	chrXIII	499881	500148	3	-2	6	16	23	27	FALSE	FALSE	FALSE	FALSE	0	TRUE	TRUE	267	18	249
chrXIII	499879	500151	-	YMR116C	ASC1	FALSE	272	20	252	TACTAAC	499899	0	0	3	3	G	A	A	G	C	T	AATGGTTAAG	GTATGT	GATATATTTT	GATATAATGA	CAG	GCTTGGAACT	GTATGT	YAG	chrXIII_499883_500155_-	chrXIII	499883	500155	-4	-4	28	2	40	61	FALSE	FALSE	FALSE	FALSE	0	TRUE	TRUE	272	16	256
chrXIII	499879	500151	-	YMR116C	ASC1	FALSE	272	20	252	TACTAAC	499899	0	0	3	3	G	A	A	G	C	T	AATGGTTAAG	GTATGT	GATATATTTT	GATATAATGA	CAG	GCTTGGAACT	GTATGT	YAG	chrXIII_499872_500144_-	chrXIII	499872	500144	7	7	5	20	22	79	FALSE	FALSE	FALSE	FALSE	1	TRUE	TRUE	272	27	245
chrXIII	499879	500151	-	YMR116C	ASC1	FALSE	272	20	252	TACTAAC	499899	0	0	3	3	G	A	A	G	C	T	AATGGTTAAG	GTATGT	GATATATTTT	GATATAATGA	CAG	GCTTGGAACT	GTATGT	YAG	chrXIII_499880_500153_-	chrXIII	499880	500153	-2	-1	72	81	84	81	FALSE	FALSE	FALSE	FALSE	1	TRUE	TRUE	273	19	254
chrXIII	499879	500151	-	YMR116C	ASC1	FALSE	272	20	252	TACTAAC	499899	0	0	3	3	G	A	A	G	C	T	AATGGTTAAG	GTATGT	GATATATTTT	GATATAATGA	CAG	GCTTGGAACT	GTATGT	YAG	chrXIII_499876_500149_-	chrXIII	499876	500149	2	3	46	78	73	78	FALSE	FALSE	FALSE	FALSE	1	TRUE	TRUE	273	23	250
chrXIII	499879	500151	-	YMR116C	ASC1	FALSE	272	20	252	TACTAAC	499899	0	0	3	3	G	A	A	G	C	T	AATGGTTAAG	GTATGT	GATATATTTT	GATATAATGA	CAG	GCTTGGAACT	GTATGT	YAG	chrXIII_500104_500159_-	chrXIII	500104	500159	-8	-225	4	1	88	12	TRUE	FALSE	TRUE	TRUE	0	TRUE	TRUE	55	9	46
chrXIII	499879	500151	-	YMR116C	ASC1	FALSE	272	20	252	TACTAAC	499899	0	0	3	3	G	A	A	G	C	T	AATGGTTAAG	GTATGT	GATATATTTT	GATATAATGA	CAG	GCTTGGAACT	GTATGT	YAG	chrXIII_500107_500138_-	chrXIII	500107	500138	13	-228	3	1	85	15	FALSE	TRUE	TRUE	TRUE	0	TRUE	TRUE	31	15	16
chrXIII	499879	500151	-	YMR116C	ASC1	FALSE	272	20	252	TACTAAC	499899	0	0	3	3	G	A	A	G	C	T	AATGGTTAAG	GTATGT	GATATATTTT	GATATAATGA	CAG	GCTTGGAACT	GTATGT	YAG	chrXIII_499879_500153_-	chrXIII	499879	500153	-2	0	57	44	57	44	FALSE	FALSE	FALSE	FALSE	0	TRUE	FALSE	274	20	254
chrXIII	499879	500151	-	YMR116C	ASC1	FALSE	272	20	252	TACTAAC	499899	0	0	3	3	G	A	A	G	C	T	AATGGTTAAG	GTATGT	GATATATTTT	GATATAATGA	CAG	GCTTGGAACT	GTATGT	YAG	chrXIII_499885_500151_-	chrXIII	499885	500151	0	-6	84	90	84	90	FALSE	FALSE	FALSE	FALSE	0	FALSE	TRUE	266	14	252
chrXIII	499879	500151	-	YMR116C	ASC1	FALSE	272	20	252	TACTAAC	499899	0	0	3	3	G	A	A	G	C	T	AATGGTTAAG	GTATGT	GATATATTTT	GATATAATGA	CAG	GCTTGGAACT	GTATGT	YAG	chrXIII_499848_500151_-	chrXIII	499848	500151	0	31	50	51	50	51	FALSE	FALSE	FALSE	FALSE	3	FALSE	TRUE	303	51	252
chrXIII	499879	500151	-	YMR116C	ASC1	FALSE	272	20	252	TACTAAC	499899	0	0	3	3	G	A	A	G	C	T	AATGGTTAAG	GTATGT	GATATATTTT	GATATAATGA	CAG	GCTTGGAACT	GTATGT	YAG	chrXIII_499873_500145_-	chrXIII	499873	500145	6	6	3	71	26	75	FALSE	FALSE	FALSE	FALSE	0	TRUE	TRUE	272	26	246
chrXIII	499879	500151	-	YMR116C	ASC1	FALSE	272	20	252	TACTAAC	499899	0	0	3	3	G	A	A	G	C	T	AATGGTTAAG	GTATGT	GATATATTTT	GATATAATGA	CAG	GCTTGGAACT	GTATGT	YAG	chrXIII_499885_500149_-	chrXIII	499885	500149	2	-6	63	70	63	70	FALSE	FALSE	FALSE	FALSE	0	TRUE	TRUE	264	14	250
chrXIII	499879	500151	-	YMR116C	ASC1	FALSE	272	20	252	TACTAAC	499899	0	0	3	3	G	A	A	G	C	T	AATGGTTAAG	GTATGT	GATATATTTT	GATATAATGA	CAG	GCTTGGAACT	GTATGT	YAG	chrXIII_499884_499935_-	chrXIII	499884	499935	216	-5	8	1	10	91	FALSE	FALSE	TRUE	TRUE	0	TRUE	TRUE	51	15	36
chrXIII	499879	500151	-	YMR116C	ASC1	FALSE	272	20	252	TACTAAC	499899	0	0	3	3	G	A	A	G	C	T	AATGGTTAAG	GTATGT	GATATATTTT	GATATAATGA	CAG	GCTTGGAACT	GTATGT	YAG	chrXIII_499885_500160_-	chrXIII	499885	500160	-9	-6	40	2	40	61	TRUE	FALSE	TRUE	TRUE	2	TRUE	TRUE	275	14	261
chrXIII	499879	500151	-	YMR116C	ASC1	FALSE	272	20	252	TACTAAC	499899	0	0	3	3	G	A	A	G	C	T	AATGGTTAAG	GTATGT	GATATATTTT	GATATAATGA	CAG	GCTTGGAACT	GTATGT	YAG	chrXIII_499818_500016_-	chrXIII	499818	500016	135	61	2	6	13	88	FALSE	FALSE	FALSE	FALSE	1	TRUE	TRUE	198	81	117
chrXIII	499879	500151	-	YMR116C	ASC1	FALSE	272	20	252	TACTAAC	499899	0	0	3	3	G	A	A	G	C	T	AATGGTTAAG	GTATGT	GATATATTTT	GATATAATGA	CAG	GCTTGGAACT	GTATGT	YAG	chrXIII_499879_500149_-	chrXIII	499879	500149	2	0	74	27	74	27	FALSE	FALSE	FALSE	FALSE	0	TRUE	FALSE	270	20	250
chrVIII	298361	298484	-	YHR097C	YHR097C	FALSE	123	54	69	TACTAAC	298415	0	0	5	5	A	A	T	T	A	A	GGAATTATAA	GTATGT	GTAGCTCCAC	ATAATTATTG	CAG	TAACCCATTT	GTATGT	YAG	chrVIII_298360_298483_-	chrVIII	298360	298483	1	1	4	48	85	73	FALSE	FALSE	FALSE	FALSE	0	TRUE	TRUE	123	55	68
chrVIII	298361	298484	-	YHR097C	YHR097C	FALSE	123	54	69	TACTAAC	298415	0	0	5	5	A	A	T	T	A	A	GGAATTATAA	GTATGT	GTAGCTCCAC	ATAATTATTG	CAG	TAACCCATTT	GTATGT	YAG	chrVIII_298381_298484_-	chrVIII	298381	298484	0	-20	94	90	94	90	FALSE	FALSE	FALSE	FALSE	0	FALSE	TRUE	103	34	69
chrVIII	298361	298484	-	YHR097C	YHR097C	FALSE	123	54	69	TACTAAC	298415	0	0	5	5	A	A	T	T	A	A	GGAATTATAA	GTATGT	GTAGCTCCAC	ATAATTATTG	CAG	TAACCCATTT	GTATGT	YAG	chrVIII_298423_298484_-	chrVIII	298423	298484	0	-62	94	95	94	95	FALSE	FALSE	FALSE	FALSE	0	FALSE	TRUE	61	18	43
chrVIII	298361	298484	-	YHR097C	YHR097C	FALSE	123	54	69	TACTAAC	298415	0	0	5	5	A	A	T	T	A	A	GGAATTATAA	GTATGT	GTAGCTCCAC	ATAATTATTG	CAG	TAACCCATTT	GTATGT	YAG	chrVIII_298361_298484_-	chrVIII	298361	298484	0	0	97	98	98	98	FALSE	FALSE	FALSE	FALSE	0	FALSE	FALSE	123	54	69
chrVIII	298361	298484	-	YHR097C	YHR097C	FALSE	123	54	69	TACTAAC	298415	0	0	5	5	A	A	T	T	A	A	GGAATTATAA	GTATGT	GTAGCTCCAC	ATAATTATTG	CAG	TAACCCATTT	GTATGT	YAG	chrVIII_298387_298484_-	chrVIII	298387	298484	0	-26	70	85	70	85	FALSE	FALSE	FALSE	FALSE	0	FALSE	TRUE	97	28	69
chrVIII	298361	298484	-	YHR097C	YHR097C	FALSE	123	54	69	TACTAAC	298415	0	0	5	5	A	A	T	T	A	A	GGAATTATAA	GTATGT	GTAGCTCCAC	ATAATTATTG	CAG	TAACCCATTT	GTATGT	YAG	chrVIII_298363_298486_-	chrVIII	298363	298486	-2	-2	59	33	59	33	FALSE	FALSE	FALSE	FALSE	1	TRUE	TRUE	123	52	71
chrVIII	298361	298484	-	YHR097C	YHR097C	FALSE	123	54	69	TACTAAC	298415	0	0	5	5	A	A	T	T	A	A	GGAATTATAA	GTATGT	GTAGCTCCAC	ATAATTATTG	CAG	TAACCCATTT	GTATGT	YAG	chrVIII_298396_298484_-	chrVIII	298396	298484	0	-35	61	18	61	40	FALSE	FALSE	FALSE	FALSE	0	FALSE	TRUE	88	19	69
chrVIII	298361	298484	-	YHR097C	YHR097C	FALSE	123	54	69	TACTAAC	298415	0	0	5	5	A	A	T	T	A	A	GGAATTATAA	GTATGT	GTAGCTCCAC	ATAATTATTG	CAG	TAACCCATTT	GTATGT	YAG	chrVIII_297945_299077_-	chrVIII	297945	299077	-593	416	94	7	94	7	FALSE	FALSE	FALSE	FALSE	1	TRUE	TRUE	1132	470	662
chrVIII	298361	298484	-	YHR097C	YHR097C	FALSE	123	54	69	TACTAAC	298415	0	0	5	5	A	A	T	T	A	A	GGAATTATAA	GTATGT	GTAGCTCCAC	ATAATTATTG	CAG	TAACCCATTT	GTATGT	YAG	chrVIII_298392_298484_-	chrVIII	298392	298484	0	-31	73	51	73	51	FALSE	FALSE	FALSE	FALSE	2	FALSE	TRUE	92	23	69
chrVIII	298361	298484	-	YHR097C	YHR097C	FALSE	123	54	69	TACTAAC	298415	0	0	5	5	A	A	T	T	A	A	GGAATTATAA	GTATGT	GTAGCTCCAC	ATAATTATTG	CAG	TAACCCATTT	GTATGT	YAG	chrVIII_298361_298485_-	chrVIII	298361	298485	-1	0	93	45	93	45	FALSE	FALSE	FALSE	FALSE	0	TRUE	FALSE	124	54	70
chrXIV	366036	366157	+	YNL138W-A	YSF3	FALSE	121	63	58	TACTAAC	366094	0	0	2	4	G	T	A	G	C	G	AAAAGAAATG	GTATGT	TACGTTCTAT	ATACTCAAAA	CAG	GCGGAAAAGC	GTATGT	YAG	chrXIV_366036_366157_+	chrXIV	366036	366157	0	0	97	98	97	98	FALSE	FALSE	FALSE	FALSE	2	FALSE	FALSE	121	63	58
chrXIV	366036	366157	+	YNL138W-A	YSF3	FALSE	121	63	58	TACTAAC	366094	0	0	2	4	G	T	A	G	C	G	AAAAGAAATG	GTATGT	TACGTTCTAT	ATACTCAAAA	CAG	GCGGAAAAGC	GTATGT	YAG	chrXIV_366037_366159_+	chrXIV	366037	366159	1	2	71	1	71	30	FALSE	FALSE	FALSE	TRUE	0	TRUE	TRUE	122	65	57
chrXIV	366036	366157	+	YNL138W-A	YSF3	FALSE	121	63	58	TACTAAC	366094	0	0	2	4	G	T	A	G	C	G	AAAAGAAATG	GTATGT	TACGTTCTAT	ATACTCAAAA	CAG	GCGGAAAAGC	GTATGT	YAG	chrXIV_366108_366172_+	chrXIV	366108	366172	72	15	4	1	7	94	FALSE	FALSE	FALSE	TRUE	0	TRUE	TRUE	64	27	37
chrXIV	366036	366157	+	YNL138W-A	YSF3	FALSE	121	63	58	TACTAAC	366094	0	0	2	4	G	T	A	G	C	G	AAAAGAAATG	GTATGT	TACGTTCTAT	ATACTCAAAA	CAG	GCGGAAAAGC	GTATGT	YAG	chrXIV_366036_367688_+	chrXIV	366036	367688	0	1531	20	81	20	81	FALSE	FALSE	FALSE	FALSE	2	FALSE	TRUE	1652	1594	58
chrXIV	366036	366157	+	YNL138W-A	YSF3	FALSE	121	63	58	TACTAAC	366094	0	0	2	4	G	T	A	G	C	G	AAAAGAAATG	GTATGT	TACGTTCTAT	ATACTCAAAA	CAG	GCGGAAAAGC	GTATGT	YAG	chrXIV_366036_366119_+	chrXIV	366036	366119	0	-38	20	81	20	81	FALSE	FALSE	FALSE	FALSE	1	FALSE	TRUE	83	25	58
chrXIV	366036	366157	+	YNL138W-A	YSF3	FALSE	121	63	58	TACTAAC	366094	0	0	2	4	G	T	A	G	C	G	AAAAGAAATG	GTATGT	TACGTTCTAT	ATACTCAAAA	CAG	GCGGAAAAGC	GTATGT	YAG	chrXIV_366036_366187_+	chrXIV	366036	366187	0	30	35	66	35	66	FALSE	FALSE	FALSE	FALSE	1	FALSE	TRUE	151	93	58
chrXIV	62373	62923	-	YNL302C	RPS19B	TRUE	550	34	516	TACTAAC	62407	0	0	7	8	G	A	T	A	G	A	TTTCCGTTAG	GTACGT	ATAACTTTCA	TTTTTTCAAT	TAG	AGACGTTGCA	GT	YAG	chrXIV_62345_62381_-	chrXIV	62345	62381	542	28	4	91	10	91	FALSE	FALSE	FALSE	FALSE	1	TRUE	TRUE	36	13	23
chrXIV	62373	62923	-	YNL302C	RPS19B	TRUE	550	34	516	TACTAAC	62407	0	0	7	8	G	A	T	A	G	A	TTTCCGTTAG	GTACGT	ATAACTTTCA	TTTTTTCAAT	TAG	AGACGTTGCA	GT	YAG	chrXIV_62388_62923_-	chrXIV	62388	62923	0	-15	36	90	36	90	FALSE	FALSE	FALSE	FALSE	1	FALSE	TRUE	535	19	516
chrXIV	62373	62923	-	YNL302C	RPS19B	TRUE	550	34	516	TACTAAC	62407	0	0	7	8	G	A	T	A	G	A	TTTCCGTTAG	GTACGT	ATAACTTTCA	TTTTTTCAAT	TAG	AGACGTTGCA	GT	YAG	chrXIV_62356_62923_-	chrXIV	62356	62923	0	17	36	90	36	90	FALSE	FALSE	FALSE	FALSE	2	FALSE	TRUE	567	51	516
chrXIV	62373	62923	-	YNL302C	RPS19B	TRUE	550	34	516	TACTAAC	62407	0	0	7	8	G	A	T	A	G	A	TTTCCGTTAG	GTACGT	ATAACTTTCA	TTTTTTCAAT	TAG	AGACGTTGCA	GT	YAG	chrXIV_62308_62923_-	chrXIV	62308	62923	0	65	22	79	22	79	FALSE	FALSE	FALSE	FALSE	4	FALSE	TRUE	615	99	516
chrXIV	62373	62923	-	YNL302C	RPS19B	TRUE	550	34	516	TACTAAC	62407	0	0	7	8	G	A	T	A	G	A	TTTCCGTTAG	GTACGT	ATAACTTTCA	TTTTTTCAAT	TAG	AGACGTTGCA	GT	YAG	chrXIV_62362_62923_-	chrXIV	62362	62923	0	11	70	91	70	91	FALSE	FALSE	FALSE	FALSE	2	FALSE	TRUE	561	45	516
chrXIV	62373	62923	-	YNL302C	RPS19B	TRUE	550	34	516	TACTAAC	62407	0	0	7	8	G	A	T	A	G	A	TTTCCGTTAG	GTACGT	ATAACTTTCA	TTTTTTCAAT	TAG	AGACGTTGCA	GT	YAG	chrXIV_62373_62919_-	chrXIV	62373	62919	4	0	38	74	38	74	FALSE	FALSE	FALSE	FALSE	0	TRUE	FALSE	546	34	512
chrXIV	62373	62923	-	YNL302C	RPS19B	TRUE	550	34	516	TACTAAC	62407	0	0	7	8	G	A	T	A	G	A	TTTCCGTTAG	GTACGT	ATAACTTTCA	TTTTTTCAAT	TAG	AGACGTTGCA	GT	YAG	chrXIV_62369_62919_-	chrXIV	62369	62919	4	4	5	85	56	85	FALSE	FALSE	FALSE	FALSE	4	TRUE	TRUE	550	38	512
chrXIV	62373	62923	-	YNL302C	RPS19B	TRUE	550	34	516	TACTAAC	62407	0	0	7	8	G	A	T	A	G	A	TTTCCGTTAG	GTACGT	ATAACTTTCA	TTTTTTCAAT	TAG	AGACGTTGCA	GT	YAG	chrXIV_62373_62923_-	chrXIV	62373	62923	0	0	97	97	97	99	FALSE	FALSE	FALSE	FALSE	4	FALSE	FALSE	550	34	516
chrXIV	62373	62923	-	YNL302C	RPS19B	TRUE	550	34	516	TACTAAC	62407	0	0	7	8	G	A	T	A	G	A	TTTCCGTTAG	GTACGT	ATAACTTTCA	TTTTTTCAAT	TAG	AGACGTTGCA	GT	YAG	chrXIV_62382_62932_-	chrXIV	62382	62932	-9	-9	28	1	28	87	FALSE	TRUE	TRUE	TRUE	4	TRUE	TRUE	550	25	525
chrXIV	62373	62923	-	YNL302C	RPS19B	TRUE	550	34	516	TACTAAC	62407	0	0	7	8	G	A	T	A	G	A	TTTCCGTTAG	GTACGT	ATAACTTTCA	TTTTTTCAAT	TAG	AGACGTTGCA	GT	YAG	chrXIV_62390_62923_-	chrXIV	62390	62923	0	-17	37	87	37	87	FALSE	FALSE	FALSE	FALSE	1	FALSE	TRUE	533	17	516
chrXIV	62373	62923	-	YNL302C	RPS19B	TRUE	550	34	516	TACTAAC	62407	0	0	7	8	G	A	T	A	G	A	TTTCCGTTAG	GTACGT	ATAACTTTCA	TTTTTTCAAT	TAG	AGACGTTGCA	GT	YAG	chrXIV_62372_62922_-	chrXIV	62372	62922	1	1	53	87	80	87	FALSE	FALSE	FALSE	FALSE	0	TRUE	TRUE	550	35	515
chrXIV	62373	62923	-	YNL302C	RPS19B	TRUE	550	34	516	TACTAAC	62407	0	0	7	8	G	A	T	A	G	A	TTTCCGTTAG	GTACGT	ATAACTTTCA	TTTTTTCAAT	TAG	AGACGTTGCA	GT	YAG	chrXIV_62378_62928_-	chrXIV	62378	62928	-5	-5	29	81	29	85	FALSE	FALSE	FALSE	FALSE	0	TRUE	TRUE	550	29	521
chrXIV	62373	62923	-	YNL302C	RPS19B	TRUE	550	34	516	TACTAAC	62407	0	0	7	8	G	A	T	A	G	A	TTTCCGTTAG	GTACGT	ATAACTTTCA	TTTTTTCAAT	TAG	AGACGTTGCA	GT	YAG	chrXIV_62371_62923_-	chrXIV	62371	62923	0	2	73	92	73	92	FALSE	FALSE	FALSE	FALSE	2	FALSE	TRUE	552	36	516
chrXIV	62373	62923	-	YNL302C	RPS19B	TRUE	550	34	516	TACTAAC	62407	0	0	7	8	G	A	T	A	G	A	TTTCCGTTAG	GTACGT	ATAACTTTCA	TTTTTTCAAT	TAG	AGACGTTGCA	GT	YAG	chrXIV_62139_62583_-	chrXIV	62139	62583	340	234	7	94	7	94	FALSE	FALSE	FALSE	FALSE	0	TRUE	TRUE	444	268	176
chrXIV	62373	62923	-	YNL302C	RPS19B	TRUE	550	34	516	TACTAAC	62407	0	0	7	8	G	A	T	A	G	A	TTTCCGTTAG	GTACGT	ATAACTTTCA	TTTTTTCAAT	TAG	AGACGTTGCA	GT	YAG	chrXIV_62373_62940_-	chrXIV	62373	62940	-17	0	24	87	24	87	FALSE	FALSE	FALSE	FALSE	1	TRUE	FALSE	567	34	533
chrXIV	62373	62923	-	YNL302C	RPS19B	TRUE	550	34	516	TACTAAC	62407	0	0	7	8	G	A	T	A	G	A	TTTCCGTTAG	GTACGT	ATAACTTTCA	TTTTTTCAAT	TAG	AGACGTTGCA	GT	YAG	chrXIV_62385_62923_-	chrXIV	62385	62923	0	-12	34	77	34	77	FALSE	FALSE	FALSE	FALSE	0	FALSE	TRUE	538	22	516
chrXIV	62373	62923	-	YNL302C	RPS19B	TRUE	550	34	516	TACTAAC	62407	0	0	7	8	G	A	T	A	G	A	TTTCCGTTAG	GTACGT	ATAACTTTCA	TTTTTTCAAT	TAG	AGACGTTGCA	GT	YAG	chrXIV_62246_63232_-	chrXIV	62246	63232	-309	127	5	2	5	96	FALSE	FALSE	FALSE	FALSE	0	TRUE	TRUE	986	161	825
chrXIV	62373	62923	-	YNL302C	RPS19B	TRUE	550	34	516	TACTAAC	62407	0	0	7	8	G	A	T	A	G	A	TTTCCGTTAG	GTACGT	ATAACTTTCA	TTTTTTCAAT	TAG	AGACGTTGCA	GT	YAG	chrXIV_62382_62934_-	chrXIV	62382	62934	-11	-9	27	3	27	88	FALSE	FALSE	FALSE	FALSE	1	TRUE	TRUE	552	25	527
chrXIV	62373	62923	-	YNL302C	RPS19B	TRUE	550	34	516	TACTAAC	62407	0	0	7	8	G	A	T	A	G	A	TTTCCGTTAG	GTACGT	ATAACTTTCA	TTTTTTCAAT	TAG	AGACGTTGCA	GT	YAG	chrXIV_62322_62923_-	chrXIV	62322	62923	0	51	12	89	12	89	FALSE	FALSE	FALSE	FALSE	2	FALSE	TRUE	601	85	516
chrXIV	62373	62923	-	YNL302C	RPS19B	TRUE	550	34	516	TACTAAC	62407	0	0	7	8	G	A	T	A	G	A	TTTCCGTTAG	GTACGT	ATAACTTTCA	TTTTTTCAAT	TAG	AGACGTTGCA	GT	YAG	chrXIV_62373_62761_-	chrXIV	62373	62761	162	0	37	18	83	18	FALSE	FALSE	FALSE	FALSE	0	TRUE	FALSE	388	34	354
chrXIV	62373	62923	-	YNL302C	RPS19B	TRUE	550	34	516	TACTAAC	62407	0	0	7	8	G	A	T	A	G	A	TTTCCGTTAG	GTACGT	ATAACTTTCA	TTTTTTCAAT	TAG	AGACGTTGCA	GT	YAG	chrXIV_62373_62622_-	chrXIV	62373	62622	301	0	66	87	66	87	FALSE	FALSE	FALSE	FALSE	1	TRUE	FALSE	249	34	215
chrXIV	62373	62923	-	YNL302C	RPS19B	TRUE	550	34	516	TACTAAC	62407	0	0	7	8	G	A	T	A	G	A	TTTCCGTTAG	GTACGT	ATAACTTTCA	TTTTTTCAAT	TAG	AGACGTTGCA	GT	YAG	chrXIV_62377_62928_-	chrXIV	62377	62928	-5	-4	1	62	29	63	FALSE	FALSE	FALSE	FALSE	0	TRUE	TRUE	551	30	521
chrXIV	62373	62923	-	YNL302C	RPS19B	TRUE	550	34	516	TACTAAC	62407	0	0	7	8	G	A	T	A	G	A	TTTCCGTTAG	GTACGT	ATAACTTTCA	TTTTTTCAAT	TAG	AGACGTTGCA	GT	YAG	chrXIV_62373_62895_-	chrXIV	62373	62895	28	0	48	77	48	77	FALSE	FALSE	FALSE	FALSE	0	TRUE	FALSE	522	34	488
chrXIV	62373	62923	-	YNL302C	RPS19B	TRUE	550	34	516	TACTAAC	62407	0	0	7	8	G	A	T	A	G	A	TTTCCGTTAG	GTACGT	ATAACTTTCA	TTTTTTCAAT	TAG	AGACGTTGCA	GT	YAG	chrXIV_62373_62671_-	chrXIV	62373	62671	252	0	44	81	44	81	FALSE	FALSE	FALSE	FALSE	2	TRUE	FALSE	298	34	264
chrXIV	62373	62923	-	YNL302C	RPS19B	TRUE	550	34	516	TACTAAC	62407	0	0	7	8	G	A	T	A	G	A	TTTCCGTTAG	GTACGT	ATAACTTTCA	TTTTTTCAAT	TAG	AGACGTTGCA	GT	YAG	chrXIV_62373_62471_-	chrXIV	62373	62471	452	0	76	72	76	72	FALSE	FALSE	FALSE	FALSE	0	TRUE	FALSE	98	34	64
chrXIV	62373	62923	-	YNL302C	RPS19B	TRUE	550	34	516	TACTAAC	62407	0	0	7	8	G	A	T	A	G	A	TTTCCGTTAG	GTACGT	ATAACTTTCA	TTTTTTCAAT	TAG	AGACGTTGCA	GT	YAG	chrXIV_62376_62927_-	chrXIV	62376	62927	-4	-3	22	83	22	83	FALSE	FALSE	FALSE	FALSE	1	TRUE	TRUE	551	31	520
chrXIV	62373	62923	-	YNL302C	RPS19B	TRUE	550	34	516	TACTAAC	62407	0	0	7	8	G	A	T	A	G	A	TTTCCGTTAG	GTACGT	ATAACTTTCA	TTTTTTCAAT	TAG	AGACGTTGCA	GT	YAG	chrXIV_62383_62423_-	chrXIV	62383	62423	500	-10	2	4	12	89	FALSE	FALSE	FALSE	FALSE	0	TRUE	TRUE	40	24	16
chrXIV	62373	62923	-	YNL302C	RPS19B	TRUE	550	34	516	TACTAAC	62407	0	0	7	8	G	A	T	A	G	A	TTTCCGTTAG	GTACGT	ATAACTTTCA	TTTTTTCAAT	TAG	AGACGTTGCA	GT	YAG	chrXIV_62588_62622_-	chrXIV	62588	62622	301	-215	90	7	90	11	FALSE	FALSE	FALSE	FALSE	0	TRUE	TRUE	34	19	15
chrV	166772	166874	-	YER007C-A	TMA20	FALSE	102	15	87	TACTAAC	166787	0	0	3	6	A	A	G	A	T	T	TGTTTAAGAA	GTATGT	CTAACATGAG	TCATCATCGA	TAG	ATTCACAAGA	GTATGT	YAG	chrV_166776_166874_-	chrV	166776	166874	0	-4	30	92	30	92	FALSE	FALSE	FALSE	FALSE	0	FALSE	TRUE	98	11	87
chrV	166772	166874	-	YER007C-A	TMA20	FALSE	102	15	87	TACTAAC	166787	0	0	3	6	A	A	G	A	T	T	TGTTTAAGAA	GTATGT	CTAACATGAG	TCATCATCGA	TAG	ATTCACAAGA	GTATGT	YAG	chrV_166738_166874_-	chrV	166738	166874	0	34	15	86	15	86	FALSE	FALSE	FALSE	FALSE	2	FALSE	TRUE	136	49	87
chrV	166772	166874	-	YER007C-A	TMA20	FALSE	102	15	87	TACTAAC	166787	0	0	3	6	A	A	G	A	T	T	TGTTTAAGAA	GTATGT	CTAACATGAG	TCATCATCGA	TAG	ATTCACAAGA	GTATGT	YAG	chrV_166772_166874_-	chrV	166772	166874	0	0	98	98	98	99	FALSE	FALSE	FALSE	FALSE	0	FALSE	FALSE	102	15	87
chrV	166772	166874	-	YER007C-A	TMA20	FALSE	102	15	87	TACTAAC	166787	0	0	3	6	A	A	G	A	T	T	TGTTTAAGAA	GTATGT	CTAACATGAG	TCATCATCGA	TAG	ATTCACAAGA	GTATGT	YAG	chrV_166763_166874_-	chrV	166763	166874	0	9	35	89	35	89	FALSE	FALSE	FALSE	FALSE	0	FALSE	TRUE	111	24	87
chrV	166772	166874	-	YER007C-A	TMA20	FALSE	102	15	87	TACTAAC	166787	0	0	3	6	A	A	G	A	T	T	TGTTTAAGAA	GTATGT	CTAACATGAG	TCATCATCGA	TAG	ATTCACAAGA	GTATGT	YAG	chrV_166758_166874_-	chrV	166758	166874	0	14	15	92	15	92	FALSE	FALSE	FALSE	FALSE	0	FALSE	TRUE	116	29	87
chrV	166772	166874	-	YER007C-A	TMA20	FALSE	102	15	87	TACTAAC	166787	0	0	3	6	A	A	G	A	T	T	TGTTTAAGAA	GTATGT	CTAACATGAG	TCATCATCGA	TAG	ATTCACAAGA	GTATGT	YAG	chrV_166771_166874_-	chrV	166771	166874	0	1	37	79	37	79	FALSE	FALSE	FALSE	FALSE	1	FALSE	TRUE	103	16	87
chrV	166772	166874	-	YER007C-A	TMA20	FALSE	102	15	87	TACTAAC	166787	0	0	3	6	A	A	G	A	T	T	TGTTTAAGAA	GTATGT	CTAACATGAG	TCATCATCGA	TAG	ATTCACAAGA	GTATGT	YAG	chrV_166770_166872_-	chrV	166770	166872	2	2	32	86	32	86	FALSE	FALSE	FALSE	FALSE	1	TRUE	TRUE	102	17	85
chrV	166772	166874	-	YER007C-A	TMA20	FALSE	102	15	87	TACTAAC	166787	0	0	3	6	A	A	G	A	T	T	TGTTTAAGAA	GTATGT	CTAACATGAG	TCATCATCGA	TAG	ATTCACAAGA	GTATGT	YAG	chrV_166768_166872_-	chrV	166768	166872	2	4	1	83	40	83	FALSE	FALSE	FALSE	FALSE	1	TRUE	TRUE	104	19	85
chrV	166772	166874	-	YER007C-A	TMA20	FALSE	102	15	87	TACTAAC	166787	0	0	3	6	A	A	G	A	T	T	TGTTTAAGAA	GTATGT	CTAACATGAG	TCATCATCGA	TAG	ATTCACAAGA	GTATGT	YAG	chrV_166761_166874_-	chrV	166761	166874	0	11	13	88	30	92	FALSE	FALSE	FALSE	FALSE	0	FALSE	TRUE	113	26	87
chrV	166772	166874	-	YER007C-A	TMA20	FALSE	102	15	87	TACTAAC	166787	0	0	3	6	A	A	G	A	T	T	TGTTTAAGAA	GTATGT	CTAACATGAG	TCATCATCGA	TAG	ATTCACAAGA	GTATGT	YAG	chrV_166774_166876_-	chrV	166774	166876	-2	-2	29	82	29	82	FALSE	FALSE	FALSE	FALSE	1	TRUE	TRUE	102	13	89
chrV	166772	166874	-	YER007C-A	TMA20	FALSE	102	15	87	TACTAAC	166787	0	0	3	6	A	A	G	A	T	T	TGTTTAAGAA	GTATGT	CTAACATGAG	TCATCATCGA	TAG	ATTCACAAGA	GTATGT	YAG	chrV_166776_166819_-	chrV	166776	166819	55	-4	5	1	5	96	TRUE	FALSE	TRUE	TRUE	0	TRUE	TRUE	43	11	32
chrXV	242442	242504	-	YOL047C	LDS2	FALSE	62	12	50	TACTAAC	242454	0	0	3	7	A	A	A	G	G	A	TCCGTATAAA	GTATGT	TGATGTTCCA	ACCGCCTTTG	AAG	GGAATTAGCG	GTATGT	RAG	chrXV_242442_242504_-	chrXV	242442	242504	0	0	92	82	92	82	FALSE	FALSE	FALSE	FALSE	1	FALSE	FALSE	62	12	50
chrXI	166400	166487	+	YKL150W	MCR1	FALSE	87	13	74	TACTAAC	166474	0	0	4	5	G	A	G	C	C	A	GTCGAGAGAG	GTACGT	ATATAAGAAT	CGTTTTGAAG	CAG	CCAAACTAAC	GT	YAG	chrXI_166447_166516_+	chrXI	166447	166516	47	29	93	93	93	93	FALSE	FALSE	FALSE	FALSE	2	TRUE	TRUE	69	42	27
chrXI	166400	166487	+	YKL150W	MCR1	FALSE	87	13	74	TACTAAC	166474	0	0	4	5	G	A	G	C	C	A	GTCGAGAGAG	GTACGT	ATATAAGAAT	CGTTTTGAAG	CAG	CCAAACTAAC	GT	YAG	chrXI_166400_166484_+	chrXI	166400	166484	0	-3	93	95	93	95	FALSE	FALSE	FALSE	FALSE	2	FALSE	TRUE	84	10	74
chrXI	166400	166487	+	YKL150W	MCR1	FALSE	87	13	74	TACTAAC	166474	0	0	4	5	G	A	G	C	C	A	GTCGAGAGAG	GTACGT	ATATAAGAAT	CGTTTTGAAG	CAG	CCAAACTAAC	GT	YAG	chrXI_166400_166535_+	chrXI	166400	166535	0	48	69	93	69	93	FALSE	FALSE	FALSE	FALSE	2	FALSE	TRUE	135	61	74
chrXI	166400	166487	+	YKL150W	MCR1	FALSE	87	13	74	TACTAAC	166474	0	0	4	5	G	A	G	C	C	A	GTCGAGAGAG	GTACGT	ATATAAGAAT	CGTTTTGAAG	CAG	CCAAACTAAC	GT	YAG	chrXI_166400_166502_+	chrXI	166400	166502	0	15	80	70	80	70	FALSE	FALSE	FALSE	FALSE	2	FALSE	TRUE	102	28	74
chrXI	166400	166487	+	YKL150W	MCR1	FALSE	87	13	74	TACTAAC	166474	0	0	4	5	G	A	G	C	C	A	GTCGAGAGAG	GTACGT	ATATAAGAAT	CGTTTTGAAG	CAG	CCAAACTAAC	GT	YAG	chrXI_166470_166517_+	chrXI	166470	166517	70	30	2	2	7	94	FALSE	FALSE	FALSE	TRUE	0	TRUE	TRUE	47	21	26
chrXI	166400	166487	+	YKL150W	MCR1	FALSE	87	13	74	TACTAAC	166474	0	0	4	5	G	A	G	C	C	A	GTCGAGAGAG	GTACGT	ATATAAGAAT	CGTTTTGAAG	CAG	CCAAACTAAC	GT	YAG	chrXI_166400_166487_+	chrXI	166400	166487	0	0	94	93	94	93	FALSE	FALSE	FALSE	FALSE	2	FALSE	FALSE	87	13	74
chrXI	166400	166487	+	YKL150W	MCR1	FALSE	87	13	74	TACTAAC	166474	0	0	4	5	G	A	G	C	C	A	GTCGAGAGAG	GTACGT	ATATAAGAAT	CGTTTTGAAG	CAG	CCAAACTAAC	GT	YAG	chrXI_166400_166516_+	chrXI	166400	166516	0	29	88	92	88	92	FALSE	FALSE	FALSE	FALSE	4	FALSE	TRUE	116	42	74
chrXI	166400	166487	+	YKL150W	MCR1	FALSE	87	13	74	TACTAAC	166474	0	0	4	5	G	A	G	C	C	A	GTCGAGAGAG	GTACGT	ATATAAGAAT	CGTTTTGAAG	CAG	CCAAACTAAC	GT	YAG	chrXI_166400_166509_+	chrXI	166400	166509	0	22	20	80	20	81	FALSE	FALSE	FALSE	FALSE	1	FALSE	TRUE	109	35	74
chrXI	166400	166487	+	YKL150W	MCR1	FALSE	87	13	74	TACTAAC	166474	0	0	4	5	G	A	G	C	C	A	GTCGAGAGAG	GTACGT	ATATAAGAAT	CGTTTTGAAG	CAG	CCAAACTAAC	GT	YAG	chrXI_166447_166535_+	chrXI	166447	166535	47	48	21	81	21	81	FALSE	FALSE	FALSE	FALSE	0	TRUE	TRUE	88	61	27
chrXI	166400	166487	+	YKL150W	MCR1	FALSE	87	13	74	TACTAAC	166474	0	0	4	5	G	A	G	C	C	A	GTCGAGAGAG	GTACGT	ATATAAGAAT	CGTTTTGAAG	CAG	CCAAACTAAC	GT	YAG	chrXI_166450_166519_+	chrXI	166450	166519	50	32	18	21	18	60	FALSE	FALSE	FALSE	FALSE	0	TRUE	TRUE	69	45	24
chrXIII	225240	225338	-	YML025C	YML6	FALSE	98	24	74	TACTAAC	225264	0	0	5	6	A	A	A	A	C	T	TTTGGTGAAA	GTACGT	ATCAGAGGAT	TTTTATGCAA	TAG	ACTTTACAAT	GT	YAG	chrXIII_225239_225337_-	chrXIII	225239	225337	1	1	58	80	58	88	FALSE	FALSE	FALSE	FALSE	0	TRUE	TRUE	98	25	73
chrXIII	225240	225338	-	YML025C	YML6	FALSE	98	24	74	TACTAAC	225264	0	0	5	6	A	A	A	A	C	T	TTTGGTGAAA	GTACGT	ATCAGAGGAT	TTTTATGCAA	TAG	ACTTTACAAT	GT	YAG	chrXIII_225240_225338_-	chrXIII	225240	225338	0	0	90	98	90	98	FALSE	FALSE	FALSE	FALSE	0	FALSE	FALSE	98	24	74
chrXIII	225240	225338	-	YML025C	YML6	FALSE	98	24	74	TACTAAC	225264	0	0	5	6	A	A	A	A	C	T	TTTGGTGAAA	GTACGT	ATCAGAGGAT	TTTTATGCAA	TAG	ACTTTACAAT	GT	YAG	chrXIII_225242_225340_-	chrXIII	225242	225340	-2	-2	70	31	70	31	FALSE	FALSE	FALSE	FALSE	1	TRUE	TRUE	98	22	76
chrXIII	225240	225338	-	YML025C	YML6	FALSE	98	24	74	TACTAAC	225264	0	0	5	6	A	A	A	A	C	T	TTTGGTGAAA	GTACGT	ATCAGAGGAT	TTTTATGCAA	TAG	ACTTTACAAT	GT	YAG	chrXIII_225236_225335_-	chrXIII	225236	225335	3	4	3	45	55	45	FALSE	FALSE	FALSE	FALSE	0	TRUE	TRUE	99	28	71
chrXIII	225240	225338	-	YML025C	YML6	FALSE	98	24	74	TACTAAC	225264	0	0	5	6	A	A	A	A	C	T	TTTGGTGAAA	GTACGT	ATCAGAGGAT	TTTTATGCAA	TAG	ACTTTACAAT	GT	YAG	chrXIII_225247_225338_-	chrXIII	225247	225338	0	-7	68	89	68	89	FALSE	FALSE	FALSE	FALSE	1	FALSE	TRUE	91	17	74
chrXIII	225240	225338	-	YML025C	YML6	FALSE	98	24	74	TACTAAC	225264	0	0	5	6	A	A	A	A	C	T	TTTGGTGAAA	GTACGT	ATCAGAGGAT	TTTTATGCAA	TAG	ACTTTACAAT	GT	YAG	chrXIII_225218_225284_-	chrXIII	225218	225284	54	22	1	31	11	90	FALSE	FALSE	FALSE	FALSE	0	TRUE	TRUE	66	46	20
chrXVI	138726	138864	+	YPL218W	SAR1	FALSE	138	18	120	TACTAAC	138846	0	0	6	7	T	G	G	T	C	A	TTTGGTTGGT	GTATGT	TATCACCCTG	TTTTACTGTA	CAG	TCAGAGATGT	GTATGT	YAG	chrXVI_138726_138860_+	chrXVI	138726	138860	0	-4	59	56	59	82	FALSE	FALSE	FALSE	FALSE	2	FALSE	TRUE	134	14	120
chrXVI	138726	138864	+	YPL218W	SAR1	FALSE	138	18	120	TACTAAC	138846	0	0	6	7	T	G	G	T	C	A	TTTGGTTGGT	GTATGT	TATCACCCTG	TTTTACTGTA	CAG	TCAGAGATGT	GTATGT	YAG	chrXVI_138726_138864_+	chrXVI	138726	138864	0	0	98	98	98	98	FALSE	FALSE	FALSE	FALSE	0	FALSE	FALSE	138	18	120
chrXVI	138726	138864	+	YPL218W	SAR1	FALSE	138	18	120	TACTAAC	138846	0	0	6	7	T	G	G	T	C	A	TTTGGTTGGT	GTATGT	TATCACCCTG	TTTTACTGTA	CAG	TCAGAGATGT	GTATGT	YAG	chrXVI_138726_138859_+	chrXVI	138726	138859	0	-5	61	90	61	90	FALSE	FALSE	FALSE	FALSE	0	FALSE	TRUE	133	13	120
chrXVI	138726	138864	+	YPL218W	SAR1	FALSE	138	18	120	TACTAAC	138846	0	0	6	7	T	G	G	T	C	A	TTTGGTTGGT	GTATGT	TATCACCCTG	TTTTACTGTA	CAG	TCAGAGATGT	GTATGT	YAG	chrXVI_138726_138865_+	chrXVI	138726	138865	0	1	35	1	35	69	FALSE	FALSE	FALSE	TRUE	2	FALSE	TRUE	139	19	120
chrXVI	138726	138864	+	YPL218W	SAR1	FALSE	138	18	120	TACTAAC	138846	0	0	6	7	T	G	G	T	C	A	TTTGGTTGGT	GTATGT	TATCACCCTG	TTTTACTGTA	CAG	TCAGAGATGT	GTATGT	YAG	chrXVI_138725_138863_+	chrXVI	138725	138863	-1	-1	84	66	84	85	FALSE	FALSE	FALSE	FALSE	0	TRUE	TRUE	138	17	121
chrXVI	138726	138864	+	YPL218W	SAR1	FALSE	138	18	120	TACTAAC	138846	0	0	6	7	T	G	G	T	C	A	TTTGGTTGGT	GTATGT	TATCACCCTG	TTTTACTGTA	CAG	TCAGAGATGT	GTATGT	YAG	chrXVI_138725_138867_+	chrXVI	138725	138867	-1	3	40	61	40	64	FALSE	FALSE	FALSE	FALSE	0	TRUE	TRUE	142	21	121
chrXVI	138726	138864	+	YPL218W	SAR1	FALSE	138	18	120	TACTAAC	138846	0	0	6	7	T	G	G	T	C	A	TTTGGTTGGT	GTATGT	TATCACCCTG	TTTTACTGTA	CAG	TCAGAGATGT	GTATGT	YAG	chrXVI_138726_138878_+	chrXVI	138726	138878	0	14	76	25	76	25	FALSE	FALSE	FALSE	FALSE	1	FALSE	TRUE	152	32	120
chrXVI	138726	138864	+	YPL218W	SAR1	FALSE	138	18	120	TACTAAC	138846	0	0	6	7	T	G	G	T	C	A	TTTGGTTGGT	GTATGT	TATCACCCTG	TTTTACTGTA	CAG	TCAGAGATGT	GTATGT	YAG	chrXVI_138728_138866_+	chrXVI	138728	138866	2	2	1	80	87	80	FALSE	FALSE	TRUE	FALSE	1	TRUE	TRUE	138	20	118
chrXVI	138726	138864	+	YPL218W	SAR1	FALSE	138	18	120	TACTAAC	138846	0	0	6	7	T	G	G	T	C	A	TTTGGTTGGT	GTATGT	TATCACCCTG	TTTTACTGTA	CAG	TCAGAGATGT	GTATGT	YAG	chrXVI_138726_138868_+	chrXVI	138726	138868	0	4	93	94	93	94	FALSE	FALSE	FALSE	FALSE	0	FALSE	TRUE	142	22	120
chrXVI	138726	138864	+	YPL218W	SAR1	FALSE	138	18	120	TACTAAC	138846	0	0	6	7	T	G	G	T	C	A	TTTGGTTGGT	GTATGT	TATCACCCTG	TTTTACTGTA	CAG	TCAGAGATGT	GTATGT	YAG	chrXVI_138705_138864_+	chrXVI	138705	138864	-21	0	54	77	54	77	FALSE	FALSE	FALSE	FALSE	1	TRUE	FALSE	159	18	141
chrXVI	138726	138864	+	YPL218W	SAR1	FALSE	138	18	120	TACTAAC	138846	0	0	6	7	T	G	G	T	C	A	TTTGGTTGGT	GTATGT	TATCACCCTG	TTTTACTGTA	CAG	TCAGAGATGT	GTATGT	YAG	chrXVI_138728_138864_+	chrXVI	138728	138864	2	0	3	13	56	7	FALSE	FALSE	FALSE	FALSE	0	TRUE	FALSE	136	18	118
chrXVI	138726	138864	+	YPL218W	SAR1	FALSE	138	18	120	TACTAAC	138846	0	0	6	7	T	G	G	T	C	A	TTTGGTTGGT	GTATGT	TATCACCCTG	TTTTACTGTA	CAG	TCAGAGATGT	GTATGT	YAG	chrXVI_138726_138866_+	chrXVI	138726	138866	0	2	83	2	83	88	FALSE	FALSE	FALSE	FALSE	0	FALSE	TRUE	140	20	120
chrXVI	138726	138864	+	YPL218W	SAR1	FALSE	138	18	120	TACTAAC	138846	0	0	6	7	T	G	G	T	C	A	TTTGGTTGGT	GTATGT	TATCACCCTG	TTTTACTGTA	CAG	TCAGAGATGT	GTATGT	YAG	chrXVI_138815_138857_+	chrXVI	138815	138857	89	-7	9	1	9	92	FALSE	FALSE	FALSE	TRUE	1	TRUE	TRUE	42	11	31
chrXVI	138726	138864	+	YPL218W	SAR1	FALSE	138	18	120	TACTAAC	138846	0	0	6	7	T	G	G	T	C	A	TTTGGTTGGT	GTATGT	TATCACCCTG	TTTTACTGTA	CAG	TCAGAGATGT	GTATGT	YAG	chrXVI_138726_138870_+	chrXVI	138726	138870	0	6	49	52	49	52	FALSE	FALSE	FALSE	FALSE	0	FALSE	TRUE	144	24	120
chrXVI	138726	138864	+	YPL218W	SAR1	FALSE	138	18	120	TACTAAC	138846	0	0	6	7	T	G	G	T	C	A	TTTGGTTGGT	GTATGT	TATCACCCTG	TTTTACTGTA	CAG	TCAGAGATGT	GTATGT	YAG	chrXVI_138727_138865_+	chrXVI	138727	138865	1	1	43	74	56	74	FALSE	FALSE	FALSE	FALSE	0	TRUE	TRUE	138	19	119
chrXVI	138726	138864	+	YPL218W	SAR1	FALSE	138	18	120	TACTAAC	138846	0	0	6	7	T	G	G	T	C	A	TTTGGTTGGT	GTATGT	TATCACCCTG	TTTTACTGTA	CAG	TCAGAGATGT	GTATGT	YAG	chrXVI_138819_138865_+	chrXVI	138819	138865	93	1	2	3	10	91	FALSE	FALSE	TRUE	FALSE	1	TRUE	TRUE	46	19	27
chrXVI	138726	138864	+	YPL218W	SAR1	FALSE	138	18	120	TACTAAC	138846	0	0	6	7	T	G	G	T	C	A	TTTGGTTGGT	GTATGT	TATCACCCTG	TTTTACTGTA	CAG	TCAGAGATGT	GTATGT	YAG	chrXVI_138834_138871_+	chrXVI	138834	138871	108	7	2	7	26	75	FALSE	FALSE	FALSE	FALSE	0	TRUE	TRUE	37	15	22
chrXVI	138726	138864	+	YPL218W	SAR1	FALSE	138	18	120	TACTAAC	138846	0	0	6	7	T	G	G	T	C	A	TTTGGTTGGT	GTATGT	TATCACCCTG	TTTTACTGTA	CAG	TCAGAGATGT	GTATGT	YAG	chrXVI_138825_138863_+	chrXVI	138825	138863	99	-1	1	2	19	77	FALSE	FALSE	TRUE	FALSE	0	TRUE	TRUE	38	17	21
chrXVI	138726	138864	+	YPL218W	SAR1	FALSE	138	18	120	TACTAAC	138846	0	0	6	7	T	G	G	T	C	A	TTTGGTTGGT	GTATGT	TATCACCCTG	TTTTACTGTA	CAG	TCAGAGATGT	GTATGT	YAG	chrXVI_138726_139040_+	chrXVI	138726	139040	0	176	50	13	50	51	FALSE	FALSE	FALSE	FALSE	0	FALSE	TRUE	314	194	120
chrXVI	138726	138864	+	YPL218W	SAR1	FALSE	138	18	120	TACTAAC	138846	0	0	6	7	T	G	G	T	C	A	TTTGGTTGGT	GTATGT	TATCACCCTG	TTTTACTGTA	CAG	TCAGAGATGT	GTATGT	YAG	chrXVI_138721_138860_+	chrXVI	138721	138860	-5	-4	7	4	61	39	FALSE	FALSE	FALSE	FALSE	0	TRUE	TRUE	139	14	125
chrXVI	138726	138864	+	YPL218W	SAR1	FALSE	138	18	120	TACTAAC	138846	0	0	6	7	T	G	G	T	C	A	TTTGGTTGGT	GTATGT	TATCACCCTG	TTTTACTGTA	CAG	TCAGAGATGT	GTATGT	YAG	chrXVI_138728_140484_+	chrXVI	138728	140484	2	1620	2	12	89	12	FALSE	FALSE	FALSE	FALSE	1	TRUE	TRUE	1756	1638	118
chrXVI	138726	138864	+	YPL218W	SAR1	FALSE	138	18	120	TACTAAC	138846	0	0	6	7	T	G	G	T	C	A	TTTGGTTGGT	GTATGT	TATCACCCTG	TTTTACTGTA	CAG	TCAGAGATGT	GTATGT	YAG	chrXVI_138824_138866_+	chrXVI	138824	138866	98	2	3	86	15	86	FALSE	FALSE	FALSE	FALSE	0	TRUE	TRUE	42	20	22
chrXVI	138726	138864	+	YPL218W	SAR1	FALSE	138	18	120	TACTAAC	138846	0	0	6	7	T	G	G	T	C	A	TTTGGTTGGT	GTATGT	TATCACCCTG	TTTTACTGTA	CAG	TCAGAGATGT	GTATGT	YAG	chrXVI_138730_138868_+	chrXVI	138730	138868	4	4	3	16	72	29	FALSE	FALSE	FALSE	FALSE	0	TRUE	TRUE	138	22	116
chrXVI	138726	138864	+	YPL218W	SAR1	FALSE	138	18	120	TACTAAC	138846	0	0	6	7	T	G	G	T	C	A	TTTGGTTGGT	GTATGT	TATCACCCTG	TTTTACTGTA	CAG	TCAGAGATGT	GTATGT	YAG	chrXVI_138801_138864_+	chrXVI	138801	138864	75	0	2	91	10	91	FALSE	FALSE	FALSE	FALSE	1	TRUE	FALSE	63	18	45
chrXVI	138726	138864	+	YPL218W	SAR1	FALSE	138	18	120	TACTAAC	138846	0	0	6	7	T	G	G	T	C	A	TTTGGTTGGT	GTATGT	TATCACCCTG	TTTTACTGTA	CAG	TCAGAGATGT	GTATGT	YAG	chrXVI_138724_138764_+	chrXVI	138724	138764	-2	-100	10	4	82	19	FALSE	FALSE	FALSE	FALSE	0	TRUE	TRUE	40	19	21
chrXVI	138726	138864	+	YPL218W	SAR1	FALSE	138	18	120	TACTAAC	138846	0	0	6	7	T	G	G	T	C	A	TTTGGTTGGT	GTATGT	TATCACCCTG	TTTTACTGTA	CAG	TCAGAGATGT	GTATGT	YAG	chrXVI_138794_138864_+	chrXVI	138794	138864	68	0	1	7	9	92	FALSE	FALSE	TRUE	FALSE	1	TRUE	FALSE	70	18	52
chrXVI	138726	138864	+	YPL218W	SAR1	FALSE	138	18	120	TACTAAC	138846	0	0	6	7	T	G	G	T	C	A	TTTGGTTGGT	GTATGT	TATCACCCTG	TTTTACTGTA	CAG	TCAGAGATGT	GTATGT	YAG	chrXVI_138726_138968_+	chrXVI	138726	138968	0	104	73	56	73	56	FALSE	FALSE	FALSE	FALSE	0	FALSE	TRUE	242	122	120
chrXVI	138726	138864	+	YPL218W	SAR1	FALSE	138	18	120	TACTAAC	138846	0	0	6	7	T	G	G	T	C	A	TTTGGTTGGT	GTATGT	TATCACCCTG	TTTTACTGTA	CAG	TCAGAGATGT	GTATGT	YAG	chrXVI_138720_138864_+	chrXVI	138720	138864	-6	0	21	58	21	80	FALSE	FALSE	FALSE	FALSE	1	TRUE	FALSE	144	18	126
chrXVI	138726	138864	+	YPL218W	SAR1	FALSE	138	18	120	TACTAAC	138846	0	0	6	7	T	G	G	T	C	A	TTTGGTTGGT	GTATGT	TATCACCCTG	TTTTACTGTA	CAG	TCAGAGATGT	GTATGT	YAG	chrXVI_138821_138867_+	chrXVI	138821	138867	95	3	1	1	12	73	FALSE	FALSE	TRUE	TRUE	0	TRUE	TRUE	46	21	25
chrVII	311016	311526	+	YGL103W	RPL28	TRUE	510	43	467	TACTAAC	311483	0	0	8	8	G	A	C	C	C	G	CACGTCTCAG	GTATGT	AGTTCCATTT	TTTTTTTGTA	CAG	CCGGTAAAGG	GTATGT	YAG	chrVII_311458_311488_+	chrVII	311458	311488	442	-38	4	2	20	77	FALSE	FALSE	FALSE	FALSE	1	TRUE	TRUE	30	9	21
chrVII	311016	311526	+	YGL103W	RPL28	TRUE	510	43	467	TACTAAC	311483	0	0	8	8	G	A	C	C	C	G	CACGTCTCAG	GTATGT	AGTTCCATTT	TTTTTTTGTA	CAG	CCGGTAAAGG	GTATGT	YAG	chrVII_311017_311527_+	chrVII	311017	311527	1	1	63	88	63	88	FALSE	FALSE	FALSE	FALSE	0	TRUE	TRUE	510	44	466
chrVII	311016	311526	+	YGL103W	RPL28	TRUE	510	43	467	TACTAAC	311483	0	0	8	8	G	A	C	C	C	G	CACGTCTCAG	GTATGT	AGTTCCATTT	TTTTTTTGTA	CAG	CCGGTAAAGG	GTATGT	YAG	chrVII_311012_311523_+	chrVII	311012	311523	-4	-3	54	47	54	47	FALSE	FALSE	FALSE	FALSE	0	TRUE	TRUE	511	40	471
chrVII	311016	311526	+	YGL103W	RPL28	TRUE	510	43	467	TACTAAC	311483	0	0	8	8	G	A	C	C	C	G	CACGTCTCAG	GTATGT	AGTTCCATTT	TTTTTTTGTA	CAG	CCGGTAAAGG	GTATGT	YAG	chrVII_311467_311523_+	chrVII	311467	311523	451	-3	4	25	9	92	FALSE	FALSE	FALSE	FALSE	0	TRUE	TRUE	56	40	16
chrVII	311016	311526	+	YGL103W	RPL28	TRUE	510	43	467	TACTAAC	311483	0	0	8	8	G	A	C	C	C	G	CACGTCTCAG	GTATGT	AGTTCCATTT	TTTTTTTGTA	CAG	CCGGTAAAGG	GTATGT	YAG	chrVII_311447_311523_+	chrVII	311447	311523	431	-3	4	1	12	89	FALSE	FALSE	FALSE	TRUE	0	TRUE	TRUE	76	40	36
chrVII	311016	311526	+	YGL103W	RPL28	TRUE	510	43	467	TACTAAC	311483	0	0	8	8	G	A	C	C	C	G	CACGTCTCAG	GTATGT	AGTTCCATTT	TTTTTTTGTA	CAG	CCGGTAAAGG	GTATGT	YAG	chrVII_311162_311261_+	chrVII	311162	311261	146	-265	7	92	9	92	FALSE	FALSE	FALSE	FALSE	1	TRUE	TRUE	99	73	26
chrVII	311016	311526	+	YGL103W	RPL28	TRUE	510	43	467	TACTAAC	311483	0	0	8	8	G	A	C	C	C	G	CACGTCTCAG	GTATGT	AGTTCCATTT	TTTTTTTGTA	CAG	CCGGTAAAGG	GTATGT	YAG	chrVII_311442_311525_+	chrVII	311442	311525	426	-1	3	94	19	94	FALSE	FALSE	FALSE	FALSE	0	TRUE	TRUE	83	42	41
chrVII	311016	311526	+	YGL103W	RPL28	TRUE	510	43	467	TACTAAC	311483	0	0	8	8	G	A	C	C	C	G	CACGTCTCAG	GTATGT	AGTTCCATTT	TTTTTTTGTA	CAG	CCGGTAAAGG	GTATGT	YAG	chrVII_311243_311290_+	chrVII	311243	311290	227	-236	3	1	87	14	FALSE	FALSE	FALSE	TRUE	0	TRUE	TRUE	47	33	14
chrVII	311016	311526	+	YGL103W	RPL28	TRUE	510	43	467	TACTAAC	311483	0	0	8	8	G	A	C	C	C	G	CACGTCTCAG	GTATGT	AGTTCCATTT	TTTTTTTGTA	CAG	CCGGTAAAGG	GTATGT	YAG	chrVII_311466_311522_+	chrVII	311466	311522	450	-4	2	2	16	69	FALSE	FALSE	TRUE	FALSE	1	TRUE	TRUE	56	39	17
chrVII	311016	311526	+	YGL103W	RPL28	TRUE	510	43	467	TACTAAC	311483	0	0	8	8	G	A	C	C	C	G	CACGTCTCAG	GTATGT	AGTTCCATTT	TTTTTTTGTA	CAG	CCGGTAAAGG	GTATGT	YAG	chrVII_311462_311523_+	chrVII	311462	311523	446	-3	1	86	15	86	FALSE	FALSE	TRUE	FALSE	0	TRUE	TRUE	61	40	21
chrVII	311016	311526	+	YGL103W	RPL28	TRUE	510	43	467	TACTAAC	311483	0	0	8	8	G	A	C	C	C	G	CACGTCTCAG	GTATGT	AGTTCCATTT	TTTTTTTGTA	CAG	CCGGTAAAGG	GTATGT	YAG	chrVII_311016_311055_+	chrVII	311016	311055	0	-471	59	1	59	34	FALSE	TRUE	FALSE	TRUE	2	FALSE	TRUE	39	20	19
chrVII	311016	311526	+	YGL103W	RPL28	TRUE	510	43	467	TACTAAC	311483	0	0	8	8	G	A	C	C	C	G	CACGTCTCAG	GTATGT	AGTTCCATTT	TTTTTTTGTA	CAG	CCGGTAAAGG	GTATGT	YAG	chrVII_311073_311151_+	chrVII	311073	311151	57	-375	89	3	89	91	FALSE	FALSE	FALSE	TRUE	0	TRUE	TRUE	78	9	69
chrVII	311016	311526	+	YGL103W	RPL28	TRUE	510	43	467	TACTAAC	311483	0	0	8	8	G	A	C	C	C	G	CACGTCTCAG	GTATGT	AGTTCCATTT	TTTTTTTGTA	CAG	CCGGTAAAGG	GTATGT	YAG	chrVII_310928_311020_+	chrVII	310928	311020	-88	-506	6	2	6	95	FALSE	FALSE	FALSE	FALSE	1	TRUE	TRUE	92	60	32
chrVII	311016	311526	+	YGL103W	RPL28	TRUE	510	43	467	TACTAAC	311483	0	0	8	8	G	A	C	C	C	G	CACGTCTCAG	GTATGT	AGTTCCATTT	TTTTTTTGTA	CAG	CCGGTAAAGG	GTATGT	YAG	chrVII_311016_311527_+	chrVII	311016	311527	0	1	61	35	61	74	FALSE	FALSE	FALSE	FALSE	0	FALSE	TRUE	511	44	467
chrVII	311016	311526	+	YGL103W	RPL28	TRUE	510	43	467	TACTAAC	311483	0	0	8	8	G	A	C	C	C	G	CACGTCTCAG	GTATGT	AGTTCCATTT	TTTTTTTGTA	CAG	CCGGTAAAGG	GTATGT	YAG	chrVII_311014_311526_+	chrVII	311014	311526	-2	0	17	1	17	84	FALSE	FALSE	FALSE	TRUE	0	TRUE	FALSE	512	43	469
chrVII	311016	311526	+	YGL103W	RPL28	TRUE	510	43	467	TACTAAC	311483	0	0	8	8	G	A	C	C	C	G	CACGTCTCAG	GTATGT	AGTTCCATTT	TTTTTTTGTA	CAG	CCGGTAAAGG	GTATGT	YAG	chrVII_311229_311526_+	chrVII	311229	311526	213	0	88	89	88	89	FALSE	FALSE	FALSE	FALSE	0	TRUE	FALSE	297	43	254
chrVII	311016	311526	+	YGL103W	RPL28	TRUE	510	43	467	TACTAAC	311483	0	0	8	8	G	A	C	C	C	G	CACGTCTCAG	GTATGT	AGTTCCATTT	TTTTTTTGTA	CAG	CCGGTAAAGG	GTATGT	YAG	chrVII_311012_311522_+	chrVII	311012	311522	-4	-4	66	82	86	88	FALSE	FALSE	FALSE	FALSE	0	TRUE	TRUE	510	39	471
chrVII	311016	311526	+	YGL103W	RPL28	TRUE	510	43	467	TACTAAC	311483	0	0	8	8	G	A	C	C	C	G	CACGTCTCAG	GTATGT	AGTTCCATTT	TTTTTTTGTA	CAG	CCGGTAAAGG	GTATGT	YAG	chrVII_311441_311524_+	chrVII	311441	311524	425	-2	1	92	32	92	FALSE	FALSE	TRUE	FALSE	1	TRUE	TRUE	83	41	42
chrVII	311016	311526	+	YGL103W	RPL28	TRUE	510	43	467	TACTAAC	311483	0	0	8	8	G	A	C	C	C	G	CACGTCTCAG	GTATGT	AGTTCCATTT	TTTTTTTGTA	CAG	CCGGTAAAGG	GTATGT	YAG	chrVII_311016_311526_+	chrVII	311016	311526	0	0	98	97	98	99	FALSE	FALSE	FALSE	FALSE	3	FALSE	FALSE	510	43	467
chrVII	311016	311526	+	YGL103W	RPL28	TRUE	510	43	467	TACTAAC	311483	0	0	8	8	G	A	C	C	C	G	CACGTCTCAG	GTATGT	AGTTCCATTT	TTTTTTTGTA	CAG	CCGGTAAAGG	GTATGT	YAG	chrVII_311476_311524_+	chrVII	311476	311524	460	-2	1	2	28	73	FALSE	FALSE	TRUE	FALSE	0	TRUE	TRUE	48	30	18
chrVII	311016	311526	+	YGL103W	RPL28	TRUE	510	43	467	TACTAAC	311483	0	0	8	8	G	A	C	C	C	G	CACGTCTCAG	GTATGT	AGTTCCATTT	TTTTTTTGTA	CAG	CCGGTAAAGG	GTATGT	YAG	chrVII_310930_311025_+	chrVII	310930	311025	-86	-501	5	4	8	92	FALSE	FALSE	TRUE	FALSE	2	TRUE	TRUE	95	65	30
chrVII	311016	311526	+	YGL103W	RPL28	TRUE	510	43	467	TACTAAC	311483	0	0	8	8	G	A	C	C	C	G	CACGTCTCAG	GTATGT	AGTTCCATTT	TTTTTTTGTA	CAG	CCGGTAAAGG	GTATGT	YAG	chrVII_311011_311523_+	chrVII	311011	311523	-5	-3	51	72	51	73	FALSE	FALSE	FALSE	FALSE	1	TRUE	TRUE	512	40	472
chrVII	311016	311526	+	YGL103W	RPL28	TRUE	510	43	467	TACTAAC	311483	0	0	8	8	G	A	C	C	C	G	CACGTCTCAG	GTATGT	AGTTCCATTT	TTTTTTTGTA	CAG	CCGGTAAAGG	GTATGT	YAG	chrVII_311350_311526_+	chrVII	311350	311526	334	0	78	42	78	43	FALSE	FALSE	FALSE	FALSE	2	TRUE	FALSE	176	43	133
chrVII	311016	311526	+	YGL103W	RPL28	TRUE	510	43	467	TACTAAC	311483	0	0	8	8	G	A	C	C	C	G	CACGTCTCAG	GTATGT	AGTTCCATTT	TTTTTTTGTA	CAG	CCGGTAAAGG	GTATGT	YAG	chrVII_311237_311314_+	chrVII	311237	311314	221	-212	6	1	6	95	FALSE	TRUE	FALSE	TRUE	0	TRUE	TRUE	77	60	17
chrVII	311016	311526	+	YGL103W	RPL28	TRUE	510	43	467	TACTAAC	311483	0	0	8	8	G	A	C	C	C	G	CACGTCTCAG	GTATGT	AGTTCCATTT	TTTTTTTGTA	CAG	CCGGTAAAGG	GTATGT	YAG	chrVII_311020_311526_+	chrVII	311020	311526	4	0	58	58	58	66	FALSE	FALSE	FALSE	FALSE	0	TRUE	FALSE	506	43	463
chrVII	311016	311526	+	YGL103W	RPL28	TRUE	510	43	467	TACTAAC	311483	0	0	8	8	G	A	C	C	C	G	CACGTCTCAG	GTATGT	AGTTCCATTT	TTTTTTTGTA	CAG	CCGGTAAAGG	GTATGT	YAG	chrVII_311011_311521_+	chrVII	311011	311521	-5	-5	21	2	57	73	FALSE	FALSE	FALSE	FALSE	0	TRUE	TRUE	510	38	472
chrVII	311016	311526	+	YGL103W	RPL28	TRUE	510	43	467	TACTAAC	311483	0	0	8	8	G	A	C	C	C	G	CACGTCTCAG	GTATGT	AGTTCCATTT	TTTTTTTGTA	CAG	CCGGTAAAGG	GTATGT	YAG	chrVII_311016_311505_+	chrVII	311016	311505	0	-21	61	54	61	54	FALSE	FALSE	FALSE	FALSE	0	FALSE	TRUE	489	22	467
chrVII	311016	311526	+	YGL103W	RPL28	TRUE	510	43	467	TACTAAC	311483	0	0	8	8	G	A	C	C	C	G	CACGTCTCAG	GTATGT	AGTTCCATTT	TTTTTTTGTA	CAG	CCGGTAAAGG	GTATGT	YAG	chrVII_311169_311671_+	chrVII	311169	311671	153	145	31	1	31	70	FALSE	TRUE	FALSE	TRUE	1	TRUE	TRUE	502	188	314
chrVII	311016	311526	+	YGL103W	RPL28	TRUE	510	43	467	TACTAAC	311483	0	0	8	8	G	A	C	C	C	G	CACGTCTCAG	GTATGT	AGTTCCATTT	TTTTTTTGTA	CAG	CCGGTAAAGG	GTATGT	YAG	chrVII_311444_311527_+	chrVII	311444	311527	428	1	2	70	11	70	FALSE	FALSE	TRUE	FALSE	0	TRUE	TRUE	83	44	39
chrVII	311016	311526	+	YGL103W	RPL28	TRUE	510	43	467	TACTAAC	311483	0	0	8	8	G	A	C	C	C	G	CACGTCTCAG	GTATGT	AGTTCCATTT	TTTTTTTGTA	CAG	CCGGTAAAGG	GTATGT	YAG	chrVII_311018_311528_+	chrVII	311018	311528	2	2	1	45	56	61	FALSE	FALSE	TRUE	FALSE	0	TRUE	TRUE	510	45	465
chrVII	311016	311526	+	YGL103W	RPL28	TRUE	510	43	467	TACTAAC	311483	0	0	8	8	G	A	C	C	C	G	CACGTCTCAG	GTATGT	AGTTCCATTT	TTTTTTTGTA	CAG	CCGGTAAAGG	GTATGT	YAG	chrVII_311019_311529_+	chrVII	311019	311529	3	3	3	45	56	45	FALSE	FALSE	FALSE	FALSE	0	TRUE	TRUE	510	46	464
chrVII	311016	311526	+	YGL103W	RPL28	TRUE	510	43	467	TACTAAC	311483	0	0	8	8	G	A	C	C	C	G	CACGTCTCAG	GTATGT	AGTTCCATTT	TTTTTTTGTA	CAG	CCGGTAAAGG	GTATGT	YAG	chrVII_311019_311670_+	chrVII	311019	311670	3	144	4	3	67	31	FALSE	FALSE	FALSE	FALSE	0	TRUE	TRUE	651	187	464
chrVII	311016	311526	+	YGL103W	RPL28	TRUE	510	43	467	TACTAAC	311483	0	0	8	8	G	A	C	C	C	G	CACGTCTCAG	GTATGT	AGTTCCATTT	TTTTTTTGTA	CAG	CCGGTAAAGG	GTATGT	YAG	chrVII_310930_311023_+	chrVII	310930	311023	-86	-503	7	2	29	71	FALSE	FALSE	TRUE	TRUE	0	TRUE	TRUE	93	63	30
chrVII	311016	311526	+	YGL103W	RPL28	TRUE	510	43	467	TACTAAC	311483	0	0	8	8	G	A	C	C	C	G	CACGTCTCAG	GTATGT	AGTTCCATTT	TTTTTTTGTA	CAG	CCGGTAAAGG	GTATGT	YAG	chrVII_310042_311737_+	chrVII	310042	311737	-974	211	8	93	8	93	FALSE	FALSE	FALSE	FALSE	1	TRUE	TRUE	1695	254	1441
chrVII	311016	311526	+	YGL103W	RPL28	TRUE	510	43	467	TACTAAC	311483	0	0	8	8	G	A	C	C	C	G	CACGTCTCAG	GTATGT	AGTTCCATTT	TTTTTTTGTA	CAG	CCGGTAAAGG	GTATGT	YAG	chrVII_311136_311526_+	chrVII	311136	311526	120	0	85	85	85	85	FALSE	FALSE	FALSE	FALSE	0	TRUE	FALSE	390	43	347
chrVII	311016	311526	+	YGL103W	RPL28	TRUE	510	43	467	TACTAAC	311483	0	0	8	8	G	A	C	C	C	G	CACGTCTCAG	GTATGT	AGTTCCATTT	TTTTTTTGTA	CAG	CCGGTAAAGG	GTATGT	YAG	chrVII_311157_311234_+	chrVII	311157	311234	141	-292	1	4	11	90	FALSE	FALSE	TRUE	FALSE	0	TRUE	TRUE	77	46	31
chrVII	311016	311526	+	YGL103W	RPL28	TRUE	510	43	467	TACTAAC	311483	0	0	8	8	G	A	C	C	C	G	CACGTCTCAG	GTATGT	AGTTCCATTT	TTTTTTTGTA	CAG	CCGGTAAAGG	GTATGT	YAG	chrVII_311418_311452_+	chrVII	311418	311452	402	-74	91	10	91	10	FALSE	FALSE	FALSE	FALSE	2	TRUE	TRUE	34	18	16
chrVII	311016	311526	+	YGL103W	RPL28	TRUE	510	43	467	TACTAAC	311483	0	0	8	8	G	A	C	C	C	G	CACGTCTCAG	GTATGT	AGTTCCATTT	TTTTTTTGTA	CAG	CCGGTAAAGG	GTATGT	YAG	chrVII_311399_311525_+	chrVII	311399	311525	383	-1	85	85	85	92	FALSE	FALSE	FALSE	FALSE	1	TRUE	TRUE	126	42	84
chrVII	311016	311526	+	YGL103W	RPL28	TRUE	510	43	467	TACTAAC	311483	0	0	8	8	G	A	C	C	C	G	CACGTCTCAG	GTATGT	AGTTCCATTT	TTTTTTTGTA	CAG	CCGGTAAAGG	GTATGT	YAG	chrVII_311070_311147_+	chrVII	311070	311147	54	-379	9	1	9	92	FALSE	FALSE	FALSE	TRUE	3	TRUE	TRUE	77	59	18
chrVII	311016	311526	+	YGL103W	RPL28	TRUE	510	43	467	TACTAAC	311483	0	0	8	8	G	A	C	C	C	G	CACGTCTCAG	GTATGT	AGTTCCATTT	TTTTTTTGTA	CAG	CCGGTAAAGG	GTATGT	YAG	chrVII_310457_311134_+	chrVII	310457	311134	-559	-392	7	94	7	94	FALSE	FALSE	FALSE	FALSE	0	TRUE	TRUE	677	568	109
chrVII	311016	311526	+	YGL103W	RPL28	TRUE	510	43	467	TACTAAC	311483	0	0	8	8	G	A	C	C	C	G	CACGTCTCAG	GTATGT	AGTTCCATTT	TTTTTTTGTA	CAG	CCGGTAAAGG	GTATGT	YAG	chrVII_311056_311431_+	chrVII	311056	311431	40	-95	59	42	59	42	FALSE	FALSE	FALSE	FALSE	0	TRUE	TRUE	375	289	86
chrVII	311016	311526	+	YGL103W	RPL28	TRUE	510	43	467	TACTAAC	311483	0	0	8	8	G	A	C	C	C	G	CACGTCTCAG	GTATGT	AGTTCCATTT	TTTTTTTGTA	CAG	CCGGTAAAGG	GTATGT	YAG	chrVII_310992_311062_+	chrVII	310992	311062	-24	-464	18	2	18	83	FALSE	FALSE	FALSE	FALSE	1	TRUE	TRUE	70	12	58
chrVII	311016	311526	+	YGL103W	RPL28	TRUE	510	43	467	TACTAAC	311483	0	0	8	8	G	A	C	C	C	G	CACGTCTCAG	GTATGT	AGTTCCATTT	TTTTTTTGTA	CAG	CCGGTAAAGG	GTATGT	YAG	chrVII_311495_311554_+	chrVII	311495	311554	479	28	5	3	42	56	TRUE	TRUE	TRUE	TRUE	0	TRUE	TRUE	59	44	15
chrVII	311016	311526	+	YGL103W	RPL28	TRUE	510	43	467	TACTAAC	311483	0	0	8	8	G	A	C	C	C	G	CACGTCTCAG	GTATGT	AGTTCCATTT	TTTTTTTGTA	CAG	CCGGTAAAGG	GTATGT	YAG	chrVII_310981_311037_+	chrVII	310981	311037	-35	-489	2	5	11	90	FALSE	FALSE	TRUE	FALSE	0	TRUE	TRUE	56	42	14
chrVII	311016	311526	+	YGL103W	RPL28	TRUE	510	43	467	TACTAAC	311483	0	0	8	8	G	A	C	C	C	G	CACGTCTCAG	GTATGT	AGTTCCATTT	TTTTTTTGTA	CAG	CCGGTAAAGG	GTATGT	YAG	chrVII_311470_311526_+	chrVII	311470	311526	454	0	3	15	12	89	TRUE	FALSE	TRUE	FALSE	0	TRUE	FALSE	56	32	24
chrVII	311016	311526	+	YGL103W	RPL28	TRUE	510	43	467	TACTAAC	311483	0	0	8	8	G	A	C	C	C	G	CACGTCTCAG	GTATGT	AGTTCCATTT	TTTTTTTGTA	CAG	CCGGTAAAGG	GTATGT	YAG	chrVII_311458_311523_+	chrVII	311458	311523	442	-3	1	79	22	79	FALSE	FALSE	TRUE	FALSE	0	TRUE	TRUE	65	40	25
chrVII	311016	311526	+	YGL103W	RPL28	TRUE	510	43	467	TACTAAC	311483	0	0	8	8	G	A	C	C	C	G	CACGTCTCAG	GTATGT	AGTTCCATTT	TTTTTTTGTA	CAG	CCGGTAAAGG	GTATGT	YAG	chrVII_311004_311574_+	chrVII	311004	311574	-12	48	35	74	35	74	FALSE	FALSE	FALSE	FALSE	6	TRUE	TRUE	570	91	479
chrVII	311016	311526	+	YGL103W	RPL28	TRUE	510	43	467	TACTAAC	311483	0	0	8	8	G	A	C	C	C	G	CACGTCTCAG	GTATGT	AGTTCCATTT	TTTTTTTGTA	CAG	CCGGTAAAGG	GTATGT	YAG	chrVII_311428_311526_+	chrVII	311428	311526	412	0	40	61	40	61	FALSE	FALSE	FALSE	FALSE	0	TRUE	FALSE	98	43	55
chrVII	311016	311526	+	YGL103W	RPL28	TRUE	510	43	467	TACTAAC	311483	0	0	8	8	G	A	C	C	C	G	CACGTCTCAG	GTATGT	AGTTCCATTT	TTTTTTTGTA	CAG	CCGGTAAAGG	GTATGT	YAG	chrVII_311446_311512_+	chrVII	311446	311512	430	-14	7	84	7	10	FALSE	FALSE	FALSE	FALSE	3	TRUE	TRUE	66	29	37
chrVII	311016	311526	+	YGL103W	RPL28	TRUE	510	43	467	TACTAAC	311483	0	0	8	8	G	A	C	C	C	G	CACGTCTCAG	GTATGT	AGTTCCATTT	TTTTTTTGTA	CAG	CCGGTAAAGG	GTATGT	YAG	chrVII_310926_311018_+	chrVII	310926	311018	-90	-508	4	3	8	93	FALSE	FALSE	FALSE	FALSE	1	TRUE	TRUE	92	58	34
chrVII	311016	311526	+	YGL103W	RPL28	TRUE	510	43	467	TACTAAC	311483	0	0	8	8	G	A	C	C	C	G	CACGTCTCAG	GTATGT	AGTTCCATTT	TTTTTTTGTA	CAG	CCGGTAAAGG	GTATGT	YAG	chrVII_311297_311344_+	chrVII	311297	311344	281	-182	2	92	9	92	FALSE	FALSE	FALSE	FALSE	0	TRUE	TRUE	47	12	35
chrVII	311016	311526	+	YGL103W	RPL28	TRUE	510	43	467	TACTAAC	311483	0	0	8	8	G	A	C	C	C	G	CACGTCTCAG	GTATGT	AGTTCCATTT	TTTTTTTGTA	CAG	CCGGTAAAGG	GTATGT	YAG	chrVII_311150_311245_+	chrVII	311150	311245	134	-281	2	89	12	89	FALSE	FALSE	TRUE	FALSE	0	TRUE	TRUE	95	75	20
chrVII	311016	311526	+	YGL103W	RPL28	TRUE	510	43	467	TACTAAC	311483	0	0	8	8	G	A	C	C	C	G	CACGTCTCAG	GTATGT	AGTTCCATTT	TTTTTTTGTA	CAG	CCGGTAAAGG	GTATGT	YAG	chrVII_311273_311317_+	chrVII	311273	311317	257	-209	1	1	11	90	FALSE	FALSE	TRUE	TRUE	1	TRUE	TRUE	44	7	37
chrVII	311016	311526	+	YGL103W	RPL28	TRUE	510	43	467	TACTAAC	311483	0	0	8	8	G	A	C	C	C	G	CACGTCTCAG	GTATGT	AGTTCCATTT	TTTTTTTGTA	CAG	CCGGTAAAGG	GTATGT	YAG	chrVII_311016_311500_+	chrVII	311016	311500	0	-26	47	64	47	64	FALSE	FALSE	FALSE	FALSE	0	FALSE	TRUE	484	17	467
chrVII	311016	311526	+	YGL103W	RPL28	TRUE	510	43	467	TACTAAC	311483	0	0	8	8	G	A	C	C	C	G	CACGTCTCAG	GTATGT	AGTTCCATTT	TTTTTTTGTA	CAG	CCGGTAAAGG	GTATGT	YAG	chrVII_311016_311528_+	chrVII	311016	311528	0	2	33	3	33	68	FALSE	FALSE	FALSE	FALSE	1	FALSE	TRUE	512	45	467
chrVII	311016	311526	+	YGL103W	RPL28	TRUE	510	43	467	TACTAAC	311483	0	0	8	8	G	A	C	C	C	G	CACGTCTCAG	GTATGT	AGTTCCATTT	TTTTTTTGTA	CAG	CCGGTAAAGG	GTATGT	YAG	chrVII_311016_311495_+	chrVII	311016	311495	0	-31	56	67	56	67	FALSE	FALSE	FALSE	FALSE	0	FALSE	TRUE	479	12	467
chrVII	311016	311526	+	YGL103W	RPL28	TRUE	510	43	467	TACTAAC	311483	0	0	8	8	G	A	C	C	C	G	CACGTCTCAG	GTATGT	AGTTCCATTT	TTTTTTTGTA	CAG	CCGGTAAAGG	GTATGT	YAG	chrVII_311004_311526_+	chrVII	311004	311526	-12	0	29	72	29	72	FALSE	FALSE	FALSE	FALSE	2	TRUE	FALSE	522	43	479
chrVII	311016	311526	+	YGL103W	RPL28	TRUE	510	43	467	TACTAAC	311483	0	0	8	8	G	A	C	C	C	G	CACGTCTCAG	GTATGT	AGTTCCATTT	TTTTTTTGTA	CAG	CCGGTAAAGG	GTATGT	YAG	chrVII_311072_311151_+	chrVII	311072	311151	56	-375	78	5	78	23	FALSE	FALSE	FALSE	FALSE	1	TRUE	TRUE	79	9	70
chrVII	311016	311526	+	YGL103W	RPL28	TRUE	510	43	467	TACTAAC	311483	0	0	8	8	G	A	C	C	C	G	CACGTCTCAG	GTATGT	AGTTCCATTT	TTTTTTTGTA	CAG	CCGGTAAAGG	GTATGT	YAG	chrVII_311096_311142_+	chrVII	311096	311142	80	-384	1	2	81	20	FALSE	FALSE	TRUE	FALSE	0	TRUE	TRUE	46	9	37
chrV	362733	363092	+	YER102W	RPS8B	TRUE	359	23	336	TACTAAC	363069	0	0	2	2	C	A	A	T	G	T	ACGATAAAAC	GTATGT	TCTGATACCC	AAAATTAAAA	TAG	TGTAAAAATG	GTATGT	YAG	chrV_362733_363092_+	chrV	362733	363092	0	0	93	93	93	95	FALSE	FALSE	FALSE	FALSE	0	FALSE	FALSE	359	23	336
chrV	362733	363092	+	YER102W	RPS8B	TRUE	359	23	336	TACTAAC	363069	0	0	2	2	C	A	A	T	G	T	ACGATAAAAC	GTATGT	TCTGATACCC	AAAATTAAAA	TAG	TGTAAAAATG	GTATGT	YAG	chrV_363041_363087_+	chrV	363041	363087	308	-5	4	2	9	93	FALSE	TRUE	FALSE	TRUE	0	TRUE	TRUE	46	18	28
chrV	362733	363092	+	YER102W	RPS8B	TRUE	359	23	336	TACTAAC	363069	0	0	2	2	C	A	A	T	G	T	ACGATAAAAC	GTATGT	TCTGATACCC	AAAATTAAAA	TAG	TGTAAAAATG	GTATGT	YAG	chrV_362732_363090_+	chrV	362732	363090	-1	-2	25	1	25	76	FALSE	TRUE	FALSE	TRUE	0	TRUE	TRUE	358	21	337
chrV	362733	363092	+	YER102W	RPS8B	TRUE	359	23	336	TACTAAC	363069	0	0	2	2	C	A	A	T	G	T	ACGATAAAAC	GTATGT	TCTGATACCC	AAAATTAAAA	TAG	TGTAAAAATG	GTATGT	YAG	chrV_362736_363095_+	chrV	362736	363095	3	3	3	83	17	84	FALSE	FALSE	FALSE	FALSE	0	TRUE	TRUE	359	26	333
chrV	362733	363092	+	YER102W	RPS8B	TRUE	359	23	336	TACTAAC	363069	0	0	2	2	C	A	A	T	G	T	ACGATAAAAC	GTATGT	TCTGATACCC	AAAATTAAAA	TAG	TGTAAAAATG	GTATGT	YAG	chrV_363000_363033_+	chrV	363000	363033	267	-59	4	1	79	9	FALSE	FALSE	FALSE	TRUE	0	TRUE	TRUE	33	13	20
chrV	362733	363092	+	YER102W	RPS8B	TRUE	359	23	336	TACTAAC	363069	0	0	2	2	C	A	A	T	G	T	ACGATAAAAC	GTATGT	TCTGATACCC	AAAATTAAAA	TAG	TGTAAAAATG	GTATGT	YAG	chrV_363043_363091_+	chrV	363043	363091	310	-1	7	2	9	13	FALSE	FALSE	FALSE	FALSE	2	TRUE	TRUE	48	22	26
chrV	362733	363092	+	YER102W	RPS8B	TRUE	359	23	336	TACTAAC	363069	0	0	2	2	C	A	A	T	G	T	ACGATAAAAC	GTATGT	TCTGATACCC	AAAATTAAAA	TAG	TGTAAAAATG	GTATGT	YAG	chrV_363085_363140_+	chrV	363085	363140	352	48	9	59	34	59	FALSE	FALSE	FALSE	FALSE	1	TRUE	TRUE	55	40	15
chrV	362733	363092	+	YER102W	RPS8B	TRUE	359	23	336	TACTAAC	363069	0	0	2	2	C	A	A	T	G	T	ACGATAAAAC	GTATGT	TCTGATACCC	AAAATTAAAA	TAG	TGTAAAAATG	GTATGT	YAG	chrV_363035_363087_+	chrV	363035	363087	302	-5	5	2	19	81	FALSE	TRUE	FALSE	TRUE	0	TRUE	TRUE	52	18	34
chrV	362733	363092	+	YER102W	RPS8B	TRUE	359	23	336	TACTAAC	363069	0	0	2	2	C	A	A	T	G	T	ACGATAAAAC	GTATGT	TCTGATACCC	AAAATTAAAA	TAG	TGTAAAAATG	GTATGT	YAG	chrV_362913_363092_+	chrV	362913	363092	180	0	91	83	91	83	FALSE	FALSE	FALSE	FALSE	2	TRUE	FALSE	179	23	156
chrV	362733	363092	+	YER102W	RPS8B	TRUE	359	23	336	TACTAAC	363069	0	0	2	2	C	A	A	T	G	T	ACGATAAAAC	GTATGT	TCTGATACCC	AAAATTAAAA	TAG	TGTAAAAATG	GTATGT	YAG	chrV_362837_363092_+	chrV	362837	363092	104	0	47	62	49	62	FALSE	FALSE	FALSE	FALSE	0	TRUE	FALSE	255	23	232
chrV	362733	363092	+	YER102W	RPS8B	TRUE	359	23	336	TACTAAC	363069	0	0	2	2	C	A	A	T	G	T	ACGATAAAAC	GTATGT	TCTGATACCC	AAAATTAAAA	TAG	TGTAAAAATG	GTATGT	YAG	chrV_362731_363091_+	chrV	362731	363091	-2	-1	17	1	17	84	FALSE	FALSE	FALSE	TRUE	1	TRUE	TRUE	360	22	338
chrV	362733	363092	+	YER102W	RPS8B	TRUE	359	23	336	TACTAAC	363069	0	0	2	2	C	A	A	T	G	T	ACGATAAAAC	GTATGT	TCTGATACCC	AAAATTAAAA	TAG	TGTAAAAATG	GTATGT	YAG	chrV_363049_363094_+	chrV	363049	363094	316	2	2	94	7	94	FALSE	FALSE	TRUE	FALSE	0	TRUE	TRUE	45	25	20
chrV	362733	363092	+	YER102W	RPS8B	TRUE	359	23	336	TACTAAC	363069	0	0	2	2	C	A	A	T	G	T	ACGATAAAAC	GTATGT	TCTGATACCC	AAAATTAAAA	TAG	TGTAAAAATG	GTATGT	YAG	chrV_362733_363080_+	chrV	362733	363080	0	-12	12	65	12	89	FALSE	FALSE	FALSE	FALSE	0	FALSE	TRUE	347	11	336
chrV	362733	363092	+	YER102W	RPS8B	TRUE	359	23	336	TACTAAC	363069	0	0	2	2	C	A	A	T	G	T	ACGATAAAAC	GTATGT	TCTGATACCC	AAAATTAAAA	TAG	TGTAAAAATG	GTATGT	YAG	chrV_362731_363090_+	chrV	362731	363090	-2	-2	18	87	18	87	FALSE	FALSE	FALSE	FALSE	1	TRUE	TRUE	359	21	338
chrV	362733	363092	+	YER102W	RPS8B	TRUE	359	23	336	TACTAAC	363069	0	0	2	2	C	A	A	T	G	T	ACGATAAAAC	GTATGT	TCTGATACCC	AAAATTAAAA	TAG	TGTAAAAATG	GTATGT	YAG	chrV_362909_363092_+	chrV	362909	363092	176	0	57	44	57	44	FALSE	FALSE	FALSE	FALSE	0	TRUE	FALSE	183	23	160
chrV	362733	363092	+	YER102W	RPS8B	TRUE	359	23	336	TACTAAC	363069	0	0	2	2	C	A	A	T	G	T	ACGATAAAAC	GTATGT	TCTGATACCC	AAAATTAAAA	TAG	TGTAAAAATG	GTATGT	YAG	chrV_362729_363088_+	chrV	362729	363088	-4	-4	11	4	11	86	FALSE	FALSE	FALSE	FALSE	2	TRUE	TRUE	359	19	340
chrV	362733	363092	+	YER102W	RPS8B	TRUE	359	23	336	TACTAAC	363069	0	0	2	2	C	A	A	T	G	T	ACGATAAAAC	GTATGT	TCTGATACCC	AAAATTAAAA	TAG	TGTAAAAATG	GTATGT	YAG	chrV_362736_362806_+	chrV	362736	362806	3	-286	3	1	87	13	FALSE	TRUE	FALSE	TRUE	0	TRUE	TRUE	70	24	46
chrV	362733	363092	+	YER102W	RPS8B	TRUE	359	23	336	TACTAAC	363069	0	0	2	2	C	A	A	T	G	T	ACGATAAAAC	GTATGT	TCTGATACCC	AAAATTAAAA	TAG	TGTAAAAATG	GTATGT	YAG	chrV_362733_362850_+	chrV	362733	362850	0	-242	16	93	16	93	FALSE	FALSE	FALSE	FALSE	0	FALSE	TRUE	117	15	102
chrXII	819331	819777	+	YLR344W	RPL26A	TRUE	446	20	426	TACTAAC	819757	0	0	7	8	G	A	T	A	C	G	CAATCATTAG	GTATGT	GCACAAATGC	TTCATTATTT	TAG	ACGTTTCCTC	GTATGT	YAG	chrXII_819331_819796_+	chrXII	819331	819796	0	19	20	81	20	81	FALSE	FALSE	FALSE	FALSE	2	FALSE	TRUE	465	39	426
chrXII	819331	819777	+	YLR344W	RPL26A	TRUE	446	20	426	TACTAAC	819757	0	0	7	8	G	A	T	A	C	G	CAATCATTAG	GTATGT	GCACAAATGC	TTCATTATTT	TAG	ACGTTTCCTC	GTATGT	YAG	chrXII_819331_819769_+	chrXII	819331	819769	0	-8	45	56	45	56	FALSE	FALSE	FALSE	FALSE	0	FALSE	TRUE	438	12	426
chrXII	819331	819777	+	YLR344W	RPL26A	TRUE	446	20	426	TACTAAC	819757	0	0	7	8	G	A	T	A	C	G	CAATCATTAG	GTATGT	GCACAAATGC	TTCATTATTT	TAG	ACGTTTCCTC	GTATGT	YAG	chrXII_819331_819780_+	chrXII	819331	819780	0	3	44	89	44	89	FALSE	FALSE	FALSE	FALSE	1	FALSE	TRUE	449	23	426
chrXII	819331	819777	+	YLR344W	RPL26A	TRUE	446	20	426	TACTAAC	819757	0	0	7	8	G	A	T	A	C	G	CAATCATTAG	GTATGT	GCACAAATGC	TTCATTATTT	TAG	ACGTTTCCTC	GTATGT	YAG	chrXII_819326_819772_+	chrXII	819326	819772	-5	-5	47	85	70	87	FALSE	FALSE	FALSE	FALSE	0	TRUE	TRUE	446	15	431
chrXII	819331	819777	+	YLR344W	RPL26A	TRUE	446	20	426	TACTAAC	819757	0	0	7	8	G	A	T	A	C	G	CAATCATTAG	GTATGT	GCACAAATGC	TTCATTATTT	TAG	ACGTTTCCTC	GTATGT	YAG	chrXII_819331_819777_+	chrXII	819331	819777	0	0	95	97	95	100	FALSE	FALSE	FALSE	FALSE	4	FALSE	FALSE	446	20	426
chrXII	819331	819777	+	YLR344W	RPL26A	TRUE	446	20	426	TACTAAC	819757	0	0	7	8	G	A	T	A	C	G	CAATCATTAG	GTATGT	GCACAAATGC	TTCATTATTT	TAG	ACGTTTCCTC	GTATGT	YAG	chrXII_819332_819778_+	chrXII	819332	819778	1	1	50	77	50	84	FALSE	FALSE	FALSE	FALSE	0	TRUE	TRUE	446	21	425
chrXII	819331	819777	+	YLR344W	RPL26A	TRUE	446	20	426	TACTAAC	819757	0	0	7	8	G	A	T	A	C	G	CAATCATTAG	GTATGT	GCACAAATGC	TTCATTATTT	TAG	ACGTTTCCTC	GTATGT	YAG	chrXII_819331_819793_+	chrXII	819331	819793	0	16	46	91	46	91	FALSE	FALSE	FALSE	FALSE	2	FALSE	TRUE	462	36	426
chrXII	819331	819777	+	YLR344W	RPL26A	TRUE	446	20	426	TACTAAC	819757	0	0	7	8	G	A	T	A	C	G	CAATCATTAG	GTATGT	GCACAAATGC	TTCATTATTT	TAG	ACGTTTCCTC	GTATGT	YAG	chrXII_819327_819774_+	chrXII	819327	819774	-4	-3	38	87	38	87	FALSE	FALSE	FALSE	FALSE	1	TRUE	TRUE	447	17	430
chrXII	819331	819777	+	YLR344W	RPL26A	TRUE	446	20	426	TACTAAC	819757	0	0	7	8	G	A	T	A	C	G	CAATCATTAG	GTATGT	GCACAAATGC	TTCATTATTT	TAG	ACGTTTCCTC	GTATGT	YAG	chrXII_819711_819777_+	chrXII	819711	819777	380	0	22	79	22	79	FALSE	FALSE	FALSE	FALSE	2	TRUE	FALSE	66	20	46
chrXII	819331	819777	+	YLR344W	RPL26A	TRUE	446	20	426	TACTAAC	819757	0	0	7	8	G	A	T	A	C	G	CAATCATTAG	GTATGT	GCACAAATGC	TTCATTATTT	TAG	ACGTTTCCTC	GTATGT	YAG	chrXII_819451_819777_+	chrXII	819451	819777	120	0	33	68	33	68	FALSE	FALSE	FALSE	FALSE	2	TRUE	FALSE	326	20	306
chrXII	819331	819777	+	YLR344W	RPL26A	TRUE	446	20	426	TACTAAC	819757	0	0	7	8	G	A	T	A	C	G	CAATCATTAG	GTATGT	GCACAAATGC	TTCATTATTT	TAG	ACGTTTCCTC	GTATGT	YAG	chrXII_819387_819777_+	chrXII	819387	819777	56	0	24	91	24	91	FALSE	FALSE	FALSE	FALSE	0	TRUE	FALSE	390	20	370
chrXII	819331	819777	+	YLR344W	RPL26A	TRUE	446	20	426	TACTAAC	819757	0	0	7	8	G	A	T	A	C	G	CAATCATTAG	GTATGT	GCACAAATGC	TTCATTATTT	TAG	ACGTTTCCTC	GTATGT	YAG	chrXII_819304_819777_+	chrXII	819304	819777	-27	0	13	88	13	88	FALSE	FALSE	FALSE	FALSE	0	TRUE	FALSE	473	20	453
chrXII	819331	819777	+	YLR344W	RPL26A	TRUE	446	20	426	TACTAAC	819757	0	0	7	8	G	A	T	A	C	G	CAATCATTAG	GTATGT	GCACAAATGC	TTCATTATTT	TAG	ACGTTTCCTC	GTATGT	YAG	chrXII_819346_819777_+	chrXII	819346	819777	15	0	91	10	91	10	FALSE	FALSE	FALSE	FALSE	1	TRUE	FALSE	431	20	411
chrXII	819331	819777	+	YLR344W	RPL26A	TRUE	446	20	426	TACTAAC	819757	0	0	7	8	G	A	T	A	C	G	CAATCATTAG	GTATGT	GCACAAATGC	TTCATTATTT	TAG	ACGTTTCCTC	GTATGT	YAG	chrXII_819325_819771_+	chrXII	819325	819771	-6	-6	14	1	14	78	FALSE	FALSE	FALSE	TRUE	0	TRUE	TRUE	446	14	432
chrXII	819331	819777	+	YLR344W	RPL26A	TRUE	446	20	426	TACTAAC	819757	0	0	7	8	G	A	T	A	C	G	CAATCATTAG	GTATGT	GCACAAATGC	TTCATTATTT	TAG	ACGTTTCCTC	GTATGT	YAG	chrXII_819447_819777_+	chrXII	819447	819777	116	0	87	34	87	35	FALSE	FALSE	FALSE	FALSE	0	TRUE	FALSE	330	20	310
chrXII	819331	819777	+	YLR344W	RPL26A	TRUE	446	20	426	TACTAAC	819757	0	0	7	8	G	A	T	A	C	G	CAATCATTAG	GTATGT	GCACAAATGC	TTCATTATTT	TAG	ACGTTTCCTC	GTATGT	YAG	chrXII_819331_819800_+	chrXII	819331	819800	0	23	10	91	10	91	FALSE	FALSE	FALSE	FALSE	3	FALSE	TRUE	469	43	426
chrXII	819331	819777	+	YLR344W	RPL26A	TRUE	446	20	426	TACTAAC	819757	0	0	7	8	G	A	T	A	C	G	CAATCATTAG	GTATGT	GCACAAATGC	TTCATTATTT	TAG	ACGTTTCCTC	GTATGT	YAG	chrXII_819621_819777_+	chrXII	819621	819777	290	0	84	64	84	64	FALSE	FALSE	FALSE	FALSE	0	TRUE	FALSE	156	20	136
chrXII	819331	819777	+	YLR344W	RPL26A	TRUE	446	20	426	TACTAAC	819757	0	0	7	8	G	A	T	A	C	G	CAATCATTAG	GTATGT	GCACAAATGC	TTCATTATTT	TAG	ACGTTTCCTC	GTATGT	YAG	chrXII_819600_819777_+	chrXII	819600	819777	269	0	89	60	89	60	FALSE	FALSE	FALSE	FALSE	0	TRUE	FALSE	177	20	157
chrXVI	282141	282665	+	YPL143W	RPL33A	TRUE	524	38	486	TACTAAC	282627	0	0	10	10	T	A	G	T	G	T	TCCCATAGAT	GTATGT	TAAAACTGAT	TTTTTTTTTT	TAG	TGTACGTCAA	GTATGT	YAG	chrXVI_282142_282666_+	chrXVI	282142	282666	1	1	54	85	54	85	FALSE	FALSE	FALSE	FALSE	0	TRUE	TRUE	524	39	485
chrXVI	282141	282665	+	YPL143W	RPL33A	TRUE	524	38	486	TACTAAC	282627	0	0	10	10	T	A	G	T	G	T	TCCCATAGAT	GTATGT	TAAAACTGAT	TTTTTTTTTT	TAG	TGTACGTCAA	GTATGT	YAG	chrXVI_282636_282667_+	chrXVI	282636	282667	495	2	5	2	14	87	FALSE	FALSE	FALSE	FALSE	1	TRUE	TRUE	31	17	14
chrXVI	282141	282665	+	YPL143W	RPL33A	TRUE	524	38	486	TACTAAC	282627	0	0	10	10	T	A	G	T	G	T	TCCCATAGAT	GTATGT	TAAAACTGAT	TTTTTTTTTT	TAG	TGTACGTCAA	GTATGT	YAG	chrXVI_282141_282666_+	chrXVI	282141	282666	0	1	41	78	41	86	FALSE	FALSE	FALSE	FALSE	4	FALSE	TRUE	525	39	486
chrXVI	282141	282665	+	YPL143W	RPL33A	TRUE	524	38	486	TACTAAC	282627	0	0	10	10	T	A	G	T	G	T	TCCCATAGAT	GTATGT	TAAAACTGAT	TTTTTTTTTT	TAG	TGTACGTCAA	GTATGT	YAG	chrXVI_282589_282665_+	chrXVI	282589	282665	448	0	1	6	17	88	FALSE	FALSE	TRUE	FALSE	0	TRUE	FALSE	76	38	38
chrXVI	282141	282665	+	YPL143W	RPL33A	TRUE	524	38	486	TACTAAC	282627	0	0	10	10	T	A	G	T	G	T	TCCCATAGAT	GTATGT	TAAAACTGAT	TTTTTTTTTT	TAG	TGTACGTCAA	GTATGT	YAG	chrXVI_282138_282662_+	chrXVI	282138	282662	-3	-3	39	26	63	87	FALSE	FALSE	FALSE	FALSE	0	TRUE	TRUE	524	35	489
chrXVI	282141	282665	+	YPL143W	RPL33A	TRUE	524	38	486	TACTAAC	282627	0	0	10	10	T	A	G	T	G	T	TCCCATAGAT	GTATGT	TAAAACTGAT	TTTTTTTTTT	TAG	TGTACGTCAA	GTATGT	YAG	chrXVI_282139_282663_+	chrXVI	282139	282663	-2	-2	53	86	53	87	FALSE	FALSE	FALSE	FALSE	1	TRUE	TRUE	524	36	488
chrXVI	282141	282665	+	YPL143W	RPL33A	TRUE	524	38	486	TACTAAC	282627	0	0	10	10	T	A	G	T	G	T	TCCCATAGAT	GTATGT	TAAAACTGAT	TTTTTTTTTT	TAG	TGTACGTCAA	GTATGT	YAG	chrXVI_282141_282665_+	chrXVI	282141	282665	0	0	98	98	98	99	FALSE	FALSE	FALSE	FALSE	0	FALSE	FALSE	524	38	486
chrXVI	282141	282665	+	YPL143W	RPL33A	TRUE	524	38	486	TACTAAC	282627	0	0	10	10	T	A	G	T	G	T	TCCCATAGAT	GTATGT	TAAAACTGAT	TTTTTTTTTT	TAG	TGTACGTCAA	GTATGT	YAG	chrXVI_282143_282667_+	chrXVI	282143	282667	2	2	66	81	67	81	FALSE	FALSE	FALSE	FALSE	0	TRUE	TRUE	524	40	484
chrXVI	282141	282665	+	YPL143W	RPL33A	TRUE	524	38	486	TACTAAC	282627	0	0	10	10	T	A	G	T	G	T	TCCCATAGAT	GTATGT	TAAAACTGAT	TTTTTTTTTT	TAG	TGTACGTCAA	GTATGT	YAG	chrXVI_282663_282729_+	chrXVI	282663	282729	522	64	11	3	16	85	FALSE	FALSE	TRUE	TRUE	1	TRUE	TRUE	66	32	34
chrXVI	282141	282665	+	YPL143W	RPL33A	TRUE	524	38	486	TACTAAC	282627	0	0	10	10	T	A	G	T	G	T	TCCCATAGAT	GTATGT	TAAAACTGAT	TTTTTTTTTT	TAG	TGTACGTCAA	GTATGT	YAG	chrXVI_282141_282659_+	chrXVI	282141	282659	0	-6	4	6	35	6	FALSE	FALSE	FALSE	FALSE	1	FALSE	TRUE	518	32	486
chrXVI	282141	282665	+	YPL143W	RPL33A	TRUE	524	38	486	TACTAAC	282627	0	0	10	10	T	A	G	T	G	T	TCCCATAGAT	GTATGT	TAAAACTGAT	TTTTTTTTTT	TAG	TGTACGTCAA	GTATGT	YAG	chrXVI_282587_282663_+	chrXVI	282587	282663	446	-2	3	1	14	87	FALSE	TRUE	FALSE	TRUE	0	TRUE	TRUE	76	36	40
chrXVI	282141	282665	+	YPL143W	RPL33A	TRUE	524	38	486	TACTAAC	282627	0	0	10	10	T	A	G	T	G	T	TCCCATAGAT	GTATGT	TAAAACTGAT	TTTTTTTTTT	TAG	TGTACGTCAA	GTATGT	YAG	chrXVI_282623_282665_+	chrXVI	282623	282665	482	0	5	10	8	93	FALSE	FALSE	FALSE	FALSE	0	TRUE	FALSE	42	23	19
chrXVI	282141	282665	+	YPL143W	RPL33A	TRUE	524	38	486	TACTAAC	282627	0	0	10	10	T	A	G	T	G	T	TCCCATAGAT	GTATGT	TAAAACTGAT	TTTTTTTTTT	TAG	TGTACGTCAA	GTATGT	YAG	chrXVI_282141_282667_+	chrXVI	282141	282667	0	2	46	55	46	55	FALSE	FALSE	FALSE	FALSE	0	FALSE	TRUE	526	40	486
chrXVI	282141	282665	+	YPL143W	RPL33A	TRUE	524	38	486	TACTAAC	282627	0	0	10	10	T	A	G	T	G	T	TCCCATAGAT	GTATGT	TAAAACTGAT	TTTTTTTTTT	TAG	TGTACGTCAA	GTATGT	YAG	chrXVI_282614_282667_+	chrXVI	282614	282667	473	2	6	14	9	92	FALSE	FALSE	FALSE	FALSE	1	TRUE	TRUE	53	25	28
chrXVI	282141	282665	+	YPL143W	RPL33A	TRUE	524	38	486	TACTAAC	282627	0	0	10	10	T	A	G	T	G	T	TCCCATAGAT	GTATGT	TAAAACTGAT	TTTTTTTTTT	TAG	TGTACGTCAA	GTATGT	YAG	chrXVI_282213_282665_+	chrXVI	282213	282665	72	0	9	92	9	92	FALSE	FALSE	FALSE	FALSE	0	TRUE	FALSE	452	38	414
chrXVI	282141	282665	+	YPL143W	RPL33A	TRUE	524	38	486	TACTAAC	282627	0	0	10	10	T	A	G	T	G	T	TCCCATAGAT	GTATGT	TAAAACTGAT	TTTTTTTTTT	TAG	TGTACGTCAA	GTATGT	YAG	chrXVI_282642_282672_+	chrXVI	282642	282672	501	7	5	1	14	87	FALSE	FALSE	FALSE	TRUE	0	TRUE	TRUE	30	8	22
chrXVI	282141	282665	+	YPL143W	RPL33A	TRUE	524	38	486	TACTAAC	282627	0	0	10	10	T	A	G	T	G	T	TCCCATAGAT	GTATGT	TAAAACTGAT	TTTTTTTTTT	TAG	TGTACGTCAA	GTATGT	YAG	chrXVI_282135_282662_+	chrXVI	282135	282662	-6	-3	26	1	26	75	FALSE	FALSE	FALSE	TRUE	0	TRUE	TRUE	527	35	492
chrXVI	282141	282665	+	YPL143W	RPL33A	TRUE	524	38	486	TACTAAC	282627	0	0	10	10	T	A	G	T	G	T	TCCCATAGAT	GTATGT	TAAAACTGAT	TTTTTTTTTT	TAG	TGTACGTCAA	GTATGT	YAG	chrXVI_282296_282665_+	chrXVI	282296	282665	155	0	57	50	57	50	FALSE	FALSE	FALSE	FALSE	0	TRUE	FALSE	369	38	331
chrXVI	282141	282665	+	YPL143W	RPL33A	TRUE	524	38	486	TACTAAC	282627	0	0	10	10	T	A	G	T	G	T	TCCCATAGAT	GTATGT	TAAAACTGAT	TTTTTTTTTT	TAG	TGTACGTCAA	GTATGT	YAG	chrXVI_282361_282665_+	chrXVI	282361	282665	220	0	37	92	37	92	FALSE	FALSE	FALSE	FALSE	0	TRUE	FALSE	304	38	266
chrXVI	282141	282665	+	YPL143W	RPL33A	TRUE	524	38	486	TACTAAC	282627	0	0	10	10	T	A	G	T	G	T	TCCCATAGAT	GTATGT	TAAAACTGAT	TTTTTTTTTT	TAG	TGTACGTCAA	GTATGT	YAG	chrXVI_282570_282665_+	chrXVI	282570	282665	429	0	5	29	9	92	FALSE	FALSE	FALSE	FALSE	0	TRUE	FALSE	95	38	57
chrXVI	282141	282665	+	YPL143W	RPL33A	TRUE	524	38	486	TACTAAC	282627	0	0	10	10	T	A	G	T	G	T	TCCCATAGAT	GTATGT	TAAAACTGAT	TTTTTTTTTT	TAG	TGTACGTCAA	GTATGT	YAG	chrXVI_282621_282664_+	chrXVI	282621	282664	480	-1	1	2	30	71	TRUE	FALSE	TRUE	FALSE	1	TRUE	TRUE	43	22	21
chrXVI	282141	282665	+	YPL143W	RPL33A	TRUE	524	38	486	TACTAAC	282627	0	0	10	10	T	A	G	T	G	T	TCCCATAGAT	GTATGT	TAAAACTGAT	TTTTTTTTTT	TAG	TGTACGTCAA	GTATGT	YAG	chrXVI_282635_282669_+	chrXVI	282635	282669	494	4	2	5	18	83	FALSE	FALSE	FALSE	FALSE	0	TRUE	TRUE	34	19	15
chrXVI	282141	282665	+	YPL143W	RPL33A	TRUE	524	38	486	TACTAAC	282627	0	0	10	10	T	A	G	T	G	T	TCCCATAGAT	GTATGT	TAAAACTGAT	TTTTTTTTTT	TAG	TGTACGTCAA	GTATGT	YAG	chrXVI_282146_282670_+	chrXVI	282146	282670	5	5	6	1	37	64	FALSE	FALSE	FALSE	TRUE	0	TRUE	TRUE	524	43	481
chrXVI	282141	282665	+	YPL143W	RPL33A	TRUE	524	38	486	TACTAAC	282627	0	0	10	10	T	A	G	T	G	T	TCCCATAGAT	GTATGT	TAAAACTGAT	TTTTTTTTTT	TAG	TGTACGTCAA	GTATGT	YAG	chrXVI_282404_282665_+	chrXVI	282404	282665	263	0	53	48	53	48	FALSE	FALSE	FALSE	FALSE	0	TRUE	FALSE	261	38	223
chrXVI	282141	282665	+	YPL143W	RPL33A	TRUE	524	38	486	TACTAAC	282627	0	0	10	10	T	A	G	T	G	T	TCCCATAGAT	GTATGT	TAAAACTGAT	TTTTTTTTTT	TAG	TGTACGTCAA	GTATGT	YAG	chrXVI_282624_282666_+	chrXVI	282624	282666	483	1	6	45	15	85	FALSE	FALSE	FALSE	FALSE	0	TRUE	TRUE	42	24	18
chrXVI	282141	282665	+	YPL143W	RPL33A	TRUE	524	38	486	TACTAAC	282627	0	0	10	10	T	A	G	T	G	T	TCCCATAGAT	GTATGT	TAAAACTGAT	TTTTTTTTTT	TAG	TGTACGTCAA	GTATGT	YAG	chrXVI_282135_282659_+	chrXVI	282135	282659	-6	-6	20	3	26	75	FALSE	FALSE	FALSE	TRUE	0	TRUE	TRUE	524	32	492
chrXVI	282141	282665	+	YPL143W	RPL33A	TRUE	524	38	486	TACTAAC	282627	0	0	10	10	T	A	G	T	G	T	TCCCATAGAT	GTATGT	TAAAACTGAT	TTTTTTTTTT	TAG	TGTACGTCAA	GTATGT	YAG	chrXVI_282144_282668_+	chrXVI	282144	282668	3	3	1	18	45	56	TRUE	FALSE	TRUE	FALSE	0	TRUE	TRUE	524	41	483
chrXVI	282141	282665	+	YPL143W	RPL33A	TRUE	524	38	486	TACTAAC	282627	0	0	10	10	T	A	G	T	G	T	TCCCATAGAT	GTATGT	TAAAACTGAT	TTTTTTTTTT	TAG	TGTACGTCAA	GTATGT	YAG	chrXVI_282141_282671_+	chrXVI	282141	282671	0	6	34	67	34	67	FALSE	FALSE	FALSE	FALSE	0	FALSE	TRUE	530	44	486
chrXVI	282141	282665	+	YPL143W	RPL33A	TRUE	524	38	486	TACTAAC	282627	0	0	10	10	T	A	G	T	G	T	TCCCATAGAT	GTATGT	TAAAACTGAT	TTTTTTTTTT	TAG	TGTACGTCAA	GTATGT	YAG	chrXVI_282145_282670_+	chrXVI	282145	282670	4	5	6	4	36	52	FALSE	FALSE	FALSE	FALSE	2	TRUE	TRUE	525	43	482
chrXVI	282141	282665	+	YPL143W	RPL33A	TRUE	524	38	486	TACTAAC	282627	0	0	10	10	T	A	G	T	G	T	TCCCATAGAT	GTATGT	TAAAACTGAT	TTTTTTTTTT	TAG	TGTACGTCAA	GTATGT	YAG	chrXVI_282137_282665_+	chrXVI	282137	282665	-4	0	28	45	28	45	FALSE	FALSE	FALSE	FALSE	0	TRUE	FALSE	528	38	490
chrII	110421	110505	-	YBL059C-A	CMC2	FALSE	84	28	56	TACTAAC	110449	0	0	7	9	T	T	A	C	C	T	CGTTTTCATT	GTAAGT	ATCCAGATTT	TTCTTCATTT	TAG	CCTGTTTGGA	GT	YAG	chrII_110220_110505_-	chrII	110220	110505	0	201	72	86	72	86	FALSE	FALSE	FALSE	FALSE	0	FALSE	TRUE	285	229	56
chrII	110421	110505	-	YBL059C-A	CMC2	FALSE	84	28	56	TACTAAC	110449	0	0	7	9	T	T	A	C	C	T	CGTTTTCATT	GTAAGT	ATCCAGATTT	TTCTTCATTT	TAG	CCTGTTTGGA	GT	YAG	chrII_110421_110501_-	chrII	110421	110501	4	0	63	91	63	91	FALSE	FALSE	FALSE	FALSE	0	TRUE	FALSE	80	28	52
chrII	110421	110505	-	YBL059C-A	CMC2	FALSE	84	28	56	TACTAAC	110449	0	0	7	9	T	T	A	C	C	T	CGTTTTCATT	GTAAGT	ATCCAGATTT	TTCTTCATTT	TAG	CCTGTTTGGA	GT	YAG	chrII_110423_110507_-	chrII	110423	110507	-2	-2	41	1	41	60	TRUE	FALSE	TRUE	TRUE	0	TRUE	TRUE	84	26	58
chrII	110421	110505	-	YBL059C-A	CMC2	FALSE	84	28	56	TACTAAC	110449	0	0	7	9	T	T	A	C	C	T	CGTTTTCATT	GTAAGT	ATCCAGATTT	TTCTTCATTT	TAG	CCTGTTTGGA	GT	YAG	chrII_110420_110504_-	chrII	110420	110504	1	1	36	72	50	72	FALSE	FALSE	FALSE	FALSE	0	TRUE	TRUE	84	29	55
chrII	110421	110505	-	YBL059C-A	CMC2	FALSE	84	28	56	TACTAAC	110449	0	0	7	9	T	T	A	C	C	T	CGTTTTCATT	GTAAGT	ATCCAGATTT	TTCTTCATTT	TAG	CCTGTTTGGA	GT	YAG	chrII_110421_110505_-	chrII	110421	110505	0	0	97	98	97	98	FALSE	FALSE	FALSE	FALSE	0	FALSE	FALSE	84	28	56
chrII	110421	110505	-	YBL059C-A	CMC2	FALSE	84	28	56	TACTAAC	110449	0	0	7	9	T	T	A	C	C	T	CGTTTTCATT	GTAAGT	ATCCAGATTT	TTCTTCATTT	TAG	CCTGTTTGGA	GT	YAG	chrII_110181_110505_-	chrII	110181	110505	0	240	23	78	23	78	FALSE	FALSE	FALSE	FALSE	0	FALSE	TRUE	324	268	56
chrII	110421	110505	-	YBL059C-A	CMC2	FALSE	84	28	56	TACTAAC	110449	0	0	7	9	T	T	A	C	C	T	CGTTTTCATT	GTAAGT	ATCCAGATTT	TTCTTCATTT	TAG	CCTGTTTGGA	GT	YAG	chrII_110206_110505_-	chrII	110206	110505	0	215	28	73	28	73	FALSE	FALSE	FALSE	FALSE	1	FALSE	TRUE	299	243	56
chrII	110421	110505	-	YBL059C-A	CMC2	FALSE	84	28	56	TACTAAC	110449	0	0	7	9	T	T	A	C	C	T	CGTTTTCATT	GTAAGT	ATCCAGATTT	TTCTTCATTT	TAG	CCTGTTTGGA	GT	YAG	chrII_110274_110505_-	chrII	110274	110505	0	147	25	76	25	76	FALSE	FALSE	FALSE	FALSE	0	FALSE	TRUE	231	175	56
chrII	110421	110505	-	YBL059C-A	CMC2	FALSE	84	28	56	TACTAAC	110449	0	0	7	9	T	T	A	C	C	T	CGTTTTCATT	GTAAGT	ATCCAGATTT	TTCTTCATTT	TAG	CCTGTTTGGA	GT	YAG	chrII_110191_110505_-	chrII	110191	110505	0	230	50	84	50	84	FALSE	FALSE	FALSE	FALSE	0	FALSE	TRUE	314	258	56
chrII	110421	110505	-	YBL059C-A	CMC2	FALSE	84	28	56	TACTAAC	110449	0	0	7	9	T	T	A	C	C	T	CGTTTTCATT	GTAAGT	ATCCAGATTT	TTCTTCATTT	TAG	CCTGTTTGGA	GT	YAG	chrII_110224_110505_-	chrII	110224	110505	0	197	24	77	24	77	FALSE	FALSE	FALSE	FALSE	1	FALSE	TRUE	281	225	56
chrII	110421	110505	-	YBL059C-A	CMC2	FALSE	84	28	56	TACTAAC	110449	0	0	7	9	T	T	A	C	C	T	CGTTTTCATT	GTAAGT	ATCCAGATTT	TTCTTCATTT	TAG	CCTGTTTGGA	GT	YAG	chrII_110217_110505_-	chrII	110217	110505	0	204	9	92	9	92	FALSE	FALSE	FALSE	FALSE	0	FALSE	TRUE	288	232	56
chrII	110421	110505	-	YBL059C-A	CMC2	FALSE	84	28	56	TACTAAC	110449	0	0	7	9	T	T	A	C	C	T	CGTTTTCATT	GTAAGT	ATCCAGATTT	TTCTTCATTT	TAG	CCTGTTTGGA	GT	YAG	chrII_110177_110505_-	chrII	110177	110505	0	244	13	88	13	88	FALSE	FALSE	FALSE	FALSE	0	FALSE	TRUE	328	272	56
chrII	110421	110505	-	YBL059C-A	CMC2	FALSE	84	28	56	TACTAAC	110449	0	0	7	9	T	T	A	C	C	T	CGTTTTCATT	GTAAGT	ATCCAGATTT	TTCTTCATTT	TAG	CCTGTTTGGA	GT	YAG	chrII_110422_110506_-	chrII	110422	110506	-1	-1	16	37	16	85	FALSE	FALSE	FALSE	FALSE	0	TRUE	TRUE	84	27	57
chrII	110421	110505	-	YBL059C-A	CMC2	FALSE	84	28	56	TACTAAC	110449	0	0	7	9	T	T	A	C	C	T	CGTTTTCATT	GTAAGT	ATCCAGATTT	TTCTTCATTT	TAG	CCTGTTTGGA	GT	YAG	chrII_110233_110505_-	chrII	110233	110505	0	188	35	66	35	66	FALSE	FALSE	FALSE	FALSE	0	FALSE	TRUE	272	216	56
chrII	110421	110505	-	YBL059C-A	CMC2	FALSE	84	28	56	TACTAAC	110449	0	0	7	9	T	T	A	C	C	T	CGTTTTCATT	GTAAGT	ATCCAGATTT	TTCTTCATTT	TAG	CCTGTTTGGA	GT	YAG	chrII_110267_110505_-	chrII	110267	110505	0	154	44	57	44	57	FALSE	FALSE	FALSE	FALSE	0	FALSE	TRUE	238	182	56
chrIV	1355237	1355550	-	YDR447C	RPS17B	TRUE	313	37	276	TACTAAC	1355274	0	0	6	7	G	T	A	G	G	T	GATAAAAATG	GTACGT	ACCACGAGAT	GCTATTTTTA	TAG	GGTAGAGTTA	GT	YAG	chrIV_1355249_1355550_-	chrIV	1355249	1355550	0	-12	20	89	20	89	FALSE	FALSE	FALSE	FALSE	2	FALSE	TRUE	301	25	276
chrIV	1355237	1355550	-	YDR447C	RPS17B	TRUE	313	37	276	TACTAAC	1355274	0	0	6	7	G	T	A	G	G	T	GATAAAAATG	GTACGT	ACCACGAGAT	GCTATTTTTA	TAG	GGTAGAGTTA	GT	YAG	chrIV_1355235_1355548_-	chrIV	1355235	1355548	2	2	22	85	23	85	FALSE	FALSE	FALSE	FALSE	0	TRUE	TRUE	313	39	274
chrIV	1355237	1355550	-	YDR447C	RPS17B	TRUE	313	37	276	TACTAAC	1355274	0	0	6	7	G	T	A	G	G	T	GATAAAAATG	GTACGT	ACCACGAGAT	GCTATTTTTA	TAG	GGTAGAGTTA	GT	YAG	chrIV_1355237_1355550_-	chrIV	1355237	1355550	0	0	98	98	98	100	FALSE	FALSE	FALSE	FALSE	2	FALSE	FALSE	313	37	276
chrIV	1355237	1355550	-	YDR447C	RPS17B	TRUE	313	37	276	TACTAAC	1355274	0	0	6	7	G	T	A	G	G	T	GATAAAAATG	GTACGT	ACCACGAGAT	GCTATTTTTA	TAG	GGTAGAGTTA	GT	YAG	chrIV_1355230_1355550_-	chrIV	1355230	1355550	0	7	24	86	24	86	FALSE	FALSE	FALSE	FALSE	1	FALSE	TRUE	320	44	276
chrIV	1355237	1355550	-	YDR447C	RPS17B	TRUE	313	37	276	TACTAAC	1355274	0	0	6	7	G	T	A	G	G	T	GATAAAAATG	GTACGT	ACCACGAGAT	GCTATTTTTA	TAG	GGTAGAGTTA	GT	YAG	chrIV_1355232_1355546_-	chrIV	1355232	1355546	4	5	1	66	24	77	FALSE	FALSE	FALSE	FALSE	0	TRUE	TRUE	314	42	272
chrIV	1355237	1355550	-	YDR447C	RPS17B	TRUE	313	37	276	TACTAAC	1355274	0	0	6	7	G	T	A	G	G	T	GATAAAAATG	GTACGT	ACCACGAGAT	GCTATTTTTA	TAG	GGTAGAGTTA	GT	YAG	chrIV_1355251_1355550_-	chrIV	1355251	1355550	0	-14	26	91	26	91	FALSE	FALSE	FALSE	FALSE	0	FALSE	TRUE	299	23	276
chrIV	1355237	1355550	-	YDR447C	RPS17B	TRUE	313	37	276	TACTAAC	1355274	0	0	6	7	G	T	A	G	G	T	GATAAAAATG	GTACGT	ACCACGAGAT	GCTATTTTTA	TAG	GGTAGAGTTA	GT	YAG	chrIV_1355256_1355550_-	chrIV	1355256	1355550	0	-19	20	89	20	89	FALSE	FALSE	FALSE	FALSE	2	FALSE	TRUE	294	18	276
chrIV	1355237	1355550	-	YDR447C	RPS17B	TRUE	313	37	276	TACTAAC	1355274	0	0	6	7	G	T	A	G	G	T	GATAAAAATG	GTACGT	ACCACGAGAT	GCTATTTTTA	TAG	GGTAGAGTTA	GT	YAG	chrIV_1355265_1355550_-	chrIV	1355265	1355550	0	-28	30	88	30	88	FALSE	FALSE	FALSE	FALSE	2	FALSE	TRUE	285	9	276
chrIV	1355237	1355550	-	YDR447C	RPS17B	TRUE	313	37	276	TACTAAC	1355274	0	0	6	7	G	T	A	G	G	T	GATAAAAATG	GTACGT	ACCACGAGAT	GCTATTTTTA	TAG	GGTAGAGTTA	GT	YAG	chrIV_1355232_1355550_-	chrIV	1355232	1355550	0	5	51	91	51	91	FALSE	FALSE	FALSE	FALSE	1	FALSE	TRUE	318	42	276
chrIV	1355237	1355550	-	YDR447C	RPS17B	TRUE	313	37	276	TACTAAC	1355274	0	0	6	7	G	T	A	G	G	T	GATAAAAATG	GTACGT	ACCACGAGAT	GCTATTTTTA	TAG	GGTAGAGTTA	GT	YAG	chrIV_1355239_1355553_-	chrIV	1355239	1355553	-3	-2	1	83	25	83	FALSE	FALSE	FALSE	FALSE	1	TRUE	TRUE	314	35	279
chrIV	1355237	1355550	-	YDR447C	RPS17B	TRUE	313	37	276	TACTAAC	1355274	0	0	6	7	G	T	A	G	G	T	GATAAAAATG	GTACGT	ACCACGAGAT	GCTATTTTTA	TAG	GGTAGAGTTA	GT	YAG	chrIV_1355236_1355550_-	chrIV	1355236	1355550	0	1	24	84	29	84	FALSE	FALSE	FALSE	FALSE	4	FALSE	TRUE	314	38	276
chrIV	1355237	1355550	-	YDR447C	RPS17B	TRUE	313	37	276	TACTAAC	1355274	0	0	6	7	G	T	A	G	G	T	GATAAAAATG	GTACGT	ACCACGAGAT	GCTATTTTTA	TAG	GGTAGAGTTA	GT	YAG	chrIV_1355253_1355284_-	chrIV	1355253	1355284	266	-16	65	4	65	36	FALSE	FALSE	FALSE	FALSE	0	TRUE	TRUE	31	17	14
chrIV	1355237	1355550	-	YDR447C	RPS17B	TRUE	313	37	276	TACTAAC	1355274	0	0	6	7	G	T	A	G	G	T	GATAAAAATG	GTACGT	ACCACGAGAT	GCTATTTTTA	TAG	GGTAGAGTTA	GT	YAG	chrIV_1355235_1355550_-	chrIV	1355235	1355550	0	2	24	77	24	77	FALSE	FALSE	FALSE	FALSE	1	FALSE	TRUE	315	39	276
chrIV	1355237	1355550	-	YDR447C	RPS17B	TRUE	313	37	276	TACTAAC	1355274	0	0	6	7	G	T	A	G	G	T	GATAAAAATG	GTACGT	ACCACGAGAT	GCTATTTTTA	TAG	GGTAGAGTTA	GT	YAG	chrIV_1355239_1355550_-	chrIV	1355239	1355550	0	-2	23	87	23	87	FALSE	FALSE	FALSE	FALSE	0	FALSE	TRUE	311	35	276
chrIV	1355237	1355550	-	YDR447C	RPS17B	TRUE	313	37	276	TACTAAC	1355274	0	0	6	7	G	T	A	G	G	T	GATAAAAATG	GTACGT	ACCACGAGAT	GCTATTTTTA	TAG	GGTAGAGTTA	GT	YAG	chrIV_1355234_1355552_-	chrIV	1355234	1355552	-2	3	17	84	17	84	FALSE	FALSE	FALSE	FALSE	0	TRUE	TRUE	318	40	278
chrIV	1355237	1355550	-	YDR447C	RPS17B	TRUE	313	37	276	TACTAAC	1355274	0	0	6	7	G	T	A	G	G	T	GATAAAAATG	GTACGT	ACCACGAGAT	GCTATTTTTA	TAG	GGTAGAGTTA	GT	YAG	chrIV_1355306_1355347_-	chrIV	1355306	1355347	203	-69	6	6	9	92	FALSE	FALSE	FALSE	FALSE	0	TRUE	TRUE	41	27	14
chrIV	1355237	1355550	-	YDR447C	RPS17B	TRUE	313	37	276	TACTAAC	1355274	0	0	6	7	G	T	A	G	G	T	GATAAAAATG	GTACGT	ACCACGAGAT	GCTATTTTTA	TAG	GGTAGAGTTA	GT	YAG	chrIV_1355175_1355277_-	chrIV	1355175	1355277	273	62	6	4	75	10	FALSE	FALSE	FALSE	FALSE	0	TRUE	TRUE	102	49	53
chrIV	1355237	1355550	-	YDR447C	RPS17B	TRUE	313	37	276	TACTAAC	1355274	0	0	6	7	G	T	A	G	G	T	GATAAAAATG	GTACGT	ACCACGAGAT	GCTATTTTTA	TAG	GGTAGAGTTA	GT	YAG	chrIV_1355234_1355547_-	chrIV	1355234	1355547	3	3	2	19	26	84	FALSE	FALSE	FALSE	FALSE	0	TRUE	TRUE	313	40	273
chrIV	1355237	1355550	-	YDR447C	RPS17B	TRUE	313	37	276	TACTAAC	1355274	0	0	6	7	G	T	A	G	G	T	GATAAAAATG	GTACGT	ACCACGAGAT	GCTATTTTTA	TAG	GGTAGAGTTA	GT	YAG	chrIV_1355379_1355478_-	chrIV	1355379	1355478	72	-142	2	5	86	9	FALSE	FALSE	FALSE	FALSE	0	TRUE	TRUE	99	13	86
chrIV	1355237	1355550	-	YDR447C	RPS17B	TRUE	313	37	276	TACTAAC	1355274	0	0	6	7	G	T	A	G	G	T	GATAAAAATG	GTACGT	ACCACGAGAT	GCTATTTTTA	TAG	GGTAGAGTTA	GT	YAG	chrIV_1355239_1355552_-	chrIV	1355239	1355552	-2	-2	16	19	16	85	FALSE	FALSE	FALSE	FALSE	0	TRUE	TRUE	313	35	278
chrIV	1355237	1355550	-	YDR447C	RPS17B	TRUE	313	37	276	TACTAAC	1355274	0	0	6	7	G	T	A	G	G	T	GATAAAAATG	GTACGT	ACCACGAGAT	GCTATTTTTA	TAG	GGTAGAGTTA	GT	YAG	chrIV_1355219_1355550_-	chrIV	1355219	1355550	0	18	25	76	25	76	FALSE	FALSE	FALSE	FALSE	1	FALSE	TRUE	331	55	276
chrIV	1355237	1355550	-	YDR447C	RPS17B	TRUE	313	37	276	TACTAAC	1355274	0	0	6	7	G	T	A	G	G	T	GATAAAAATG	GTACGT	ACCACGAGAT	GCTATTTTTA	TAG	GGTAGAGTTA	GT	YAG	chrIV_1355268_1355550_-	chrIV	1355268	1355550	0	-31	27	87	27	88	FALSE	FALSE	FALSE	FALSE	1	FALSE	TRUE	282	124	158
chrIV	1355237	1355550	-	YDR447C	RPS17B	TRUE	313	37	276	TACTAAC	1355274	0	0	6	7	G	T	A	G	G	T	GATAAAAATG	GTACGT	ACCACGAGAT	GCTATTTTTA	TAG	GGTAGAGTTA	GT	YAG	chrIV_1355238_1355280_-	chrIV	1355238	1355280	270	-1	2	8	12	89	FALSE	FALSE	FALSE	FALSE	0	TRUE	TRUE	42	22	20
chrIV	1355237	1355550	-	YDR447C	RPS17B	TRUE	313	37	276	TACTAAC	1355274	0	0	6	7	G	T	A	G	G	T	GATAAAAATG	GTACGT	ACCACGAGAT	GCTATTTTTA	TAG	GGTAGAGTTA	GT	YAG	chrIV_1355241_1355336_-	chrIV	1355241	1355336	214	-4	4	1	9	92	TRUE	FALSE	TRUE	TRUE	0	TRUE	TRUE	95	33	62
chrIV	1355237	1355550	-	YDR447C	RPS17B	TRUE	313	37	276	TACTAAC	1355274	0	0	6	7	G	T	A	G	G	T	GATAAAAATG	GTACGT	ACCACGAGAT	GCTATTTTTA	TAG	GGTAGAGTTA	GT	YAG	chrIV_1355237_1355279_-	chrIV	1355237	1355279	271	0	1	4	80	18	FALSE	FALSE	FALSE	FALSE	0	TRUE	FALSE	42	23	19
chrIV	1355237	1355550	-	YDR447C	RPS17B	TRUE	313	37	276	TACTAAC	1355274	0	0	6	7	G	T	A	G	G	T	GATAAAAATG	GTACGT	ACCACGAGAT	GCTATTTTTA	TAG	GGTAGAGTTA	GT	YAG	chrIV_1355118_1355550_-	chrIV	1355118	1355550	0	119	14	87	14	87	FALSE	FALSE	FALSE	FALSE	0	FALSE	TRUE	432	156	276
chrIV	1355237	1355550	-	YDR447C	RPS17B	TRUE	313	37	276	TACTAAC	1355274	0	0	6	7	G	T	A	G	G	T	GATAAAAATG	GTACGT	ACCACGAGAT	GCTATTTTTA	TAG	GGTAGAGTTA	GT	YAG	chrIV_1355209_1355241_-	chrIV	1355209	1355241	309	28	1	2	10	91	FALSE	TRUE	TRUE	TRUE	0	TRUE	TRUE	32	15	17
chrIV	1355237	1355550	-	YDR447C	RPS17B	TRUE	313	37	276	TACTAAC	1355274	0	0	6	7	G	T	A	G	G	T	GATAAAAATG	GTACGT	ACCACGAGAT	GCTATTTTTA	TAG	GGTAGAGTTA	GT	YAG	chrIV_1355238_1355335_-	chrIV	1355238	1355335	215	-1	1	7	13	88	FALSE	FALSE	FALSE	FALSE	0	TRUE	TRUE	97	36	61
chrIV	1355237	1355550	-	YDR447C	RPS17B	TRUE	313	37	276	TACTAAC	1355274	0	0	6	7	G	T	A	G	G	T	GATAAAAATG	GTACGT	ACCACGAGAT	GCTATTTTTA	TAG	GGTAGAGTTA	GT	YAG	chrIV_1355061_1355550_-	chrIV	1355061	1355550	0	176	16	85	16	85	FALSE	FALSE	FALSE	FALSE	1	FALSE	TRUE	489	213	276
chrX	608307	608581	+	YJR094W-A	RPL43B	TRUE	274	33	241	TACTAAC	608548	0	0	9	9	T	A	A	G	G	C	ACAAAAAAAT	GTATGC	ATATAATAGA	TTTTTTTTTG	CAG	GGCTAAGAGA	GT	YAG	chrX_608309_608581_+	chrX	608309	608581	2	0	1	84	64	84	FALSE	FALSE	TRUE	FALSE	0	TRUE	FALSE	272	33	239
chrX	608307	608581	+	YJR094W-A	RPL43B	TRUE	274	33	241	TACTAAC	608548	0	0	9	9	T	A	A	G	G	C	ACAAAAAAAT	GTATGC	ATATAATAGA	TTTTTTTTTG	CAG	GGCTAAGAGA	GT	YAG	chrX_608307_608581_+	chrX	608307	608581	0	0	96	98	96	98	FALSE	FALSE	FALSE	FALSE	1	FALSE	FALSE	274	33	241
chrX	608307	608581	+	YJR094W-A	RPL43B	TRUE	274	33	241	TACTAAC	608548	0	0	9	9	T	A	A	G	G	C	ACAAAAAAAT	GTATGC	ATATAATAGA	TTTTTTTTTG	CAG	GGCTAAGAGA	GT	YAG	chrX_608306_608579_+	chrX	608306	608579	-1	-2	83	1	83	88	FALSE	TRUE	FALSE	TRUE	0	TRUE	TRUE	273	31	242
chrX	608307	608581	+	YJR094W-A	RPL43B	TRUE	274	33	241	TACTAAC	608548	0	0	9	9	T	A	A	G	G	C	ACAAAAAAAT	GTATGC	ATATAATAGA	TTTTTTTTTG	CAG	GGCTAAGAGA	GT	YAG	chrX_608578_608633_+	chrX	608578	608633	271	52	7	1	12	89	FALSE	FALSE	TRUE	TRUE	2	TRUE	TRUE	55	37	18
chrX	608307	608581	+	YJR094W-A	RPL43B	TRUE	274	33	241	TACTAAC	608548	0	0	9	9	T	A	A	G	G	C	ACAAAAAAAT	GTATGC	ATATAATAGA	TTTTTTTTTG	CAG	GGCTAAGAGA	GT	YAG	chrX_608306_608577_+	chrX	608306	608577	-1	-4	15	2	15	86	FALSE	FALSE	FALSE	FALSE	0	TRUE	TRUE	271	29	242
chrX	608307	608581	+	YJR094W-A	RPL43B	TRUE	274	33	241	TACTAAC	608548	0	0	9	9	T	A	A	G	G	C	ACAAAAAAAT	GTATGC	ATATAATAGA	TTTTTTTTTG	CAG	GGCTAAGAGA	GT	YAG	chrX_608305_608580_+	chrX	608305	608580	-2	-1	57	1	57	88	FALSE	FALSE	FALSE	TRUE	1	TRUE	TRUE	275	32	243
chrX	608307	608581	+	YJR094W-A	RPL43B	TRUE	274	33	241	TACTAAC	608548	0	0	9	9	T	A	A	G	G	C	ACAAAAAAAT	GTATGC	ATATAATAGA	TTTTTTTTTG	CAG	GGCTAAGAGA	GT	YAG	chrX_608498_608578_+	chrX	608498	608578	191	-3	2	1	29	72	TRUE	FALSE	TRUE	TRUE	1	TRUE	TRUE	80	30	50
chrX	608307	608581	+	YJR094W-A	RPL43B	TRUE	274	33	241	TACTAAC	608548	0	0	9	9	T	A	A	G	G	C	ACAAAAAAAT	GTATGC	ATATAATAGA	TTTTTTTTTG	CAG	GGCTAAGAGA	GT	YAG	chrX_608307_608588_+	chrX	608307	608588	0	7	15	88	15	88	FALSE	FALSE	FALSE	FALSE	0	FALSE	TRUE	281	40	241
chrX	608307	608581	+	YJR094W-A	RPL43B	TRUE	274	33	241	TACTAAC	608548	0	0	9	9	T	A	A	G	G	C	ACAAAAAAAT	GTATGC	ATATAATAGA	TTTTTTTTTG	CAG	GGCTAAGAGA	GT	YAG	chrX_608303_608579_+	chrX	608303	608579	-4	-2	20	1	20	88	FALSE	TRUE	FALSE	TRUE	1	TRUE	TRUE	276	31	245
chrX	608307	608581	+	YJR094W-A	RPL43B	TRUE	274	33	241	TACTAAC	608548	0	0	9	9	T	A	A	G	G	C	ACAAAAAAAT	GTATGC	ATATAATAGA	TTTTTTTTTG	CAG	GGCTAAGAGA	GT	YAG	chrX_608305_608579_+	chrX	608305	608579	-2	-2	18	83	18	87	FALSE	FALSE	FALSE	FALSE	1	TRUE	TRUE	274	31	243
chrX	608307	608581	+	YJR094W-A	RPL43B	TRUE	274	33	241	TACTAAC	608548	0	0	9	9	T	A	A	G	G	C	ACAAAAAAAT	GTATGC	ATATAATAGA	TTTTTTTTTG	CAG	GGCTAAGAGA	GT	YAG	chrX_608528_608579_+	chrX	608528	608579	221	-2	2	1	12	89	TRUE	TRUE	TRUE	TRUE	0	TRUE	TRUE	51	31	20
chrX	608307	608581	+	YJR094W-A	RPL43B	TRUE	274	33	241	TACTAAC	608548	0	0	9	9	T	A	A	G	G	C	ACAAAAAAAT	GTATGC	ATATAATAGA	TTTTTTTTTG	CAG	GGCTAAGAGA	GT	YAG	chrX_608307_608582_+	chrX	608307	608582	0	1	13	88	13	88	FALSE	FALSE	FALSE	FALSE	1	FALSE	TRUE	275	34	241
chrX	608307	608581	+	YJR094W-A	RPL43B	TRUE	274	33	241	TACTAAC	608548	0	0	9	9	T	A	A	G	G	C	ACAAAAAAAT	GTATGC	ATATAATAGA	TTTTTTTTTG	CAG	GGCTAAGAGA	GT	YAG	chrX_608309_608583_+	chrX	608309	608583	2	2	15	86	15	86	FALSE	FALSE	FALSE	FALSE	0	TRUE	TRUE	274	35	239
chrX	608307	608581	+	YJR094W-A	RPL43B	TRUE	274	33	241	TACTAAC	608548	0	0	9	9	T	A	A	G	G	C	ACAAAAAAAT	GTATGC	ATATAATAGA	TTTTTTTTTG	CAG	GGCTAAGAGA	GT	YAG	chrX_608578_608637_+	chrX	608578	608637	271	56	9	1	9	92	FALSE	FALSE	TRUE	TRUE	2	TRUE	TRUE	59	41	18
chrX	608307	608581	+	YJR094W-A	RPL43B	TRUE	274	33	241	TACTAAC	608548	0	0	9	9	T	A	A	G	G	C	ACAAAAAAAT	GTATGC	ATATAATAGA	TTTTTTTTTG	CAG	GGCTAAGAGA	GT	YAG	chrX_608483_608581_+	chrX	608483	608581	176	0	73	94	73	94	FALSE	FALSE	FALSE	FALSE	1	TRUE	FALSE	98	33	65
chrX	608307	608581	+	YJR094W-A	RPL43B	TRUE	274	33	241	TACTAAC	608548	0	0	9	9	T	A	A	G	G	C	ACAAAAAAAT	GTATGC	ATATAATAGA	TTTTTTTTTG	CAG	GGCTAAGAGA	GT	YAG	chrX_608529_608578_+	chrX	608529	608578	222	-3	2	2	12	89	FALSE	FALSE	FALSE	FALSE	1	TRUE	TRUE	49	30	19
chrXIII	99260	99375	-	YML085C	TUB1	FALSE	115	41	74	TACTAAC	99301	0	0	7	9	G	T	A	T	C	G	AGTATTAATG	GTATGT	TCGATTTGCC	TTTCTCTTTA	CAG	TCGGTCAAGC	GTATGT	YAG	chrXIII_99274_99375_-	chrXIII	99274	99375	0	-14	65	88	65	88	FALSE	FALSE	FALSE	FALSE	2	FALSE	TRUE	101	27	74
chrXIII	99260	99375	-	YML085C	TUB1	FALSE	115	41	74	TACTAAC	99301	0	0	7	9	G	T	A	T	C	G	AGTATTAATG	GTATGT	TCGATTTGCC	TTTCTCTTTA	CAG	TCGGTCAAGC	GTATGT	YAG	chrXIII_99293_99375_-	chrXIII	99293	99375	0	-33	59	18	59	40	FALSE	FALSE	FALSE	FALSE	1	FALSE	TRUE	82	8	74
chrXIII	99260	99375	-	YML085C	TUB1	FALSE	115	41	74	TACTAAC	99301	0	0	7	9	G	T	A	T	C	G	AGTATTAATG	GTATGT	TCGATTTGCC	TTTCTCTTTA	CAG	TCGGTCAAGC	GTATGT	YAG	chrXIII_99260_99375_-	chrXIII	99260	99375	0	0	98	98	98	98	FALSE	FALSE	FALSE	FALSE	1	FALSE	FALSE	115	41	74
chrXIII	99260	99375	-	YML085C	TUB1	FALSE	115	41	74	TACTAAC	99301	0	0	7	9	G	T	A	T	C	G	AGTATTAATG	GTATGT	TCGATTTGCC	TTTCTCTTTA	CAG	TCGGTCAAGC	GTATGT	YAG	chrXIII_99262_99377_-	chrXIII	99262	99377	-2	-2	49	52	49	80	FALSE	FALSE	FALSE	FALSE	0	TRUE	TRUE	115	39	76
chrXIII	99260	99375	-	YML085C	TUB1	FALSE	115	41	74	TACTAAC	99301	0	0	7	9	G	T	A	T	C	G	AGTATTAATG	GTATGT	TCGATTTGCC	TTTCTCTTTA	CAG	TCGGTCAAGC	GTATGT	YAG	chrXIII_99257_99375_-	chrXIII	99257	99375	0	3	23	78	23	78	FALSE	FALSE	FALSE	FALSE	3	FALSE	TRUE	118	44	74
chrXIII	99260	99375	-	YML085C	TUB1	FALSE	115	41	74	TACTAAC	99301	0	0	7	9	G	T	A	T	C	G	AGTATTAATG	GTATGT	TCGATTTGCC	TTTCTCTTTA	CAG	TCGGTCAAGC	GTATGT	YAG	chrXIII_99259_99374_-	chrXIII	99259	99374	1	1	1	70	53	70	FALSE	FALSE	FALSE	FALSE	0	TRUE	TRUE	115	42	73
chrXIII	99260	99375	-	YML085C	TUB1	FALSE	115	41	74	TACTAAC	99301	0	0	7	9	G	T	A	T	C	G	AGTATTAATG	GTATGT	TCGATTTGCC	TTTCTCTTTA	CAG	TCGGTCAAGC	GTATGT	YAG	chrXIII_99291_99375_-	chrXIII	99291	99375	0	-31	70	2	70	92	FALSE	FALSE	FALSE	FALSE	0	FALSE	TRUE	84	10	74
chrXIII	99260	99375	-	YML085C	TUB1	FALSE	115	41	74	TACTAAC	99301	0	0	7	9	G	T	A	T	C	G	AGTATTAATG	GTATGT	TCGATTTGCC	TTTCTCTTTA	CAG	TCGGTCAAGC	GTATGT	YAG	chrXIII_99184_99265_-	chrXIII	99184	99265	110	76	8	93	8	93	FALSE	FALSE	FALSE	FALSE	0	TRUE	TRUE	81	9	72
chrXIII	223381	223781	-	YML026C	RPS18B	TRUE	400	40	360	TACTAAC	223421	0	0	3	6	G	C	A	T	T	T	ACATTTTACG	GTATGT	TTTACGAGTA	CCATTACAAT	CAG	TTTGTTGAAC	GTATGT	YAG	chrXIII_223414_223781_-	chrXIII	223414	223781	0	-33	89	87	89	87	FALSE	FALSE	FALSE	FALSE	1	FALSE	TRUE	367	7	360
chrXIII	223381	223781	-	YML026C	RPS18B	TRUE	400	40	360	TACTAAC	223421	0	0	3	6	G	C	A	T	T	T	ACATTTTACG	GTATGT	TTTACGAGTA	CCATTACAAT	CAG	TTTGTTGAAC	GTATGT	YAG	chrXIII_223383_223783_-	chrXIII	223383	223783	-2	-2	61	88	76	88	FALSE	FALSE	FALSE	FALSE	0	TRUE	TRUE	400	38	362
chrXIII	223381	223781	-	YML026C	RPS18B	TRUE	400	40	360	TACTAAC	223421	0	0	3	6	G	C	A	T	T	T	ACATTTTACG	GTATGT	TTTACGAGTA	CCATTACAAT	CAG	TTTGTTGAAC	GTATGT	YAG	chrXIII_223378_223778_-	chrXIII	223378	223778	3	3	2	76	81	79	FALSE	FALSE	FALSE	FALSE	0	TRUE	TRUE	400	43	357
chrXIII	223381	223781	-	YML026C	RPS18B	TRUE	400	40	360	TACTAAC	223421	0	0	3	6	G	C	A	T	T	T	ACATTTTACG	GTATGT	TTTACGAGTA	CCATTACAAT	CAG	TTTGTTGAAC	GTATGT	YAG	chrXIII_223379_223779_-	chrXIII	223379	223779	2	2	74	87	79	87	FALSE	FALSE	FALSE	FALSE	1	TRUE	TRUE	400	42	358
chrXIII	223381	223781	-	YML026C	RPS18B	TRUE	400	40	360	TACTAAC	223421	0	0	3	6	G	C	A	T	T	T	ACATTTTACG	GTATGT	TTTACGAGTA	CCATTACAAT	CAG	TTTGTTGAAC	GTATGT	YAG	chrXIII_223382_223784_-	chrXIII	223382	223784	-3	-1	2	75	50	75	FALSE	FALSE	FALSE	FALSE	0	TRUE	TRUE	402	39	363
chrXIII	223381	223781	-	YML026C	RPS18B	TRUE	400	40	360	TACTAAC	223421	0	0	3	6	G	C	A	T	T	T	ACATTTTACG	GTATGT	TTTACGAGTA	CCATTACAAT	CAG	TTTGTTGAAC	GTATGT	YAG	chrXIII_223382_223781_-	chrXIII	223382	223781	0	-1	1	71	65	71	FALSE	FALSE	FALSE	FALSE	2	FALSE	TRUE	399	39	360
chrXIII	223381	223781	-	YML026C	RPS18B	TRUE	400	40	360	TACTAAC	223421	0	0	3	6	G	C	A	T	T	T	ACATTTTACG	GTATGT	TTTACGAGTA	CCATTACAAT	CAG	TTTGTTGAAC	GTATGT	YAG	chrXIII_223381_223781_-	chrXIII	223381	223781	0	0	98	98	98	98	FALSE	FALSE	FALSE	FALSE	1	FALSE	FALSE	400	40	360
chrXIII	223381	223781	-	YML026C	RPS18B	TRUE	400	40	360	TACTAAC	223421	0	0	3	6	G	C	A	T	T	T	ACATTTTACG	GTATGT	TTTACGAGTA	CCATTACAAT	CAG	TTTGTTGAAC	GTATGT	YAG	chrXIII_223380_223781_-	chrXIII	223380	223781	0	1	71	91	73	91	FALSE	FALSE	FALSE	FALSE	0	FALSE	TRUE	401	41	360
chrXIII	223381	223781	-	YML026C	RPS18B	TRUE	400	40	360	TACTAAC	223421	0	0	3	6	G	C	A	T	T	T	ACATTTTACG	GTATGT	TTTACGAGTA	CCATTACAAT	CAG	TTTGTTGAAC	GTATGT	YAG	chrXIII_223381_223500_-	chrXIII	223381	223500	281	0	29	72	29	72	FALSE	FALSE	FALSE	FALSE	0	TRUE	FALSE	119	40	79
chrXIII	223381	223781	-	YML026C	RPS18B	TRUE	400	40	360	TACTAAC	223421	0	0	3	6	G	C	A	T	T	T	ACATTTTACG	GTATGT	TTTACGAGTA	CCATTACAAT	CAG	TTTGTTGAAC	GTATGT	YAG	chrXIII_223400_223781_-	chrXIII	223400	223781	0	-19	31	39	31	70	FALSE	FALSE	FALSE	FALSE	2	FALSE	TRUE	381	21	360
chrXIII	223381	223781	-	YML026C	RPS18B	TRUE	400	40	360	TACTAAC	223421	0	0	3	6	G	C	A	T	T	T	ACATTTTACG	GTATGT	TTTACGAGTA	CCATTACAAT	CAG	TTTGTTGAAC	GTATGT	YAG	chrXIII_223399_223781_-	chrXIII	223399	223781	0	-18	54	47	54	47	FALSE	FALSE	FALSE	FALSE	1	FALSE	TRUE	382	22	360
chrXIII	223381	223781	-	YML026C	RPS18B	TRUE	400	40	360	TACTAAC	223421	0	0	3	6	G	C	A	T	T	T	ACATTTTACG	GTATGT	TTTACGAGTA	CCATTACAAT	CAG	TTTGTTGAAC	GTATGT	YAG	chrXIII_223381_223783_-	chrXIII	223381	223783	-2	0	51	50	51	50	FALSE	FALSE	FALSE	FALSE	0	TRUE	FALSE	402	40	362
chrXIII	223381	223781	-	YML026C	RPS18B	TRUE	400	40	360	TACTAAC	223421	0	0	3	6	G	C	A	T	T	T	ACATTTTACG	GTATGT	TTTACGAGTA	CCATTACAAT	CAG	TTTGTTGAAC	GTATGT	YAG	chrXIII_223379_223781_-	chrXIII	223379	223781	0	2	65	36	65	56	FALSE	FALSE	FALSE	FALSE	0	FALSE	TRUE	402	42	360
chrXIII	223381	223781	-	YML026C	RPS18B	TRUE	400	40	360	TACTAAC	223421	0	0	3	6	G	C	A	T	T	T	ACATTTTACG	GTATGT	TTTACGAGTA	CCATTACAAT	CAG	TTTGTTGAAC	GTATGT	YAG	chrXIII_223337_223384_-	chrXIII	223337	223384	397	44	7	1	7	94	TRUE	FALSE	TRUE	TRUE	0	TRUE	TRUE	47	17	30
chrXIII	223381	223781	-	YML026C	RPS18B	TRUE	400	40	360	TACTAAC	223421	0	0	3	6	G	C	A	T	T	T	ACATTTTACG	GTATGT	TTTACGAGTA	CCATTACAAT	CAG	TTTGTTGAAC	GTATGT	YAG	chrXIII_223238_223781_-	chrXIII	223238	223781	0	143	55	69	55	69	FALSE	FALSE	FALSE	FALSE	1	FALSE	TRUE	543	183	360
chrXIII	223381	223781	-	YML026C	RPS18B	TRUE	400	40	360	TACTAAC	223421	0	0	3	6	G	C	A	T	T	T	ACATTTTACG	GTATGT	TTTACGAGTA	CCATTACAAT	CAG	TTTGTTGAAC	GTATGT	YAG	chrXIII_223380_223782_-	chrXIII	223380	223782	-1	1	1	80	21	80	FALSE	FALSE	FALSE	FALSE	0	TRUE	TRUE	402	41	361
chrXIII	223381	223781	-	YML026C	RPS18B	TRUE	400	40	360	TACTAAC	223421	0	0	3	6	G	C	A	T	T	T	ACATTTTACG	GTATGT	TTTACGAGTA	CCATTACAAT	CAG	TTTGTTGAAC	GTATGT	YAG	chrXIII_223235_223781_-	chrXIII	223235	223781	0	146	61	75	62	75	FALSE	FALSE	FALSE	FALSE	1	FALSE	TRUE	546	186	360
chrXIII	223381	223781	-	YML026C	RPS18B	TRUE	400	40	360	TACTAAC	223421	0	0	3	6	G	C	A	T	T	T	ACATTTTACG	GTATGT	TTTACGAGTA	CCATTACAAT	CAG	TTTGTTGAAC	GTATGT	YAG	chrXIII_223260_223781_-	chrXIII	223260	223781	0	121	70	52	70	53	FALSE	FALSE	FALSE	FALSE	1	FALSE	TRUE	521	161	360
chrXIII	223381	223781	-	YML026C	RPS18B	TRUE	400	40	360	TACTAAC	223421	0	0	3	6	G	C	A	T	T	T	ACATTTTACG	GTATGT	TTTACGAGTA	CCATTACAAT	CAG	TTTGTTGAAC	GTATGT	YAG	chrXIII_223381_223697_-	chrXIII	223381	223697	84	0	57	44	57	44	FALSE	FALSE	FALSE	FALSE	0	TRUE	FALSE	316	40	276
chrXIII	223381	223781	-	YML026C	RPS18B	TRUE	400	40	360	TACTAAC	223421	0	0	3	6	G	C	A	T	T	T	ACATTTTACG	GTATGT	TTTACGAGTA	CCATTACAAT	CAG	TTTGTTGAAC	GTATGT	YAG	chrXIII_223386_223786_-	chrXIII	223386	223786	-5	-5	19	2	34	67	FALSE	TRUE	TRUE	TRUE	0	TRUE	TRUE	400	35	365
chrXIII	223381	223781	-	YML026C	RPS18B	TRUE	400	40	360	TACTAAC	223421	0	0	3	6	G	C	A	T	T	T	ACATTTTACG	GTATGT	TTTACGAGTA	CCATTACAAT	CAG	TTTGTTGAAC	GTATGT	YAG	chrXIII_223378_223781_-	chrXIII	223378	223781	0	3	1	75	49	75	FALSE	FALSE	FALSE	FALSE	2	FALSE	TRUE	403	43	360
chrXIII	223381	223781	-	YML026C	RPS18B	TRUE	400	40	360	TACTAAC	223421	0	0	3	6	G	C	A	T	T	T	ACATTTTACG	GTATGT	TTTACGAGTA	CCATTACAAT	CAG	TTTGTTGAAC	GTATGT	YAG	chrXIII_223381_223496_-	chrXIII	223381	223496	285	0	82	93	82	93	FALSE	FALSE	FALSE	FALSE	0	TRUE	FALSE	115	40	75
chrXIII	223381	223781	-	YML026C	RPS18B	TRUE	400	40	360	TACTAAC	223421	0	0	3	6	G	C	A	T	T	T	ACATTTTACG	GTATGT	TTTACGAGTA	CCATTACAAT	CAG	TTTGTTGAAC	GTATGT	YAG	chrXIII_223385_223781_-	chrXIII	223385	223781	0	-4	43	67	43	67	FALSE	FALSE	FALSE	FALSE	0	FALSE	TRUE	396	36	360
chrXIII	223381	223781	-	YML026C	RPS18B	TRUE	400	40	360	TACTAAC	223421	0	0	3	6	G	C	A	T	T	T	ACATTTTACG	GTATGT	TTTACGAGTA	CCATTACAAT	CAG	TTTGTTGAAC	GTATGT	YAG	chrXIII_223385_223785_-	chrXIII	223385	223785	-4	-4	5	1	37	64	FALSE	TRUE	TRUE	TRUE	1	TRUE	TRUE	400	36	364
chrXIII	223381	223781	-	YML026C	RPS18B	TRUE	400	40	360	TACTAAC	223421	0	0	3	6	G	C	A	T	T	T	ACATTTTACG	GTATGT	TTTACGAGTA	CCATTACAAT	CAG	TTTGTTGAAC	GTATGT	YAG	chrXIII_223382_223783_-	chrXIII	223382	223783	-2	-1	2	7	62	39	FALSE	FALSE	FALSE	FALSE	1	TRUE	TRUE	401	39	362
chrXIII	223381	223781	-	YML026C	RPS18B	TRUE	400	40	360	TACTAAC	223421	0	0	3	6	G	C	A	T	T	T	ACATTTTACG	GTATGT	TTTACGAGTA	CCATTACAAT	CAG	TTTGTTGAAC	GTATGT	YAG	chrXIII_223377_223777_-	chrXIII	223377	223777	4	4	1	7	58	43	FALSE	FALSE	FALSE	FALSE	0	TRUE	TRUE	400	44	356
chrXIII	223381	223781	-	YML026C	RPS18B	TRUE	400	40	360	TACTAAC	223421	0	0	3	6	G	C	A	T	T	T	ACATTTTACG	GTATGT	TTTACGAGTA	CCATTACAAT	CAG	TTTGTTGAAC	GTATGT	YAG	chrXIII_223335_223434_-	chrXIII	223335	223434	347	46	6	95	6	95	FALSE	FALSE	FALSE	FALSE	0	TRUE	TRUE	99	19	80
chrXIII	223381	223781	-	YML026C	RPS18B	TRUE	400	40	360	TACTAAC	223421	0	0	3	6	G	C	A	T	T	T	ACATTTTACG	GTATGT	TTTACGAGTA	CCATTACAAT	CAG	TTTGTTGAAC	GTATGT	YAG	chrXIII_223746_223779_-	chrXIII	223746	223779	2	-365	1	3	67	19	FALSE	FALSE	FALSE	FALSE	1	TRUE	TRUE	33	11	22
chrVI	54378	54686	-	YFL039C	ACT1	FALSE	308	43	265	TACTAAC	54421	0	0	6	6	G	T	C	A	G	G	ATGGATTCTG	GTATGT	TCTAGCGCTT	ATTATATGTT	TAG	AGGTTGCTGC	GTATGT	YAG	chrVI_54384_54686_-	chrVI	54384	54686	0	-6	90	89	90	89	FALSE	FALSE	FALSE	FALSE	2	FALSE	TRUE	302	37	265
chrVI	54378	54686	-	YFL039C	ACT1	FALSE	308	43	265	TACTAAC	54421	0	0	6	6	G	T	C	A	G	G	ATGGATTCTG	GTATGT	TCTAGCGCTT	ATTATATGTT	TAG	AGGTTGCTGC	GTATGT	YAG	chrVI_54377_54685_-	chrVI	54377	54685	1	1	75	86	87	86	FALSE	FALSE	FALSE	FALSE	0	TRUE	TRUE	308	44	264
chrVI	54378	54686	-	YFL039C	ACT1	FALSE	308	43	265	TACTAAC	54421	0	0	6	6	G	T	C	A	G	G	ATGGATTCTG	GTATGT	TCTAGCGCTT	ATTATATGTT	TAG	AGGTTGCTGC	GTATGT	YAG	chrVI_54510_55260_-	chrVI	54510	55260	-574	-132	17	9	92	9	FALSE	FALSE	FALSE	FALSE	3	TRUE	TRUE	750	38	712
chrVI	54378	54686	-	YFL039C	ACT1	FALSE	308	43	265	TACTAAC	54421	0	0	6	6	G	T	C	A	G	G	ATGGATTCTG	GTATGT	TCTAGCGCTT	ATTATATGTT	TAG	AGGTTGCTGC	GTATGT	YAG	chrVI_54376_54686_-	chrVI	54376	54686	0	2	92	93	92	93	FALSE	FALSE	FALSE	FALSE	3	FALSE	TRUE	310	45	265
chrVI	54378	54686	-	YFL039C	ACT1	FALSE	308	43	265	TACTAAC	54421	0	0	6	6	G	T	C	A	G	G	ATGGATTCTG	GTATGT	TCTAGCGCTT	ATTATATGTT	TAG	AGGTTGCTGC	GTATGT	YAG	chrVI_54383_54686_-	chrVI	54383	54686	0	-5	78	90	78	90	FALSE	FALSE	FALSE	FALSE	2	FALSE	TRUE	303	38	265
chrVI	54378	54686	-	YFL039C	ACT1	FALSE	308	43	265	TACTAAC	54421	0	0	6	6	G	T	C	A	G	G	ATGGATTCTG	GTATGT	TCTAGCGCTT	ATTATATGTT	TAG	AGGTTGCTGC	GTATGT	YAG	chrVI_54378_54686_-	chrVI	54378	54686	0	0	98	98	100	98	FALSE	FALSE	FALSE	FALSE	1	FALSE	FALSE	308	43	265
chrVI	54378	54686	-	YFL039C	ACT1	FALSE	308	43	265	TACTAAC	54421	0	0	6	6	G	T	C	A	G	G	ATGGATTCTG	GTATGT	TCTAGCGCTT	ATTATATGTT	TAG	AGGTTGCTGC	GTATGT	YAG	chrVI_54509_55278_-	chrVI	54509	55278	-592	-131	72	12	89	12	FALSE	FALSE	FALSE	FALSE	0	TRUE	TRUE	769	39	730
chrVI	54378	54686	-	YFL039C	ACT1	FALSE	308	43	265	TACTAAC	54421	0	0	6	6	G	T	C	A	G	G	ATGGATTCTG	GTATGT	TCTAGCGCTT	ATTATATGTT	TAG	AGGTTGCTGC	GTATGT	YAG	chrVI_54377_54686_-	chrVI	54377	54686	0	1	1	63	38	63	FALSE	FALSE	FALSE	FALSE	1	FALSE	TRUE	309	44	265
chrVI	54378	54686	-	YFL039C	ACT1	FALSE	308	43	265	TACTAAC	54421	0	0	6	6	G	T	C	A	G	G	ATGGATTCTG	GTATGT	TCTAGCGCTT	ATTATATGTT	TAG	AGGTTGCTGC	GTATGT	YAG	chrVI_54015_54686_-	chrVI	54015	54686	0	363	31	70	31	70	FALSE	FALSE	FALSE	FALSE	2	FALSE	TRUE	671	406	265
chrVI	54378	54686	-	YFL039C	ACT1	FALSE	308	43	265	TACTAAC	54421	0	0	6	6	G	T	C	A	G	G	ATGGATTCTG	GTATGT	TCTAGCGCTT	ATTATATGTT	TAG	AGGTTGCTGC	GTATGT	YAG	chrVI_54380_54688_-	chrVI	54380	54688	-2	-2	88	72	88	72	FALSE	FALSE	FALSE	FALSE	0	TRUE	TRUE	308	41	267
chrVI	54378	54686	-	YFL039C	ACT1	FALSE	308	43	265	TACTAAC	54421	0	0	6	6	G	T	C	A	G	G	ATGGATTCTG	GTATGT	TCTAGCGCTT	ATTATATGTT	TAG	AGGTTGCTGC	GTATGT	YAG	chrVI_54675_54705_-	chrVI	54675	54705	-19	-297	85	3	85	16	FALSE	FALSE	FALSE	FALSE	1	TRUE	TRUE	30	9	21
chrVI	54378	54686	-	YFL039C	ACT1	FALSE	308	43	265	TACTAAC	54421	0	0	6	6	G	T	C	A	G	G	ATGGATTCTG	GTATGT	TCTAGCGCTT	ATTATATGTT	TAG	AGGTTGCTGC	GTATGT	YAG	chrVI_54386_54686_-	chrVI	54386	54686	0	-8	83	93	83	93	FALSE	FALSE	FALSE	FALSE	0	FALSE	TRUE	300	35	265
chrVI	54378	54686	-	YFL039C	ACT1	FALSE	308	43	265	TACTAAC	54421	0	0	6	6	G	T	C	A	G	G	ATGGATTCTG	GTATGT	TCTAGCGCTT	ATTATATGTT	TAG	AGGTTGCTGC	GTATGT	YAG	chrVI_54509_55249_-	chrVI	54509	55249	-563	-131	68	14	68	14	FALSE	FALSE	FALSE	FALSE	0	TRUE	TRUE	740	39	701
chrVI	54378	54686	-	YFL039C	ACT1	FALSE	308	43	265	TACTAAC	54421	0	0	6	6	G	T	C	A	G	G	ATGGATTCTG	GTATGT	TCTAGCGCTT	ATTATATGTT	TAG	AGGTTGCTGC	GTATGT	YAG	chrVI_54384_54692_-	chrVI	54384	54692	-6	-6	29	4	45	56	FALSE	FALSE	FALSE	FALSE	0	TRUE	TRUE	308	37	271
chrVI	54378	54686	-	YFL039C	ACT1	FALSE	308	43	265	TACTAAC	54421	0	0	6	6	G	T	C	A	G	G	ATGGATTCTG	GTATGT	TCTAGCGCTT	ATTATATGTT	TAG	AGGTTGCTGC	GTATGT	YAG	chrVI_54509_55269_-	chrVI	54509	55269	-583	-131	89	12	89	12	FALSE	FALSE	FALSE	FALSE	0	TRUE	TRUE	760	39	721
chrVI	54378	54686	-	YFL039C	ACT1	FALSE	308	43	265	TACTAAC	54421	0	0	6	6	G	T	C	A	G	G	ATGGATTCTG	GTATGT	TCTAGCGCTT	ATTATATGTT	TAG	AGGTTGCTGC	GTATGT	YAG	chrVI_54391_54686_-	chrVI	54391	54686	0	-13	18	83	18	83	FALSE	FALSE	FALSE	FALSE	0	FALSE	TRUE	295	30	265
chrVI	54378	54686	-	YFL039C	ACT1	FALSE	308	43	265	TACTAAC	54421	0	0	6	6	G	T	C	A	G	G	ATGGATTCTG	GTATGT	TCTAGCGCTT	ATTATATGTT	TAG	AGGTTGCTGC	GTATGT	YAG	chrVI_54620_54686_-	chrVI	54620	54686	0	-242	93	2	93	13	FALSE	FALSE	FALSE	FALSE	1	FALSE	TRUE	66	35	31
chrVI	54378	54686	-	YFL039C	ACT1	FALSE	308	43	265	TACTAAC	54421	0	0	6	6	G	T	C	A	G	G	ATGGATTCTG	GTATGT	TCTAGCGCTT	ATTATATGTT	TAG	AGGTTGCTGC	GTATGT	YAG	chrVI_54359_54392_-	chrVI	54359	54392	294	19	1	88	13	88	FALSE	FALSE	FALSE	FALSE	1	TRUE	TRUE	33	18	15
chrVI	54378	54686	-	YFL039C	ACT1	FALSE	308	43	265	TACTAAC	54421	0	0	6	6	G	T	C	A	G	G	ATGGATTCTG	GTATGT	TCTAGCGCTT	ATTATATGTT	TAG	AGGTTGCTGC	GTATGT	YAG	chrVI_54093_54686_-	chrVI	54093	54686	0	285	49	52	49	52	FALSE	FALSE	FALSE	FALSE	1	FALSE	TRUE	593	328	265
chrVI	54378	54686	-	YFL039C	ACT1	FALSE	308	43	265	TACTAAC	54421	0	0	6	6	G	T	C	A	G	G	ATGGATTCTG	GTATGT	TCTAGCGCTT	ATTATATGTT	TAG	AGGTTGCTGC	GTATGT	YAG	chrVI_54619_54685_-	chrVI	54619	54685	1	-241	3	1	89	12	FALSE	FALSE	TRUE	TRUE	0	TRUE	TRUE	66	36	30
chrVI	54378	54686	-	YFL039C	ACT1	FALSE	308	43	265	TACTAAC	54421	0	0	6	6	G	T	C	A	G	G	ATGGATTCTG	GTATGT	TCTAGCGCTT	ATTATATGTT	TAG	AGGTTGCTGC	GTATGT	YAG	chrVI_54604_54679_-	chrVI	54604	54679	7	-226	4	6	92	6	FALSE	FALSE	FALSE	FALSE	0	TRUE	TRUE	75	51	24
chrVI	54378	54686	-	YFL039C	ACT1	FALSE	308	43	265	TACTAAC	54421	0	0	6	6	G	T	C	A	G	G	ATGGATTCTG	GTATGT	TCTAGCGCTT	ATTATATGTT	TAG	AGGTTGCTGC	GTATGT	YAG	chrVI_54379_54436_-	chrVI	54379	54436	250	-1	2	77	22	78	FALSE	FALSE	FALSE	FALSE	0	TRUE	TRUE	57	42	15
chrVI	54378	54686	-	YFL039C	ACT1	FALSE	308	43	265	TACTAAC	54421	0	0	6	6	G	T	C	A	G	G	ATGGATTCTG	GTATGT	TCTAGCGCTT	ATTATATGTT	TAG	AGGTTGCTGC	GTATGT	YAG	chrVI_54406_54686_-	chrVI	54406	54686	0	-28	77	55	77	55	FALSE	FALSE	FALSE	FALSE	0	FALSE	TRUE	280	15	265
chrVI	54378	54686	-	YFL039C	ACT1	FALSE	308	43	265	TACTAAC	54421	0	0	6	6	G	T	C	A	G	G	ATGGATTCTG	GTATGT	TCTAGCGCTT	ATTATATGTT	TAG	AGGTTGCTGC	GTATGT	YAG	chrVI_54379_54409_-	chrVI	54379	54409	277	-1	2	1	14	87	FALSE	TRUE	TRUE	TRUE	0	TRUE	TRUE	30	13	17
chrVI	54378	54686	-	YFL039C	ACT1	FALSE	308	43	265	TACTAAC	54421	0	0	6	6	G	T	C	A	G	G	ATGGATTCTG	GTATGT	TCTAGCGCTT	ATTATATGTT	TAG	AGGTTGCTGC	GTATGT	YAG	chrVI_54041_54686_-	chrVI	54041	54686	0	337	78	63	78	63	FALSE	FALSE	FALSE	FALSE	1	FALSE	TRUE	645	380	265
chrVI	54378	54686	-	YFL039C	ACT1	FALSE	308	43	265	TACTAAC	54421	0	0	6	6	G	T	C	A	G	G	ATGGATTCTG	GTATGT	TCTAGCGCTT	ATTATATGTT	TAG	AGGTTGCTGC	GTATGT	YAG	chrVI_54377_54684_-	chrVI	54377	54684	2	1	1	82	19	82	FALSE	FALSE	FALSE	FALSE	0	TRUE	TRUE	307	44	263
chrVI	54378	54686	-	YFL039C	ACT1	FALSE	308	43	265	TACTAAC	54421	0	0	6	6	G	T	C	A	G	G	ATGGATTCTG	GTATGT	TCTAGCGCTT	ATTATATGTT	TAG	AGGTTGCTGC	GTATGT	YAG	chrVI_54388_54418_-	chrVI	54388	54418	268	-10	5	2	5	96	FALSE	FALSE	FALSE	FALSE	0	TRUE	TRUE	30	13	17
chrVI	54378	54686	-	YFL039C	ACT1	FALSE	308	43	265	TACTAAC	54421	0	0	6	6	G	T	C	A	G	G	ATGGATTCTG	GTATGT	TCTAGCGCTT	ATTATATGTT	TAG	AGGTTGCTGC	GTATGT	YAG	chrVI_54622_54688_-	chrVI	54622	54688	-2	-244	16	4	86	15	FALSE	FALSE	FALSE	FALSE	0	TRUE	TRUE	66	33	33
chrVI	54378	54686	-	YFL039C	ACT1	FALSE	308	43	265	TACTAAC	54421	0	0	6	6	G	T	C	A	G	G	ATGGATTCTG	GTATGT	TCTAGCGCTT	ATTATATGTT	TAG	AGGTTGCTGC	GTATGT	YAG	chrVI_54383_54691_-	chrVI	54383	54691	-5	-5	13	1	13	88	TRUE	FALSE	TRUE	TRUE	2	TRUE	TRUE	308	38	270
chrVI	54378	54686	-	YFL039C	ACT1	FALSE	308	43	265	TACTAAC	54421	0	0	6	6	G	T	C	A	G	G	ATGGATTCTG	GTATGT	TCTAGCGCTT	ATTATATGTT	TAG	AGGTTGCTGC	GTATGT	YAG	chrVI_54329_54394_-	chrVI	54329	54394	292	49	2	88	13	88	FALSE	FALSE	FALSE	FALSE	1	TRUE	TRUE	65	24	41
chrVI	54378	54686	-	YFL039C	ACT1	FALSE	308	43	265	TACTAAC	54421	0	0	6	6	G	T	C	A	G	G	ATGGATTCTG	GTATGT	TCTAGCGCTT	ATTATATGTT	TAG	AGGTTGCTGC	GTATGT	YAG	chrVI_54376_54427_-	chrVI	54376	54427	259	2	4	91	10	91	FALSE	FALSE	FALSE	FALSE	2	TRUE	TRUE	51	31	20
chrVII	167355	167994	+	YGL178W	MPT5	FALSE	639	24	615	TACTAAC	167970	0	0	6	7	G	T	A	A	T	C	TTCTCTTATG	GTATGT	ATTATCTCTT	TTTATTCAAT	CAG	ATCAATAACG	GTATGT	YAG	chrVII_167355_167994_+	chrVII	167355	167994	0	0	94	97	94	97	FALSE	FALSE	FALSE	FALSE	1	FALSE	FALSE	639	24	615
chrVII	167355	167994	+	YGL178W	MPT5	FALSE	639	24	615	TACTAAC	167970	0	0	6	7	G	T	A	A	T	C	TTCTCTTATG	GTATGT	ATTATCTCTT	TTTATTCAAT	CAG	ATCAATAACG	GTATGT	YAG	chrVII_167355_167435_+	chrVII	167355	167435	0	-559	75	48	80	52	FALSE	FALSE	FALSE	FALSE	1	FALSE	TRUE	80	10	70
chrXII	766182	766249	-	YLR316C	TAD3	FALSE	67	23	44	AACTAAC	766205	0	0	4	4	A	A	T	T	C	A	CCCAAACTAA	GTATGT	ATCTATGAGA	TATATAAGTG	CAG	TCAATGTATG	GTATGT	YAG	chrXII_766187_766249_-	chrXII	766187	766249	0	-5	94	89	94	89	FALSE	FALSE	FALSE	FALSE	0	FALSE	TRUE	62	18	44
chrXII	766182	766249	-	YLR316C	TAD3	FALSE	67	23	44	AACTAAC	766205	0	0	4	4	A	A	T	T	C	A	CCCAAACTAA	GTATGT	ATCTATGAGA	TATATAAGTG	CAG	TCAATGTATG	GTATGT	YAG	chrXII_766182_766249_-	chrXII	766182	766249	0	0	98	98	98	98	FALSE	FALSE	FALSE	FALSE	0	FALSE	FALSE	67	23	44
chrXII	766182	766249	-	YLR316C	TAD3	FALSE	67	23	44	AACTAAC	766205	0	0	4	4	A	A	T	T	C	A	CCCAAACTAA	GTATGT	ATCTATGAGA	TATATAAGTG	CAG	TCAATGTATG	GTATGT	YAG	chrXII_766074_766249_-	chrXII	766074	766249	0	108	92	91	92	91	FALSE	FALSE	FALSE	FALSE	1	FALSE	TRUE	175	131	44
chrXII	766074	766129	-	YLR316C	TAD3	FALSE	55	12	43	AACTAAC	766086	0	0	2	3	A	G	A	G	C	T	AAGTAATAGA	GTATGT	ATATGATTTT	ACTAGTAAAG	TAG	GCTAATTCGA	GTATGT	YAG	chrXII_766077_766129_-	chrXII	766077	766129	0	-3	67	88	70	88	FALSE	FALSE	FALSE	FALSE	0	FALSE	TRUE	52	9	43
chrXII	766074	766129	-	YLR316C	TAD3	FALSE	55	12	43	AACTAAC	766086	0	0	2	3	A	G	A	G	C	T	AAGTAATAGA	GTATGT	ATATGATTTT	ACTAGTAAAG	TAG	GCTAATTCGA	GTATGT	YAG	chrXII_766052_766129_-	chrXII	766052	766129	0	22	76	95	76	95	FALSE	FALSE	FALSE	FALSE	0	FALSE	TRUE	77	34	43
chrXII	766074	766129	-	YLR316C	TAD3	FALSE	55	12	43	AACTAAC	766086	0	0	2	3	A	G	A	G	C	T	AAGTAATAGA	GTATGT	ATATGATTTT	ACTAGTAAAG	TAG	GCTAATTCGA	GTATGT	YAG	chrXII_766074_766129_-	chrXII	766074	766129	0	0	98	98	98	98	FALSE	FALSE	FALSE	FALSE	1	FALSE	FALSE	55	12	43
chrXII	766182	766249	-	YLR316C	TAD3	FALSE	67	23	44	AACTAAC	766205	0	0	4	4	A	A	T	T	C	A	CCCAAACTAA	GTATGT	ATCTATGAGA	TATATAAGTG	CAG	TCAATGTATG	GTATGT	YAG	chrXII_766181_766248_-	chrXII	766181	766248	1	1	66	51	66	51	FALSE	FALSE	FALSE	FALSE	0	TRUE	TRUE	67	24	43
chrXII	766182	766249	-	YLR316C	TAD3	FALSE	67	23	44	AACTAAC	766205	0	0	4	4	A	A	T	T	C	A	CCCAAACTAA	GTATGT	ATCTATGAGA	TATATAAGTG	CAG	TCAATGTATG	GTATGT	YAG	chrXII_766077_766249_-	chrXII	766077	766249	0	105	56	45	56	45	FALSE	FALSE	FALSE	FALSE	0	FALSE	TRUE	172	128	44
chrXII	766182	766249	-	YLR316C	TAD3	FALSE	67	23	44	AACTAAC	766205	0	0	4	4	A	A	T	T	C	A	CCCAAACTAA	GTATGT	ATCTATGAGA	TATATAAGTG	CAG	TCAATGTATG	GTATGT	YAG	chrXII_766182_766245_-	chrXII	766182	766245	4	0	94	60	94	60	FALSE	FALSE	FALSE	FALSE	0	TRUE	FALSE	63	23	40
chrXII	766074	766129	-	YLR316C	TAD3	FALSE	55	12	43	AACTAAC	766086	0	0	2	3	A	G	A	G	C	T	AAGTAATAGA	GTATGT	ATATGATTTT	ACTAGTAAAG	TAG	GCTAATTCGA	GTATGT	YAG	chrXII_766074_766176_-	chrXII	766074	766176	-47	0	71	92	71	92	FALSE	FALSE	FALSE	FALSE	1	TRUE	FALSE	102	12	90
chrXII	766182	766249	-	YLR316C	TAD3	FALSE	67	23	44	AACTAAC	766205	0	0	4	4	A	A	T	T	C	A	CCCAAACTAA	GTATGT	ATCTATGAGA	TATATAAGTG	CAG	TCAATGTATG	GTATGT	YAG	chrXII_766180_766247_-	chrXII	766180	766247	2	2	2	60	80	87	FALSE	FALSE	FALSE	FALSE	1	TRUE	TRUE	67	25	42
chrXII	766182	766249	-	YLR316C	TAD3	FALSE	67	23	44	AACTAAC	766205	0	0	4	4	A	A	T	T	C	A	CCCAAACTAA	GTATGT	ATCTATGAGA	TATATAAGTG	CAG	TCAATGTATG	GTATGT	YAG	chrXII_766187_766245_-	chrXII	766187	766245	4	-5	42	58	42	59	FALSE	FALSE	FALSE	FALSE	0	TRUE	TRUE	58	18	40
chrXII	766074	766129	-	YLR316C	TAD3	FALSE	55	12	43	AACTAAC	766086	0	0	2	3	A	G	A	G	C	T	AAGTAATAGA	GTATGT	ATATGATTTT	ACTAGTAAAG	TAG	GCTAATTCGA	GTATGT	YAG	chrXII_766072_766127_-	chrXII	766072	766127	2	2	25	57	54	58	FALSE	FALSE	FALSE	FALSE	0	TRUE	TRUE	55	14	41
chrXII	766074	766129	-	YLR316C	TAD3	FALSE	55	12	43	AACTAAC	766086	0	0	2	3	A	G	A	G	C	T	AAGTAATAGA	GTATGT	ATATGATTTT	ACTAGTAAAG	TAG	GCTAATTCGA	GTATGT	YAG	chrXII_766072_766132_-	chrXII	766072	766132	-3	2	1	4	49	28	FALSE	FALSE	FALSE	FALSE	0	TRUE	TRUE	60	14	46
chrXII	766182	766249	-	YLR316C	TAD3	FALSE	67	23	44	AACTAAC	766205	0	0	4	4	A	A	T	T	C	A	CCCAAACTAA	GTATGT	ATCTATGAGA	TATATAAGTG	CAG	TCAATGTATG	GTATGT	YAG	chrXII_766158_766249_-	chrXII	766158	766249	0	24	72	29	72	29	FALSE	FALSE	FALSE	FALSE	0	FALSE	TRUE	91	47	44
chrXII	766074	766129	-	YLR316C	TAD3	FALSE	55	12	43	AACTAAC	766086	0	0	2	3	A	G	A	G	C	T	AAGTAATAGA	GTATGT	ATATGATTTT	ACTAGTAAAG	TAG	GCTAATTCGA	GTATGT	YAG	chrXII_766083_766137_-	chrXII	766083	766137	-8	-9	48	52	49	52	FALSE	FALSE	FALSE	FALSE	5	TRUE	TRUE	54	17	37
chrXII	766074	766129	-	YLR316C	TAD3	FALSE	55	12	43	AACTAAC	766086	0	0	2	3	A	G	A	G	C	T	AAGTAATAGA	GTATGT	ATATGATTTT	ACTAGTAAAG	TAG	GCTAATTCGA	GTATGT	YAG	chrXII_766079_766176_-	chrXII	766079	766176	-47	-5	5	81	5	81	FALSE	FALSE	FALSE	FALSE	0	TRUE	TRUE	97	7	90
chrXII	766182	766249	-	YLR316C	TAD3	FALSE	67	23	44	AACTAAC	766205	0	0	4	4	A	A	T	T	C	A	CCCAAACTAA	GTATGT	ATCTATGAGA	TATATAAGTG	CAG	TCAATGTATG	GTATGT	YAG	chrXII_766162_766300_-	chrXII	766162	766300	-51	20	19	31	19	31	FALSE	FALSE	FALSE	FALSE	3	TRUE	TRUE	138	43	95
chrXII	766182	766249	-	YLR316C	TAD3	FALSE	67	23	44	AACTAAC	766205	0	0	4	4	A	A	T	T	C	A	CCCAAACTAA	GTATGT	ATCTATGAGA	TATATAAGTG	CAG	TCAATGTATG	GTATGT	YAG	chrXII_766194_766249_-	chrXII	766194	766249	0	-12	2	3	57	44	FALSE	FALSE	FALSE	FALSE	0	FALSE	TRUE	55	11	44
chrXII	766074	766129	-	YLR316C	TAD3	FALSE	55	12	43	AACTAAC	766086	0	0	2	3	A	G	A	G	C	T	AAGTAATAGA	GTATGT	ATATGATTTT	ACTAGTAAAG	TAG	GCTAATTCGA	GTATGT	YAG	chrXII_766079_766137_-	chrXII	766079	766137	-8	-5	44	34	44	34	FALSE	FALSE	FALSE	FALSE	2	TRUE	TRUE	58	7	51
chrXII	766182	766249	-	YLR316C	TAD3	FALSE	67	23	44	AACTAAC	766205	0	0	4	4	A	A	T	T	C	A	CCCAAACTAA	GTATGT	ATCTATGAGA	TATATAAGTG	CAG	TCAATGTATG	GTATGT	YAG	chrXII_766158_766245_-	chrXII	766158	766245	4	24	49	29	49	29	FALSE	FALSE	FALSE	FALSE	0	TRUE	TRUE	87	47	40
chrXII	766182	766249	-	YLR316C	TAD3	FALSE	67	23	44	AACTAAC	766205	0	0	4	4	A	A	T	T	C	A	CCCAAACTAA	GTATGT	ATCTATGAGA	TATATAAGTG	CAG	TCAATGTATG	GTATGT	YAG	chrXII_766186_766248_-	chrXII	766186	766248	1	-4	73	36	73	36	FALSE	FALSE	FALSE	FALSE	0	TRUE	TRUE	62	19	43
chrXII	766074	766129	-	YLR316C	TAD3	FALSE	55	12	43	AACTAAC	766086	0	0	2	3	A	G	A	G	C	T	AAGTAATAGA	GTATGT	ATATGATTTT	ACTAGTAAAG	TAG	GCTAATTCGA	GTATGT	YAG	chrXII_766075_766130_-	chrXII	766075	766130	-1	-1	51	40	51	82	FALSE	FALSE	FALSE	FALSE	0	TRUE	TRUE	55	11	44
chrXII	766074	766129	-	YLR316C	TAD3	FALSE	55	12	43	AACTAAC	766086	0	0	2	3	A	G	A	G	C	T	AAGTAATAGA	GTATGT	ATATGATTTT	ACTAGTAAAG	TAG	GCTAATTCGA	GTATGT	YAG	chrXII_766086_766151_-	chrXII	766086	766151	-22	-12	30	43	30	43	FALSE	FALSE	FALSE	FALSE	2	TRUE	TRUE	65	48	17
chrXII	766074	766129	-	YLR316C	TAD3	FALSE	55	12	43	AACTAAC	766086	0	0	2	3	A	G	A	G	C	T	AAGTAATAGA	GTATGT	ATATGATTTT	ACTAGTAAAG	TAG	GCTAATTCGA	GTATGT	YAG	chrXII_766130_766169_-	chrXII	766130	766169	-40	-56	16	81	20	81	FALSE	FALSE	FALSE	FALSE	6	TRUE	TRUE	39	22	17
chrXVI	75986	76223	-	YPL249C-A	RPL36B	TRUE	237	28	209	TACTAAC	76014	0	0	7	10	G	T	C	G	T	A	GTCAAGACTG	GTATGT	TTACCTGAAC	TTTTTTCCTC	TAG	GTATCGCTAT	GTATGT	YAG	chrXVI_76004_76223_-	chrXVI	76004	76223	0	-18	45	91	45	91	FALSE	FALSE	FALSE	FALSE	0	FALSE	TRUE	219	10	209
chrXVI	75986	76223	-	YPL249C-A	RPL36B	TRUE	237	28	209	TACTAAC	76014	0	0	7	10	G	T	C	G	T	A	GTCAAGACTG	GTATGT	TTACCTGAAC	TTTTTTCCTC	TAG	GTATCGCTAT	GTATGT	YAG	chrXVI_75981_76218_-	chrXVI	75981	76218	5	5	65	88	65	88	FALSE	FALSE	FALSE	FALSE	0	TRUE	TRUE	237	33	204
chrXVI	75986	76223	-	YPL249C-A	RPL36B	TRUE	237	28	209	TACTAAC	76014	0	0	7	10	G	T	C	G	T	A	GTCAAGACTG	GTATGT	TTACCTGAAC	TTTTTTCCTC	TAG	GTATCGCTAT	GTATGT	YAG	chrXVI_75986_76223_-	chrXVI	75986	76223	0	0	98	98	98	101	FALSE	FALSE	FALSE	FALSE	5	FALSE	FALSE	237	28	209
chrXVI	75986	76223	-	YPL249C-A	RPL36B	TRUE	237	28	209	TACTAAC	76014	0	0	7	10	G	T	C	G	T	A	GTCAAGACTG	GTATGT	TTACCTGAAC	TTTTTTCCTC	TAG	GTATCGCTAT	GTATGT	YAG	chrXVI_75980_76219_-	chrXVI	75980	76219	4	6	46	1	46	88	FALSE	TRUE	TRUE	TRUE	0	TRUE	TRUE	239	34	205
chrXVI	75986	76223	-	YPL249C-A	RPL36B	TRUE	237	28	209	TACTAAC	76014	0	0	7	10	G	T	C	G	T	A	GTCAAGACTG	GTATGT	TTACCTGAAC	TTTTTTCCTC	TAG	GTATCGCTAT	GTATGT	YAG	chrXVI_75999_76223_-	chrXVI	75999	76223	0	-13	28	73	28	73	FALSE	FALSE	FALSE	FALSE	0	FALSE	TRUE	224	15	209
chrXVI	75986	76223	-	YPL249C-A	RPL36B	TRUE	237	28	209	TACTAAC	76014	0	0	7	10	G	T	C	G	T	A	GTCAAGACTG	GTATGT	TTACCTGAAC	TTTTTTCCTC	TAG	GTATCGCTAT	GTATGT	YAG	chrXVI_76008_76223_-	chrXVI	76008	76223	0	-22	27	87	27	87	FALSE	FALSE	FALSE	FALSE	1	FALSE	TRUE	215	138	77
chrXVI	75986	76223	-	YPL249C-A	RPL36B	TRUE	237	28	209	TACTAAC	76014	0	0	7	10	G	T	C	G	T	A	GTCAAGACTG	GTATGT	TTACCTGAAC	TTTTTTCCTC	TAG	GTATCGCTAT	GTATGT	YAG	chrXVI_75988_76225_-	chrXVI	75988	76225	-2	-2	40	82	67	87	FALSE	FALSE	FALSE	FALSE	0	TRUE	TRUE	237	26	211
chrXVI	75986	76223	-	YPL249C-A	RPL36B	TRUE	237	28	209	TACTAAC	76014	0	0	7	10	G	T	C	G	T	A	GTCAAGACTG	GTATGT	TTACCTGAAC	TTTTTTCCTC	TAG	GTATCGCTAT	GTATGT	YAG	chrXVI_75985_76224_-	chrXVI	75985	76224	-1	1	27	82	27	82	FALSE	FALSE	FALSE	FALSE	0	TRUE	TRUE	239	29	210
chrXVI	75986	76223	-	YPL249C-A	RPL36B	TRUE	237	28	209	TACTAAC	76014	0	0	7	10	G	T	C	G	T	A	GTCAAGACTG	GTATGT	TTACCTGAAC	TTTTTTCCTC	TAG	GTATCGCTAT	GTATGT	YAG	chrXVI_75983_76219_-	chrXVI	75983	76219	4	3	1	87	14	87	FALSE	FALSE	FALSE	FALSE	0	TRUE	TRUE	236	31	205
chrXVI	75986	76223	-	YPL249C-A	RPL36B	TRUE	237	28	209	TACTAAC	76014	0	0	7	10	G	T	C	G	T	A	GTCAAGACTG	GTATGT	TTACCTGAAC	TTTTTTCCTC	TAG	GTATCGCTAT	GTATGT	YAG	chrXVI_75983_76221_-	chrXVI	75983	76221	2	3	30	71	30	71	FALSE	FALSE	FALSE	FALSE	0	TRUE	TRUE	238	31	207
chrXVI	75986	76223	-	YPL249C-A	RPL36B	TRUE	237	28	209	TACTAAC	76014	0	0	7	10	G	T	C	G	T	A	GTCAAGACTG	GTATGT	TTACCTGAAC	TTTTTTCCTC	TAG	GTATCGCTAT	GTATGT	YAG	chrXVI_75985_76223_-	chrXVI	75985	76223	0	1	43	91	43	91	FALSE	FALSE	FALSE	FALSE	1	FALSE	TRUE	238	29	209
chrXVI	75986	76223	-	YPL249C-A	RPL36B	TRUE	237	28	209	TACTAAC	76014	0	0	7	10	G	T	C	G	T	A	GTCAAGACTG	GTATGT	TTACCTGAAC	TTTTTTCCTC	TAG	GTATCGCTAT	GTATGT	YAG	chrXVI_75981_76219_-	chrXVI	75981	76219	4	5	1	76	27	76	FALSE	FALSE	FALSE	FALSE	1	TRUE	TRUE	238	33	205
chrXVI	75986	76223	-	YPL249C-A	RPL36B	TRUE	237	28	209	TACTAAC	76014	0	0	7	10	G	T	C	G	T	A	GTCAAGACTG	GTATGT	TTACCTGAAC	TTTTTTCCTC	TAG	GTATCGCTAT	GTATGT	YAG	chrXVI_75973_76223_-	chrXVI	75973	76223	0	13	33	68	33	68	FALSE	FALSE	FALSE	FALSE	1	FALSE	TRUE	250	41	209
chrXVI	75986	76223	-	YPL249C-A	RPL36B	TRUE	237	28	209	TACTAAC	76014	0	0	7	10	G	T	C	G	T	A	GTCAAGACTG	GTATGT	TTACCTGAAC	TTTTTTCCTC	TAG	GTATCGCTAT	GTATGT	YAG	chrXVI_75989_76226_-	chrXVI	75989	76226	-3	-3	4	14	25	76	FALSE	FALSE	FALSE	FALSE	0	TRUE	TRUE	237	25	212
chrXVI	75986	76223	-	YPL249C-A	RPL36B	TRUE	237	28	209	TACTAAC	76014	0	0	7	10	G	T	C	G	T	A	GTCAAGACTG	GTATGT	TTACCTGAAC	TTTTTTCCTC	TAG	GTATCGCTAT	GTATGT	YAG	chrXVI_75978_76214_-	chrXVI	75978	76214	9	8	2	7	7	58	FALSE	FALSE	FALSE	FALSE	0	TRUE	TRUE	236	36	200
chrXVI	75986	76223	-	YPL249C-A	RPL36B	TRUE	237	28	209	TACTAAC	76014	0	0	7	10	G	T	C	G	T	A	GTCAAGACTG	GTATGT	TTACCTGAAC	TTTTTTCCTC	TAG	GTATCGCTAT	GTATGT	YAG	chrXVI_75983_76018_-	chrXVI	75983	76018	205	3	6	2	6	95	FALSE	TRUE	TRUE	TRUE	0	TRUE	TRUE	35	17	18
chrXVI	75986	76223	-	YPL249C-A	RPL36B	TRUE	237	28	209	TACTAAC	76014	0	0	7	10	G	T	C	G	T	A	GTCAAGACTG	GTATGT	TTACCTGAAC	TTTTTTCCTC	TAG	GTATCGCTAT	GTATGT	YAG	chrXVI_75995_76223_-	chrXVI	75995	76223	0	-9	28	73	28	73	FALSE	FALSE	FALSE	FALSE	0	FALSE	TRUE	228	19	209
chrXVI	75986	76223	-	YPL249C-A	RPL36B	TRUE	237	28	209	TACTAAC	76014	0	0	7	10	G	T	C	G	T	A	GTCAAGACTG	GTATGT	TTACCTGAAC	TTTTTTCCTC	TAG	GTATCGCTAT	GTATGT	YAG	chrXVI_75980_76217_-	chrXVI	75980	76217	6	6	16	18	45	67	FALSE	FALSE	FALSE	FALSE	0	TRUE	TRUE	237	34	203
chrXVI	75986	76223	-	YPL249C-A	RPL36B	TRUE	237	28	209	TACTAAC	76014	0	0	7	10	G	T	C	G	T	A	GTCAAGACTG	GTATGT	TTACCTGAAC	TTTTTTCCTC	TAG	GTATCGCTAT	GTATGT	YAG	chrXVI_75963_76223_-	chrXVI	75963	76223	0	23	28	87	28	87	FALSE	FALSE	FALSE	FALSE	2	FALSE	TRUE	260	51	209
chrXVI	75986	76223	-	YPL249C-A	RPL36B	TRUE	237	28	209	TACTAAC	76014	0	0	7	10	G	T	C	G	T	A	GTCAAGACTG	GTATGT	TTACCTGAAC	TTTTTTCCTC	TAG	GTATCGCTAT	GTATGT	YAG	chrXVI_75986_76071_-	chrXVI	75986	76071	152	0	79	22	79	22	FALSE	FALSE	FALSE	FALSE	2	TRUE	FALSE	85	28	57
chrXVI	75986	76223	-	YPL249C-A	RPL36B	TRUE	237	28	209	TACTAAC	76014	0	0	7	10	G	T	C	G	T	A	GTCAAGACTG	GTATGT	TTACCTGAAC	TTTTTTCCTC	TAG	GTATCGCTAT	GTATGT	YAG	chrXVI_75986_76143_-	chrXVI	75986	76143	80	0	84	89	84	89	FALSE	FALSE	FALSE	FALSE	1	TRUE	FALSE	157	28	129
chrXVI	75986	76223	-	YPL249C-A	RPL36B	TRUE	237	28	209	TACTAAC	76014	0	0	7	10	G	T	C	G	T	A	GTCAAGACTG	GTATGT	TTACCTGAAC	TTTTTTCCTC	TAG	GTATCGCTAT	GTATGT	YAG	chrXVI_75952_75995_-	chrXVI	75952	75995	228	34	4	91	10	91	FALSE	FALSE	FALSE	FALSE	1	TRUE	TRUE	43	15	28
chrXVI	75986	76223	-	YPL249C-A	RPL36B	TRUE	237	28	209	TACTAAC	76014	0	0	7	10	G	T	C	G	T	A	GTCAAGACTG	GTATGT	TTACCTGAAC	TTTTTTCCTC	TAG	GTATCGCTAT	GTATGT	YAG	chrXVI_75987_76225_-	chrXVI	75987	76225	-2	-1	26	75	26	75	FALSE	FALSE	FALSE	FALSE	0	TRUE	TRUE	238	27	211
chrXVI	75986	76223	-	YPL249C-A	RPL36B	TRUE	237	28	209	TACTAAC	76014	0	0	7	10	G	T	C	G	T	A	GTCAAGACTG	GTATGT	TTACCTGAAC	TTTTTTCCTC	TAG	GTATCGCTAT	GTATGT	YAG	chrXVI_75987_76067_-	chrXVI	75987	76067	156	-1	5	59	5	96	FALSE	FALSE	FALSE	FALSE	0	TRUE	TRUE	80	27	53
chrXVI	75986	76223	-	YPL249C-A	RPL36B	TRUE	237	28	209	TACTAAC	76014	0	0	7	10	G	T	C	G	T	A	GTCAAGACTG	GTATGT	TTACCTGAAC	TTTTTTCCTC	TAG	GTATCGCTAT	GTATGT	YAG	chrXVI_76155_76223_-	chrXVI	76155	76223	0	-169	51	80	51	80	FALSE	FALSE	FALSE	FALSE	1	FALSE	TRUE	68	50	18
chrXVI	75986	76223	-	YPL249C-A	RPL36B	TRUE	237	28	209	TACTAAC	76014	0	0	7	10	G	T	C	G	T	A	GTCAAGACTG	GTATGT	TTACCTGAAC	TTTTTTCCTC	TAG	GTATCGCTAT	GTATGT	YAG	chrXVI_75984_76224_-	chrXVI	75984	76224	-1	2	10	91	10	91	FALSE	FALSE	FALSE	FALSE	1	TRUE	TRUE	240	30	210
chrXVI	75986	76223	-	YPL249C-A	RPL36B	TRUE	237	28	209	TACTAAC	76014	0	0	7	10	G	T	C	G	T	A	GTCAAGACTG	GTATGT	TTACCTGAAC	TTTTTTCCTC	TAG	GTATCGCTAT	GTATGT	YAG	chrXVI_75995_76228_-	chrXVI	75995	76228	-5	-9	23	4	4	69	FALSE	FALSE	FALSE	FALSE	0	TRUE	TRUE	233	19	214
chrXVI	75986	76223	-	YPL249C-A	RPL36B	TRUE	237	28	209	TACTAAC	76014	0	0	7	10	G	T	C	G	T	A	GTCAAGACTG	GTATGT	TTACCTGAAC	TTTTTTCCTC	TAG	GTATCGCTAT	GTATGT	YAG	chrXVI_75990_76227_-	chrXVI	75990	76227	-4	-4	29	1	29	72	FALSE	FALSE	TRUE	TRUE	0	TRUE	TRUE	237	24	213
chrXVI	75986	76223	-	YPL249C-A	RPL36B	TRUE	237	28	209	TACTAAC	76014	0	0	7	10	G	T	C	G	T	A	GTCAAGACTG	GTATGT	TTACCTGAAC	TTTTTTCCTC	TAG	GTATCGCTAT	GTATGT	YAG	chrXVI_75987_76033_-	chrXVI	75987	76033	190	-1	1	55	7	66	FALSE	FALSE	FALSE	FALSE	0	TRUE	TRUE	46	27	19
chrXII	1028869	1029252	+	YLR448W	RPL6B	TRUE	383	38	345	TACTAAC	1029214	0	0	4	5	A	A	C	G	C	C	TGCCCAACAA	GTATGT	GTAAAGATGA	ATGTCAATTA	TAG	GCCCCAAAGT	GTATGT	YAG	chrXII_1029203_1029291_+	chrXII	1029203	1029291	334	39	1	2	17	79	TRUE	TRUE	TRUE	TRUE	1	TRUE	TRUE	88	61	27
chrXII	1028869	1029252	+	YLR448W	RPL6B	TRUE	383	38	345	TACTAAC	1029214	0	0	4	5	A	A	C	G	C	C	TGCCCAACAA	GTATGT	GTAAAGATGA	ATGTCAATTA	TAG	GCCCCAAAGT	GTATGT	YAG	chrXII_1029192_1029253_+	chrXII	1029192	1029253	323	1	3	4	7	94	TRUE	FALSE	TRUE	TRUE	0	TRUE	TRUE	61	39	22
chrXII	1028869	1029252	+	YLR448W	RPL6B	TRUE	383	38	345	TACTAAC	1029214	0	0	4	5	A	A	C	G	C	C	TGCCCAACAA	GTATGT	GTAAAGATGA	ATGTCAATTA	TAG	GCCCCAAAGT	GTATGT	YAG	chrXII_1028871_1029254_+	chrXII	1028871	1029254	2	2	43	85	65	85	FALSE	FALSE	FALSE	FALSE	0	TRUE	TRUE	383	40	343
chrXII	1028869	1029252	+	YLR448W	RPL6B	TRUE	383	38	345	TACTAAC	1029214	0	0	4	5	A	A	C	G	C	C	TGCCCAACAA	GTATGT	GTAAAGATGA	ATGTCAATTA	TAG	GCCCCAAAGT	GTATGT	YAG	chrXII_1028867_1029250_+	chrXII	1028867	1029250	-2	-2	64	67	64	67	FALSE	FALSE	FALSE	FALSE	1	TRUE	TRUE	383	36	347
chrXII	1028869	1029252	+	YLR448W	RPL6B	TRUE	383	38	345	TACTAAC	1029214	0	0	4	5	A	A	C	G	C	C	TGCCCAACAA	GTATGT	GTAAAGATGA	ATGTCAATTA	TAG	GCCCCAAAGT	GTATGT	YAG	chrXII_1028869_1029252_+	chrXII	1028869	1029252	0	0	98	98	98	99	FALSE	FALSE	FALSE	FALSE	1	FALSE	FALSE	383	38	345
chrXII	1028869	1029252	+	YLR448W	RPL6B	TRUE	383	38	345	TACTAAC	1029214	0	0	4	5	A	A	C	G	C	C	TGCCCAACAA	GTATGT	GTAAAGATGA	ATGTCAATTA	TAG	GCCCCAAAGT	GTATGT	YAG	chrXII_1028870_1029254_+	chrXII	1028870	1029254	1	2	59	88	59	88	FALSE	FALSE	FALSE	FALSE	0	TRUE	TRUE	384	40	344
chrXII	1028869	1029252	+	YLR448W	RPL6B	TRUE	383	38	345	TACTAAC	1029214	0	0	4	5	A	A	C	G	C	C	TGCCCAACAA	GTATGT	GTAAAGATGA	ATGTCAATTA	TAG	GCCCCAAAGT	GTATGT	YAG	chrXII_1028865_1029248_+	chrXII	1028865	1029248	-4	-4	32	3	32	89	FALSE	FALSE	FALSE	FALSE	1	TRUE	TRUE	383	34	349
chrXII	1028869	1029252	+	YLR448W	RPL6B	TRUE	383	38	345	TACTAAC	1029214	0	0	4	5	A	A	C	G	C	C	TGCCCAACAA	GTATGT	GTAAAGATGA	ATGTCAATTA	TAG	GCCCCAAAGT	GTATGT	YAG	chrXII_1028869_1029251_+	chrXII	1028869	1029251	0	-1	35	2	35	85	FALSE	FALSE	FALSE	TRUE	2	FALSE	TRUE	382	37	345
chrXII	1028869	1029252	+	YLR448W	RPL6B	TRUE	383	38	345	TACTAAC	1029214	0	0	4	5	A	A	C	G	C	C	TGCCCAACAA	GTATGT	GTAAAGATGA	ATGTCAATTA	TAG	GCCCCAAAGT	GTATGT	YAG	chrXII_1028869_1029225_+	chrXII	1028869	1029225	0	-27	17	58	17	58	FALSE	FALSE	FALSE	FALSE	0	FALSE	TRUE	356	11	345
chrXII	1028869	1029252	+	YLR448W	RPL6B	TRUE	383	38	345	TACTAAC	1029214	0	0	4	5	A	A	C	G	C	C	TGCCCAACAA	GTATGT	GTAAAGATGA	ATGTCAATTA	TAG	GCCCCAAAGT	GTATGT	YAG	chrXII_1028869_1029237_+	chrXII	1028869	1029237	0	-15	25	82	25	82	FALSE	FALSE	FALSE	FALSE	0	FALSE	TRUE	368	23	345
chrXII	1028869	1029252	+	YLR448W	RPL6B	TRUE	383	38	345	TACTAAC	1029214	0	0	4	5	A	A	C	G	C	C	TGCCCAACAA	GTATGT	GTAAAGATGA	ATGTCAATTA	TAG	GCCCCAAAGT	GTATGT	YAG	chrXII_1029175_1029250_+	chrXII	1029175	1029250	306	-2	2	93	10	93	FALSE	FALSE	TRUE	FALSE	1	TRUE	TRUE	75	36	39
chrXII	1028869	1029252	+	YLR448W	RPL6B	TRUE	383	38	345	TACTAAC	1029214	0	0	4	5	A	A	C	G	C	C	TGCCCAACAA	GTATGT	GTAAAGATGA	ATGTCAATTA	TAG	GCCCCAAAGT	GTATGT	YAG	chrXII_1028350_1029437_+	chrXII	1028350	1029437	-519	185	10	91	10	91	FALSE	FALSE	FALSE	FALSE	0	TRUE	TRUE	1087	223	864
chrXII	1028869	1029252	+	YLR448W	RPL6B	TRUE	383	38	345	TACTAAC	1029214	0	0	4	5	A	A	C	G	C	C	TGCCCAACAA	GTATGT	GTAAAGATGA	ATGTCAATTA	TAG	GCCCCAAAGT	GTATGT	YAG	chrXII_1029173_1029248_+	chrXII	1029173	1029248	304	-4	5	3	5	96	FALSE	FALSE	FALSE	FALSE	0	TRUE	TRUE	75	34	41
chrXII	1028869	1029252	+	YLR448W	RPL6B	TRUE	383	38	345	TACTAAC	1029214	0	0	4	5	A	A	C	G	C	C	TGCCCAACAA	GTATGT	GTAAAGATGA	ATGTCAATTA	TAG	GCCCCAAAGT	GTATGT	YAG	chrXII_1028872_1029255_+	chrXII	1028872	1029255	3	3	1	58	39	62	TRUE	FALSE	TRUE	FALSE	0	TRUE	TRUE	383	41	342
chrXII	1028869	1029252	+	YLR448W	RPL6B	TRUE	383	38	345	TACTAAC	1029214	0	0	4	5	A	A	C	G	C	C	TGCCCAACAA	GTATGT	GTAAAGATGA	ATGTCAATTA	TAG	GCCCCAAAGT	GTATGT	YAG	chrXII_1028869_1029607_+	chrXII	1028869	1029607	0	355	55	92	55	92	FALSE	FALSE	FALSE	FALSE	0	FALSE	TRUE	738	393	345
chrXII	1028869	1029252	+	YLR448W	RPL6B	TRUE	383	38	345	TACTAAC	1029214	0	0	4	5	A	A	C	G	C	C	TGCCCAACAA	GTATGT	GTAAAGATGA	ATGTCAATTA	TAG	GCCCCAAAGT	GTATGT	YAG	chrXII_1029180_1029252_+	chrXII	1029180	1029252	311	0	7	94	7	94	FALSE	FALSE	FALSE	FALSE	0	TRUE	FALSE	72	38	34
chrXII	1028869	1029252	+	YLR448W	RPL6B	TRUE	383	38	345	TACTAAC	1029214	0	0	4	5	A	A	C	G	C	C	TGCCCAACAA	GTATGT	GTAAAGATGA	ATGTCAATTA	TAG	GCCCCAAAGT	GTATGT	YAG	chrXII_1028869_1029666_+	chrXII	1028869	1029666	0	414	25	76	25	76	FALSE	FALSE	FALSE	FALSE	1	FALSE	TRUE	797	452	345
chrXII	1028869	1029252	+	YLR448W	RPL6B	TRUE	383	38	345	TACTAAC	1029214	0	0	4	5	A	A	C	G	C	C	TGCCCAACAA	GTATGT	GTAAAGATGA	ATGTCAATTA	TAG	GCCCCAAAGT	GTATGT	YAG	chrXII_1029178_1029253_+	chrXII	1029178	1029253	309	1	1	91	10	91	FALSE	FALSE	TRUE	FALSE	0	TRUE	TRUE	75	39	36
chrXII	1028869	1029252	+	YLR448W	RPL6B	TRUE	383	38	345	TACTAAC	1029214	0	0	4	5	A	A	C	G	C	C	TGCCCAACAA	GTATGT	GTAAAGATGA	ATGTCAATTA	TAG	GCCCCAAAGT	GTATGT	YAG	chrXII_1029212_1029250_+	chrXII	1029212	1029250	343	-2	2	1	9	25	FALSE	TRUE	FALSE	TRUE	0	TRUE	TRUE	38	20	18
chrXII	1028869	1029252	+	YLR448W	RPL6B	TRUE	383	38	345	TACTAAC	1029214	0	0	4	5	A	A	C	G	C	C	TGCCCAACAA	GTATGT	GTAAAGATGA	ATGTCAATTA	TAG	GCCCCAAAGT	GTATGT	YAG	chrXII_1029191_1029252_+	chrXII	1029191	1029252	322	0	2	80	9	82	TRUE	FALSE	TRUE	FALSE	0	TRUE	FALSE	61	38	23
chrXII	1028869	1029252	+	YLR448W	RPL6B	TRUE	383	38	345	TACTAAC	1029214	0	0	4	5	A	A	C	G	C	C	TGCCCAACAA	GTATGT	GTAAAGATGA	ATGTCAATTA	TAG	GCCCCAAAGT	GTATGT	YAG	chrXII_1028875_1029252_+	chrXII	1028875	1029252	6	0	5	79	22	79	FALSE	FALSE	FALSE	FALSE	1	TRUE	FALSE	377	38	339
chrXII	1028869	1029252	+	YLR448W	RPL6B	TRUE	383	38	345	TACTAAC	1029214	0	0	4	5	A	A	C	G	C	C	TGCCCAACAA	GTATGT	GTAAAGATGA	ATGTCAATTA	TAG	GCCCCAAAGT	GTATGT	YAG	chrXII_1028729_1029467_+	chrXII	1028729	1029467	-140	215	1	9	11	90	FALSE	FALSE	TRUE	FALSE	0	TRUE	TRUE	738	253	485
chrXII	1028869	1029252	+	YLR448W	RPL6B	TRUE	383	38	345	TACTAAC	1029214	0	0	4	5	A	A	C	G	C	C	TGCCCAACAA	GTATGT	GTAAAGATGA	ATGTCAATTA	TAG	GCCCCAAAGT	GTATGT	YAG	chrXII_1029203_1029252_+	chrXII	1029203	1029252	334	0	6	17	6	63	FALSE	FALSE	FALSE	FALSE	1	TRUE	FALSE	49	22	27
chrXII	1028869	1029252	+	YLR448W	RPL6B	TRUE	383	38	345	TACTAAC	1029214	0	0	4	5	A	A	C	G	C	C	TGCCCAACAA	GTATGT	GTAAAGATGA	ATGTCAATTA	TAG	GCCCCAAAGT	GTATGT	YAG	chrXII_1028867_1029253_+	chrXII	1028867	1029253	-2	1	43	38	43	38	FALSE	FALSE	FALSE	FALSE	0	TRUE	TRUE	386	39	347
chrXII	1028869	1029252	+	YLR448W	RPL6B	TRUE	383	38	345	TACTAAC	1029214	0	0	4	5	A	A	C	G	C	C	TGCCCAACAA	GTATGT	GTAAAGATGA	ATGTCAATTA	TAG	GCCCCAAAGT	GTATGT	YAG	chrXII_1029218_1029252_+	chrXII	1029218	1029252	349	0	1	94	7	94	TRUE	FALSE	TRUE	FALSE	0	TRUE	FALSE	34	17	17
chrXII	1028869	1029252	+	YLR448W	RPL6B	TRUE	383	38	345	TACTAAC	1029214	0	0	4	5	A	A	C	G	C	C	TGCCCAACAA	GTATGT	GTAAAGATGA	ATGTCAATTA	TAG	GCCCCAAAGT	GTATGT	YAG	chrXII_1028866_1029252_+	chrXII	1028866	1029252	-3	0	17	84	17	84	FALSE	FALSE	FALSE	FALSE	0	TRUE	FALSE	386	38	348
chrXVI	406647	407067	+	YPL079W	RPL21B	TRUE	420	62	358	TACTAAC	407005	0	0	3	3	C	T	A	A	C	A	TGGGTAAATC	GTATGT	CCATATAACT	AATTATAAAA	CAG	ACATGGTTAC	GTATGT	YAG	chrXVI_406647_407079_+	chrXVI	406647	407079	0	12	27	88	27	88	FALSE	FALSE	FALSE	FALSE	0	FALSE	TRUE	432	74	358
chrXVI	406647	407067	+	YPL079W	RPL21B	TRUE	420	62	358	TACTAAC	407005	0	0	3	3	C	T	A	A	C	A	TGGGTAAATC	GTATGT	CCATATAACT	AATTATAAAA	CAG	ACATGGTTAC	GTATGT	YAG	chrXVI_406587_407067_+	chrXVI	406587	407067	-60	0	21	80	21	80	FALSE	FALSE	FALSE	FALSE	0	TRUE	FALSE	480	62	418
chrXVI	406647	407067	+	YPL079W	RPL21B	TRUE	420	62	358	TACTAAC	407005	0	0	3	3	C	T	A	A	C	A	TGGGTAAATC	GTATGT	CCATATAACT	AATTATAAAA	CAG	ACATGGTTAC	GTATGT	YAG	chrXVI_406651_407071_+	chrXVI	406651	407071	4	4	32	85	39	85	FALSE	FALSE	FALSE	FALSE	3	TRUE	TRUE	420	66	354
chrXVI	406647	407067	+	YPL079W	RPL21B	TRUE	420	62	358	TACTAAC	407005	0	0	3	3	C	T	A	A	C	A	TGGGTAAATC	GTATGT	CCATATAACT	AATTATAAAA	CAG	ACATGGTTAC	GTATGT	YAG	chrXVI_406648_407068_+	chrXVI	406648	407068	1	1	32	86	32	86	FALSE	FALSE	FALSE	FALSE	0	TRUE	TRUE	420	63	357
chrXVI	406647	407067	+	YPL079W	RPL21B	TRUE	420	62	358	TACTAAC	407005	0	0	3	3	C	T	A	A	C	A	TGGGTAAATC	GTATGT	CCATATAACT	AATTATAAAA	CAG	ACATGGTTAC	GTATGT	YAG	chrXVI_406649_407068_+	chrXVI	406649	407068	2	1	1	64	16	64	FALSE	FALSE	TRUE	FALSE	0	TRUE	TRUE	419	63	356
chrXVI	406647	407067	+	YPL079W	RPL21B	TRUE	420	62	358	TACTAAC	407005	0	0	3	3	C	T	A	A	C	A	TGGGTAAATC	GTATGT	CCATATAACT	AATTATAAAA	CAG	ACATGGTTAC	GTATGT	YAG	chrXVI_406726_407067_+	chrXVI	406726	407067	79	0	93	93	93	93	FALSE	FALSE	FALSE	FALSE	0	TRUE	FALSE	341	62	279
chrXVI	406647	407067	+	YPL079W	RPL21B	TRUE	420	62	358	TACTAAC	407005	0	0	3	3	C	T	A	A	C	A	TGGGTAAATC	GTATGT	CCATATAACT	AATTATAAAA	CAG	ACATGGTTAC	GTATGT	YAG	chrXVI_406955_407067_+	chrXVI	406955	407067	308	0	89	91	89	91	FALSE	FALSE	FALSE	FALSE	0	TRUE	FALSE	112	62	50
chrXVI	406647	407067	+	YPL079W	RPL21B	TRUE	420	62	358	TACTAAC	407005	0	0	3	3	C	T	A	A	C	A	TGGGTAAATC	GTATGT	CCATATAACT	AATTATAAAA	CAG	ACATGGTTAC	GTATGT	YAG	chrXVI_406647_407069_+	chrXVI	406647	407069	0	2	38	86	38	86	FALSE	FALSE	FALSE	FALSE	1	FALSE	TRUE	422	64	358
chrXVI	406647	407067	+	YPL079W	RPL21B	TRUE	420	62	358	TACTAAC	407005	0	0	3	3	C	T	A	A	C	A	TGGGTAAATC	GTATGT	CCATATAACT	AATTATAAAA	CAG	ACATGGTTAC	GTATGT	YAG	chrXVI_406647_407019_+	chrXVI	406647	407019	0	-48	51	93	51	93	FALSE	FALSE	FALSE	FALSE	0	FALSE	TRUE	372	14	358
chrXVI	406647	407067	+	YPL079W	RPL21B	TRUE	420	62	358	TACTAAC	407005	0	0	3	3	C	T	A	A	C	A	TGGGTAAATC	GTATGT	CCATATAACT	AATTATAAAA	CAG	ACATGGTTAC	GTATGT	YAG	chrXVI_406646_407066_+	chrXVI	406646	407066	-1	-1	30	86	43	86	FALSE	FALSE	FALSE	FALSE	0	TRUE	TRUE	420	61	359
chrXVI	406647	407067	+	YPL079W	RPL21B	TRUE	420	62	358	TACTAAC	407005	0	0	3	3	C	T	A	A	C	A	TGGGTAAATC	GTATGT	CCATATAACT	AATTATAAAA	CAG	ACATGGTTAC	GTATGT	YAG	chrXVI_406647_407067_+	chrXVI	406647	407067	0	0	98	98	98	100	FALSE	FALSE	FALSE	FALSE	0	FALSE	FALSE	420	62	358
chrXVI	406647	407067	+	YPL079W	RPL21B	TRUE	420	62	358	TACTAAC	407005	0	0	3	3	C	T	A	A	C	A	TGGGTAAATC	GTATGT	CCATATAACT	AATTATAAAA	CAG	ACATGGTTAC	GTATGT	YAG	chrXVI_406647_407060_+	chrXVI	406647	407060	0	-7	26	80	26	80	FALSE	FALSE	FALSE	FALSE	0	FALSE	TRUE	413	55	358
chrXVI	406647	407067	+	YPL079W	RPL21B	TRUE	420	62	358	TACTAAC	407005	0	0	3	3	C	T	A	A	C	A	TGGGTAAATC	GTATGT	CCATATAACT	AATTATAAAA	CAG	ACATGGTTAC	GTATGT	YAG	chrXVI_406651_407072_+	chrXVI	406651	407072	4	5	2	74	27	74	FALSE	FALSE	FALSE	FALSE	2	TRUE	TRUE	421	67	354
chrXVI	406647	407067	+	YPL079W	RPL21B	TRUE	420	62	358	TACTAAC	407005	0	0	3	3	C	T	A	A	C	A	TGGGTAAATC	GTATGT	CCATATAACT	AATTATAAAA	CAG	ACATGGTTAC	GTATGT	YAG	chrXVI_406647_407152_+	chrXVI	406647	407152	0	85	26	85	26	85	FALSE	FALSE	FALSE	FALSE	0	FALSE	TRUE	505	147	358
chrXVI	406647	407067	+	YPL079W	RPL21B	TRUE	420	62	358	TACTAAC	407005	0	0	3	3	C	T	A	A	C	A	TGGGTAAATC	GTATGT	CCATATAACT	AATTATAAAA	CAG	ACATGGTTAC	GTATGT	YAG	chrXVI_406647_407231_+	chrXVI	406647	407231	0	164	16	85	16	85	FALSE	FALSE	FALSE	FALSE	3	FALSE	TRUE	584	226	358
chrXVI	406647	407067	+	YPL079W	RPL21B	TRUE	420	62	358	TACTAAC	407005	0	0	3	3	C	T	A	A	C	A	TGGGTAAATC	GTATGT	CCATATAACT	AATTATAAAA	CAG	ACATGGTTAC	GTATGT	YAG	chrXVI_407041_407144_+	chrXVI	407041	407144	394	77	2	5	10	80	FALSE	FALSE	FALSE	FALSE	0	TRUE	TRUE	103	40	63
chrXVI	406647	407067	+	YPL079W	RPL21B	TRUE	420	62	358	TACTAAC	407005	0	0	3	3	C	T	A	A	C	A	TGGGTAAATC	GTATGT	CCATATAACT	AATTATAAAA	CAG	ACATGGTTAC	GTATGT	YAG	chrXVI_406647_407062_+	chrXVI	406647	407062	0	-5	29	72	29	72	FALSE	FALSE	FALSE	FALSE	0	FALSE	TRUE	415	57	358
chrXVI	406647	407067	+	YPL079W	RPL21B	TRUE	420	62	358	TACTAAC	407005	0	0	3	3	C	T	A	A	C	A	TGGGTAAATC	GTATGT	CCATATAACT	AATTATAAAA	CAG	ACATGGTTAC	GTATGT	YAG	chrXVI_407006_407050_+	chrXVI	407006	407050	359	-17	5	1	5	70	FALSE	TRUE	FALSE	TRUE	0	TRUE	TRUE	44	29	15
chrXVI	406647	407067	+	YPL079W	RPL21B	TRUE	420	62	358	TACTAAC	407005	0	0	3	3	C	T	A	A	C	A	TGGGTAAATC	GTATGT	CCATATAACT	AATTATAAAA	CAG	ACATGGTTAC	GTATGT	YAG	chrXVI_406647_407017_+	chrXVI	406647	407017	0	-50	31	78	31	78	FALSE	FALSE	FALSE	FALSE	0	FALSE	TRUE	370	12	358
chrXVI	406647	407067	+	YPL079W	RPL21B	TRUE	420	62	358	TACTAAC	407005	0	0	3	3	C	T	A	A	C	A	TGGGTAAATC	GTATGT	CCATATAACT	AATTATAAAA	CAG	ACATGGTTAC	GTATGT	YAG	chrXVI_406647_407049_+	chrXVI	406647	407049	0	-18	65	87	65	87	FALSE	FALSE	FALSE	FALSE	0	FALSE	TRUE	402	44	358
chrIX	155223	155310	+	YIL111W	COX5B	FALSE	87	31	56	TACTAAC	155279	0	0	4	5	A	G	A	T	G	T	ATTGTAAAGA	GCATGT	ATAACAAACA	ACAAGTTTTG	CAG	TGTTGCGTAC	non-GT	YAG	chrIX_155223_155310_+	chrIX	155223	155310	0	0	93	98	93	98	FALSE	FALSE	FALSE	FALSE	0	FALSE	FALSE	87	31	56
chrIX	155223	155310	+	YIL111W	COX5B	FALSE	87	31	56	TACTAAC	155279	0	0	4	5	A	G	A	T	G	T	ATTGTAAAGA	GCATGT	ATAACAAACA	ACAAGTTTTG	CAG	TGTTGCGTAC	non-GT	YAG	chrIX_155223_155287_+	chrIX	155223	155287	0	-23	46	93	46	93	FALSE	FALSE	FALSE	FALSE	1	FALSE	TRUE	64	8	56
chrIX	155223	155310	+	YIL111W	COX5B	FALSE	87	31	56	TACTAAC	155279	0	0	4	5	A	G	A	T	G	T	ATTGTAAAGA	GCATGT	ATAACAAACA	ACAAGTTTTG	CAG	TGTTGCGTAC	non-GT	YAG	chrIX_155223_155334_+	chrIX	155223	155334	0	24	8	93	8	93	FALSE	FALSE	FALSE	FALSE	1	FALSE	TRUE	111	55	56
chrIX	155223	155310	+	YIL111W	COX5B	FALSE	87	31	56	TACTAAC	155279	0	0	4	5	A	G	A	T	G	T	ATTGTAAAGA	GCATGT	ATAACAAACA	ACAAGTTTTG	CAG	TGTTGCGTAC	non-GT	YAG	chrIX_155223_155438_+	chrIX	155223	155438	0	128	51	87	54	87	FALSE	FALSE	FALSE	FALSE	0	FALSE	TRUE	215	159	56
chrIX	155223	155310	+	YIL111W	COX5B	FALSE	87	31	56	TACTAAC	155279	0	0	4	5	A	G	A	T	G	T	ATTGTAAAGA	GCATGT	ATAACAAACA	ACAAGTTTTG	CAG	TGTTGCGTAC	non-GT	YAG	chrIX_155223_155433_+	chrIX	155223	155433	0	123	44	93	44	93	FALSE	FALSE	FALSE	FALSE	0	FALSE	TRUE	210	154	56
chrIX	155223	155310	+	YIL111W	COX5B	FALSE	87	31	56	TACTAAC	155279	0	0	4	5	A	G	A	T	G	T	ATTGTAAAGA	GCATGT	ATAACAAACA	ACAAGTTTTG	CAG	TGTTGCGTAC	non-GT	YAG	chrIX_155223_155296_+	chrIX	155223	155296	0	-14	21	93	21	93	FALSE	FALSE	FALSE	FALSE	0	FALSE	TRUE	73	17	56
chrIX	155223	155310	+	YIL111W	COX5B	FALSE	87	31	56	TACTAAC	155279	0	0	4	5	A	G	A	T	G	T	ATTGTAAAGA	GCATGT	ATAACAAACA	ACAAGTTTTG	CAG	TGTTGCGTAC	non-GT	YAG	chrIX_155227_155310_+	chrIX	155227	155310	4	0	55	93	55	93	FALSE	FALSE	FALSE	FALSE	0	TRUE	FALSE	83	31	52
chrIX	155223	155310	+	YIL111W	COX5B	FALSE	87	31	56	TACTAAC	155279	0	0	4	5	A	G	A	T	G	T	ATTGTAAAGA	GCATGT	ATAACAAACA	ACAAGTTTTG	CAG	TGTTGCGTAC	non-GT	YAG	chrIX_155223_155568_+	chrIX	155223	155568	0	258	29	72	29	72	FALSE	FALSE	FALSE	FALSE	2	FALSE	TRUE	345	289	56
chrIX	155223	155310	+	YIL111W	COX5B	FALSE	87	31	56	TACTAAC	155279	0	0	4	5	A	G	A	T	G	T	ATTGTAAAGA	GCATGT	ATAACAAACA	ACAAGTTTTG	CAG	TGTTGCGTAC	non-GT	YAG	chrIX_155223_155384_+	chrIX	155223	155384	0	74	10	91	10	91	FALSE	FALSE	FALSE	FALSE	3	FALSE	TRUE	161	105	56
chrIX	155223	155310	+	YIL111W	COX5B	FALSE	87	31	56	TACTAAC	155279	0	0	4	5	A	G	A	T	G	T	ATTGTAAAGA	GCATGT	ATAACAAACA	ACAAGTTTTG	CAG	TGTTGCGTAC	non-GT	YAG	chrIX_155223_155397_+	chrIX	155223	155397	0	87	27	74	27	74	FALSE	FALSE	FALSE	FALSE	0	FALSE	TRUE	174	118	56
chrIX	155223	155310	+	YIL111W	COX5B	FALSE	87	31	56	TACTAAC	155279	0	0	4	5	A	G	A	T	G	T	ATTGTAAAGA	GCATGT	ATAACAAACA	ACAAGTTTTG	CAG	TGTTGCGTAC	non-GT	YAG	chrIX_155224_155311_+	chrIX	155224	155311	1	1	15	86	15	86	FALSE	FALSE	FALSE	FALSE	0	TRUE	TRUE	87	32	55
chrIX	155223	155310	+	YIL111W	COX5B	FALSE	87	31	56	TACTAAC	155279	0	0	4	5	A	G	A	T	G	T	ATTGTAAAGA	GCATGT	ATAACAAACA	ACAAGTTTTG	CAG	TGTTGCGTAC	non-GT	YAG	chrIX_155265_155356_+	chrIX	155265	155356	42	46	13	84	17	84	FALSE	FALSE	FALSE	FALSE	5	TRUE	TRUE	91	77	14
chrIX	155223	155310	+	YIL111W	COX5B	FALSE	87	31	56	TACTAAC	155279	0	0	4	5	A	G	A	T	G	T	ATTGTAAAGA	GCATGT	ATAACAAACA	ACAAGTTTTG	CAG	TGTTGCGTAC	non-GT	YAG	chrIX_155222_155309_+	chrIX	155222	155309	-1	-1	37	1	50	91	FALSE	FALSE	FALSE	TRUE	0	TRUE	TRUE	87	30	57
chrIX	155223	155310	+	YIL111W	COX5B	FALSE	87	31	56	TACTAAC	155279	0	0	4	5	A	G	A	T	G	T	ATTGTAAAGA	GCATGT	ATAACAAACA	ACAAGTTTTG	CAG	TGTTGCGTAC	non-GT	YAG	chrIX_155269_155313_+	chrIX	155269	155313	46	3	6	95	6	95	FALSE	FALSE	FALSE	FALSE	1	TRUE	TRUE	44	15	29
chrIX	155223	155310	+	YIL111W	COX5B	FALSE	87	31	56	TACTAAC	155279	0	0	4	5	A	G	A	T	G	T	ATTGTAAAGA	GCATGT	ATAACAAACA	ACAAGTTTTG	CAG	TGTTGCGTAC	non-GT	YAG	chrIX_155223_155451_+	chrIX	155223	155451	0	141	44	91	44	91	FALSE	FALSE	FALSE	FALSE	0	FALSE	TRUE	228	172	56
chrIX	155223	155310	+	YIL111W	COX5B	FALSE	87	31	56	TACTAAC	155279	0	0	4	5	A	G	A	T	G	T	ATTGTAAAGA	GCATGT	ATAACAAACA	ACAAGTTTTG	CAG	TGTTGCGTAC	non-GT	YAG	chrIX_155223_155463_+	chrIX	155223	155463	0	153	54	47	54	47	FALSE	FALSE	FALSE	FALSE	0	FALSE	TRUE	240	184	56
chrIX	155223	155310	+	YIL111W	COX5B	FALSE	87	31	56	TACTAAC	155279	0	0	4	5	A	G	A	T	G	T	ATTGTAAAGA	GCATGT	ATAACAAACA	ACAAGTTTTG	CAG	TGTTGCGTAC	non-GT	YAG	chrIX_155227_155442_+	chrIX	155227	155442	4	132	1	89	18	89	FALSE	FALSE	TRUE	FALSE	0	TRUE	TRUE	215	163	52
chrIX	155223	155310	+	YIL111W	COX5B	FALSE	87	31	56	TACTAAC	155279	0	0	4	5	A	G	A	T	G	T	ATTGTAAAGA	GCATGT	ATAACAAACA	ACAAGTTTTG	CAG	TGTTGCGTAC	non-GT	YAG	chrIX_155225_155312_+	chrIX	155225	155312	2	2	1	78	23	78	FALSE	FALSE	TRUE	FALSE	0	TRUE	TRUE	87	33	54
chrIX	155223	155310	+	YIL111W	COX5B	FALSE	87	31	56	TACTAAC	155279	0	0	4	5	A	G	A	T	G	T	ATTGTAAAGA	GCATGT	ATAACAAACA	ACAAGTTTTG	CAG	TGTTGCGTAC	non-GT	YAG	chrIX_155223_155295_+	chrIX	155223	155295	0	-15	21	80	21	80	FALSE	FALSE	FALSE	FALSE	4	FALSE	TRUE	72	16	56
chrXII	550459	550574	-	YLR202C	YLR202C	FALSE	115	78	37	TACTAAC	550537	0	0	3	5	T	A	T	T	T	G	TTTTTCTTAT	GTATGA	TATCTCAATA	ATACTGACTA	CAG	TTGCCATGAC	GT	YAG	chrXII_550417_550519_-	chrXII	550417	550519	55	42	91	2	91	10	TRUE	FALSE	TRUE	TRUE	0	TRUE	TRUE	102	48	54
chrXII	550459	550574	-	YLR202C	YLR202C	FALSE	115	78	37	TACTAAC	550537	0	0	3	5	T	A	T	T	T	G	TTTTTCTTAT	GTATGA	TATCTCAATA	ATACTGACTA	CAG	TTGCCATGAC	GT	YAG	chrXII_550417_550487_-	chrXII	550417	550487	87	42	1	2	93	8	FALSE	FALSE	FALSE	FALSE	0	TRUE	TRUE	70	48	22
chrXII	550459	550574	-	YLR202C	YLR202C	FALSE	115	78	37	TACTAAC	550537	0	0	3	5	T	A	T	T	T	G	TTTTTCTTAT	GTATGA	TATCTCAATA	ATACTGACTA	CAG	TTGCCATGAC	GT	YAG	chrXII_550417_550488_-	chrXII	550417	550488	86	42	93	2	93	8	FALSE	FALSE	FALSE	FALSE	0	TRUE	TRUE	71	48	23
chrXII	550459	550574	-	YLR202C	YLR202C	FALSE	115	78	37	TACTAAC	550537	0	0	3	5	T	A	T	T	T	G	TTTTTCTTAT	GTATGA	TATCTCAATA	ATACTGACTA	CAG	TTGCCATGAC	GT	YAG	chrXII_550548_550586_-	chrXII	550548	550586	-12	-89	2	5	96	5	FALSE	FALSE	FALSE	FALSE	0	TRUE	TRUE	38	24	14
chrXII	550459	550574	-	YLR202C	YLR202C	FALSE	115	78	37	TACTAAC	550537	0	0	3	5	T	A	T	T	T	G	TTTTTCTTAT	GTATGA	TATCTCAATA	ATACTGACTA	CAG	TTGCCATGAC	GT	YAG	chrXII_550417_550483_-	chrXII	550417	550483	91	42	4	2	72	8	FALSE	FALSE	FALSE	FALSE	0	TRUE	TRUE	66	48	18
chrXIII	666934	667017	-	YMR201C	RAD14	FALSE	83	28	55	TACTAAC	666962	0	0	3	4	A	T	C	G	A	G	GGCCAAACTA	GTATGT	GTGAAAATGA	ATGAGCTGTG	CAG	GAGGCTAACA	GTATGT	YAG	chrXIII_666923_667017_-	chrXIII	666923	667017	0	11	88	94	88	94	FALSE	FALSE	FALSE	FALSE	1	FALSE	TRUE	94	39	55
chrXIII	666934	667017	-	YMR201C	RAD14	FALSE	83	28	55	TACTAAC	666962	0	0	3	4	A	T	C	G	A	G	GGCCAAACTA	GTATGT	GTGAAAATGA	ATGAGCTGTG	CAG	GAGGCTAACA	GTATGT	YAG	chrXIII_666942_667017_-	chrXIII	666942	667017	0	-8	83	94	83	94	FALSE	FALSE	FALSE	FALSE	0	FALSE	TRUE	75	20	55
chrXIII	666934	667017	-	YMR201C	RAD14	FALSE	83	28	55	TACTAAC	666962	0	0	3	4	A	T	C	G	A	G	GGCCAAACTA	GTATGT	GTGAAAATGA	ATGAGCTGTG	CAG	GAGGCTAACA	GTATGT	YAG	chrXIII_666934_667017_-	chrXIII	666934	667017	0	0	98	98	98	98	FALSE	FALSE	FALSE	FALSE	1	FALSE	FALSE	83	28	55
chrXIII	666934	667017	-	YMR201C	RAD14	FALSE	83	28	55	TACTAAC	666962	0	0	3	4	A	T	C	G	A	G	GGCCAAACTA	GTATGT	GTGAAAATGA	ATGAGCTGTG	CAG	GAGGCTAACA	GTATGT	YAG	chrXIII_666930_667017_-	chrXIII	666930	667017	0	4	31	70	31	70	FALSE	FALSE	FALSE	FALSE	0	FALSE	TRUE	87	32	55
chrXIII	666934	667017	-	YMR201C	RAD14	FALSE	83	28	55	TACTAAC	666962	0	0	3	4	A	T	C	G	A	G	GGCCAAACTA	GTATGT	GTGAAAATGA	ATGAGCTGTG	CAG	GAGGCTAACA	GTATGT	YAG	chrXIII_666943_667017_-	chrXIII	666943	667017	0	-9	12	91	12	91	FALSE	FALSE	FALSE	FALSE	2	FALSE	TRUE	74	19	55
chrXIII	666934	667017	-	YMR201C	RAD14	FALSE	83	28	55	TACTAAC	666962	0	0	3	4	A	T	C	G	A	G	GGCCAAACTA	GTATGT	GTGAAAATGA	ATGAGCTGTG	CAG	GAGGCTAACA	GTATGT	YAG	chrXIII_666909_667017_-	chrXIII	666909	667017	0	25	91	93	91	93	FALSE	FALSE	FALSE	FALSE	0	FALSE	TRUE	108	53	55
chrXIII	666934	667017	-	YMR201C	RAD14	FALSE	83	28	55	TACTAAC	666962	0	0	3	4	A	T	C	G	A	G	GGCCAAACTA	GTATGT	GTGAAAATGA	ATGAGCTGTG	CAG	GAGGCTAACA	GTATGT	YAG	chrXIII_666947_667017_-	chrXIII	666947	667017	0	-13	92	93	92	93	FALSE	FALSE	FALSE	FALSE	0	FALSE	TRUE	70	15	55
chrXIII	666934	667017	-	YMR201C	RAD14	FALSE	83	28	55	TACTAAC	666962	0	0	3	4	A	T	C	G	A	G	GGCCAAACTA	GTATGT	GTGAAAATGA	ATGAGCTGTG	CAG	GAGGCTAACA	GTATGT	YAG	chrXIII_666931_667017_-	chrXIII	666931	667017	0	3	91	72	91	72	FALSE	FALSE	FALSE	FALSE	1	FALSE	TRUE	86	31	55
chrXIII	666934	667017	-	YMR201C	RAD14	FALSE	83	28	55	TACTAAC	666962	0	0	3	4	A	T	C	G	A	G	GGCCAAACTA	GTATGT	GTGAAAATGA	ATGAGCTGTG	CAG	GAGGCTAACA	GTATGT	YAG	chrXIII_666952_667017_-	chrXIII	666952	667017	0	-18	92	95	92	95	FALSE	FALSE	FALSE	FALSE	0	FALSE	TRUE	65	10	55
chrXIII	666934	667017	-	YMR201C	RAD14	FALSE	83	28	55	TACTAAC	666962	0	0	3	4	A	T	C	G	A	G	GGCCAAACTA	GTATGT	GTGAAAATGA	ATGAGCTGTG	CAG	GAGGCTAACA	GTATGT	YAG	chrXIII_666944_667017_-	chrXIII	666944	667017	0	-10	45	68	45	69	FALSE	FALSE	FALSE	FALSE	0	FALSE	TRUE	73	18	55
chrXIII	666934	667017	-	YMR201C	RAD14	FALSE	83	28	55	TACTAAC	666962	0	0	3	4	A	T	C	G	A	G	GGCCAAACTA	GTATGT	GTGAAAATGA	ATGAGCTGTG	CAG	GAGGCTAACA	GTATGT	YAG	chrXIII_666786_667017_-	chrXIII	666786	667017	0	148	42	80	42	80	FALSE	FALSE	FALSE	FALSE	0	FALSE	TRUE	231	176	55
chrXIII	666934	667017	-	YMR201C	RAD14	FALSE	83	28	55	TACTAAC	666962	0	0	3	4	A	T	C	G	A	G	GGCCAAACTA	GTATGT	GTGAAAATGA	ATGAGCTGTG	CAG	GAGGCTAACA	GTATGT	YAG	chrXIII_666806_667017_-	chrXIII	666806	667017	0	128	88	80	88	80	FALSE	FALSE	FALSE	FALSE	0	FALSE	TRUE	211	156	55
chrXIII	666934	667017	-	YMR201C	RAD14	FALSE	83	28	55	TACTAAC	666962	0	0	3	4	A	T	C	G	A	G	GGCCAAACTA	GTATGT	GTGAAAATGA	ATGAGCTGTG	CAG	GAGGCTAACA	GTATGT	YAG	chrXIII_666878_667017_-	chrXIII	666878	667017	0	56	30	71	30	71	FALSE	FALSE	FALSE	FALSE	0	FALSE	TRUE	139	84	55
chrXIII	666934	667017	-	YMR201C	RAD14	FALSE	83	28	55	TACTAAC	666962	0	0	3	4	A	T	C	G	A	G	GGCCAAACTA	GTATGT	GTGAAAATGA	ATGAGCTGTG	CAG	GAGGCTAACA	GTATGT	YAG	chrXIII_666915_667017_-	chrXIII	666915	667017	0	19	15	86	15	86	FALSE	FALSE	FALSE	FALSE	0	FALSE	TRUE	102	47	55
chrXIII	666934	667017	-	YMR201C	RAD14	FALSE	83	28	55	TACTAAC	666962	0	0	3	4	A	T	C	G	A	G	GGCCAAACTA	GTATGT	GTGAAAATGA	ATGAGCTGTG	CAG	GAGGCTAACA	GTATGT	YAG	chrXIII_666812_667017_-	chrXIII	666812	667017	0	122	70	91	70	91	FALSE	FALSE	FALSE	FALSE	0	FALSE	TRUE	205	150	55
chrXIII	666934	667017	-	YMR201C	RAD14	FALSE	83	28	55	TACTAAC	666962	0	0	3	4	A	T	C	G	A	G	GGCCAAACTA	GTATGT	GTGAAAATGA	ATGAGCTGTG	CAG	GAGGCTAACA	GTATGT	YAG	chrXIII_666934_667111_-	chrXIII	666934	667111	-94	0	50	51	50	51	FALSE	FALSE	FALSE	FALSE	3	TRUE	FALSE	177	28	149
chrXIII	666934	667017	-	YMR201C	RAD14	FALSE	83	28	55	TACTAAC	666962	0	0	3	4	A	T	C	G	A	G	GGCCAAACTA	GTATGT	GTGAAAATGA	ATGAGCTGTG	CAG	GAGGCTAACA	GTATGT	YAG	chrXIII_666785_667016_-	chrXIII	666785	667016	1	149	1	2	27	74	FALSE	FALSE	FALSE	FALSE	0	TRUE	TRUE	231	177	54
chrXIII	666934	667017	-	YMR201C	RAD14	FALSE	83	28	55	TACTAAC	666962	0	0	3	4	A	T	C	G	A	G	GGCCAAACTA	GTATGT	GTGAAAATGA	ATGAGCTGTG	CAG	GAGGCTAACA	GTATGT	YAG	chrXIII_666899_667017_-	chrXIII	666899	667017	0	35	40	61	40	61	FALSE	FALSE	FALSE	FALSE	0	FALSE	TRUE	118	63	55
chrXIII	666934	667017	-	YMR201C	RAD14	FALSE	83	28	55	TACTAAC	666962	0	0	3	4	A	T	C	G	A	G	GGCCAAACTA	GTATGT	GTGAAAATGA	ATGAGCTGTG	CAG	GAGGCTAACA	GTATGT	YAG	chrXIII_666858_667017_-	chrXIII	666858	667017	0	76	29	49	29	49	FALSE	FALSE	FALSE	FALSE	0	FALSE	TRUE	159	104	55
chrVII	148599	148966	-	YGL189C	RPS26A	TRUE	367	55	312	TACTAAC	148654	0	0	5	5	A	T	G	A	T	C	GTCTTAAGTA	GTATGT	TAACGACACA	AATATTTAAT	TAG	ATCATTCAAA	GTATGT	YAG	chrVII_148599_148767_-	chrVII	148599	148767	199	0	92	94	92	94	FALSE	FALSE	FALSE	FALSE	0	TRUE	FALSE	168	55	113
chrVII	148599	148966	-	YGL189C	RPS26A	TRUE	367	55	312	TACTAAC	148654	0	0	5	5	A	T	G	A	T	C	GTCTTAAGTA	GTATGT	TAACGACACA	AATATTTAAT	TAG	ATCATTCAAA	GTATGT	YAG	chrVII_148599_148966_-	chrVII	148599	148966	0	0	93	94	93	95	FALSE	FALSE	FALSE	FALSE	0	FALSE	FALSE	367	55	312
chrVII	148599	148966	-	YGL189C	RPS26A	TRUE	367	55	312	TACTAAC	148654	0	0	5	5	A	T	G	A	T	C	GTCTTAAGTA	GTATGT	TAACGACACA	AATATTTAAT	TAG	ATCATTCAAA	GTATGT	YAG	chrVII_148599_148711_-	chrVII	148599	148711	255	0	90	89	90	89	FALSE	FALSE	FALSE	FALSE	0	TRUE	FALSE	112	55	57
chrVII	148599	148966	-	YGL189C	RPS26A	TRUE	367	55	312	TACTAAC	148654	0	0	5	5	A	T	G	A	T	C	GTCTTAAGTA	GTATGT	TAACGACACA	AATATTTAAT	TAG	ATCATTCAAA	GTATGT	YAG	chrVII_148599_148969_-	chrVII	148599	148969	-3	0	19	90	19	90	FALSE	FALSE	FALSE	FALSE	0	TRUE	FALSE	370	55	315
chrVII	148599	148966	-	YGL189C	RPS26A	TRUE	367	55	312	TACTAAC	148654	0	0	5	5	A	T	G	A	T	C	GTCTTAAGTA	GTATGT	TAACGACACA	AATATTTAAT	TAG	ATCATTCAAA	GTATGT	YAG	chrVII_148634_148966_-	chrVII	148634	148966	0	-35	15	86	15	86	FALSE	FALSE	FALSE	FALSE	0	FALSE	TRUE	332	20	312
chrVII	148599	148966	-	YGL189C	RPS26A	TRUE	367	55	312	TACTAAC	148654	0	0	5	5	A	T	G	A	T	C	GTCTTAAGTA	GTATGT	TAACGACACA	AATATTTAAT	TAG	ATCATTCAAA	GTATGT	YAG	chrVII_148600_148716_-	chrVII	148600	148716	250	-1	90	86	90	86	FALSE	FALSE	FALSE	FALSE	1	TRUE	TRUE	116	54	62
chrVII	148599	148966	-	YGL189C	RPS26A	TRUE	367	55	312	TACTAAC	148654	0	0	5	5	A	T	G	A	T	C	GTCTTAAGTA	GTATGT	TAACGACACA	AATATTTAAT	TAG	ATCATTCAAA	GTATGT	YAG	chrVII_148599_148716_-	chrVII	148599	148716	250	0	90	92	90	92	FALSE	FALSE	FALSE	FALSE	0	TRUE	FALSE	117	55	62
chrVII	148599	148966	-	YGL189C	RPS26A	TRUE	367	55	312	TACTAAC	148654	0	0	5	5	A	T	G	A	T	C	GTCTTAAGTA	GTATGT	TAACGACACA	AATATTTAAT	TAG	ATCATTCAAA	GTATGT	YAG	chrVII_148597_148964_-	chrVII	148597	148964	2	2	15	68	29	68	FALSE	FALSE	FALSE	FALSE	1	TRUE	TRUE	367	57	310
chrVII	148599	148966	-	YGL189C	RPS26A	TRUE	367	55	312	TACTAAC	148654	0	0	5	5	A	T	G	A	T	C	GTCTTAAGTA	GTATGT	TAACGACACA	AATATTTAAT	TAG	ATCATTCAAA	GTATGT	YAG	chrVII_148580_148630_-	chrVII	148580	148630	336	19	2	90	11	90	FALSE	FALSE	FALSE	FALSE	1	TRUE	TRUE	50	24	26
chrVII	148599	148966	-	YGL189C	RPS26A	TRUE	367	55	312	TACTAAC	148654	0	0	5	5	A	T	G	A	T	C	GTCTTAAGTA	GTATGT	TAACGACACA	AATATTTAAT	TAG	ATCATTCAAA	GTATGT	YAG	chrVII_148467_148847_-	chrVII	148467	148847	119	132	10	91	10	91	FALSE	FALSE	FALSE	FALSE	1	TRUE	TRUE	380	187	193
chrVII	148599	148966	-	YGL189C	RPS26A	TRUE	367	55	312	TACTAAC	148654	0	0	5	5	A	T	G	A	T	C	GTCTTAAGTA	GTATGT	TAACGACACA	AATATTTAAT	TAG	ATCATTCAAA	GTATGT	YAG	chrVII_148601_148968_-	chrVII	148601	148968	-2	-2	18	1	18	83	FALSE	FALSE	TRUE	TRUE	0	TRUE	TRUE	367	53	314
chrVII	148599	148966	-	YGL189C	RPS26A	TRUE	367	55	312	TACTAAC	148654	0	0	5	5	A	T	G	A	T	C	GTCTTAAGTA	GTATGT	TAACGACACA	AATATTTAAT	TAG	ATCATTCAAA	GTATGT	YAG	chrVII_148599_148758_-	chrVII	148599	148758	208	0	37	56	37	89	FALSE	FALSE	FALSE	FALSE	0	TRUE	FALSE	159	55	104
chrVII	148599	148966	-	YGL189C	RPS26A	TRUE	367	55	312	TACTAAC	148654	0	0	5	5	A	T	G	A	T	C	GTCTTAAGTA	GTATGT	TAACGACACA	AATATTTAAT	TAG	ATCATTCAAA	GTATGT	YAG	chrVII_148641_148715_-	chrVII	148641	148715	251	-42	75	66	75	66	FALSE	FALSE	FALSE	FALSE	0	TRUE	TRUE	74	13	61
chrVII	148599	148966	-	YGL189C	RPS26A	TRUE	367	55	312	TACTAAC	148654	0	0	5	5	A	T	G	A	T	C	GTCTTAAGTA	GTATGT	TAACGACACA	AATATTTAAT	TAG	ATCATTCAAA	GTATGT	YAG	chrVII_148599_148897_-	chrVII	148599	148897	69	0	65	84	65	84	FALSE	FALSE	FALSE	FALSE	0	TRUE	FALSE	298	55	243
chrVII	148599	148966	-	YGL189C	RPS26A	TRUE	367	55	312	TACTAAC	148654	0	0	5	5	A	T	G	A	T	C	GTCTTAAGTA	GTATGT	TAACGACACA	AATATTTAAT	TAG	ATCATTCAAA	GTATGT	YAG	chrVII_148631_148715_-	chrVII	148631	148715	251	-32	89	87	89	87	FALSE	FALSE	FALSE	FALSE	0	TRUE	TRUE	84	23	61
chrVII	148599	148966	-	YGL189C	RPS26A	TRUE	367	55	312	TACTAAC	148654	0	0	5	5	A	T	G	A	T	C	GTCTTAAGTA	GTATGT	TAACGACACA	AATATTTAAT	TAG	ATCATTCAAA	GTATGT	YAG	chrVII_148551_148633_-	chrVII	148551	148633	333	48	6	96	7	96	FALSE	FALSE	FALSE	FALSE	0	TRUE	TRUE	82	15	67
chrVII	148599	148966	-	YGL189C	RPS26A	TRUE	367	55	312	TACTAAC	148654	0	0	5	5	A	T	G	A	T	C	GTCTTAAGTA	GTATGT	TAACGACACA	AATATTTAAT	TAG	ATCATTCAAA	GTATGT	YAG	chrVII_148599_148901_-	chrVII	148599	148901	65	0	26	88	26	88	FALSE	FALSE	FALSE	FALSE	0	TRUE	FALSE	302	55	247
chrVII	148599	148966	-	YGL189C	RPS26A	TRUE	367	55	312	TACTAAC	148654	0	0	5	5	A	T	G	A	T	C	GTCTTAAGTA	GTATGT	TAACGACACA	AATATTTAAT	TAG	ATCATTCAAA	GTATGT	YAG	chrVII_148599_148781_-	chrVII	148599	148781	185	0	90	51	93	51	FALSE	FALSE	FALSE	FALSE	0	TRUE	FALSE	182	55	127
chrVII	148599	148966	-	YGL189C	RPS26A	TRUE	367	55	312	TACTAAC	148654	0	0	5	5	A	T	G	A	T	C	GTCTTAAGTA	GTATGT	TAACGACACA	AATATTTAAT	TAG	ATCATTCAAA	GTATGT	YAG	chrVII_148684_148716_-	chrVII	148684	148716	250	-85	95	6	95	6	FALSE	FALSE	FALSE	FALSE	0	TRUE	TRUE	32	13	19
chrVII	148599	148966	-	YGL189C	RPS26A	TRUE	367	55	312	TACTAAC	148654	0	0	5	5	A	T	G	A	T	C	GTCTTAAGTA	GTATGT	TAACGACACA	AATATTTAAT	TAG	ATCATTCAAA	GTATGT	YAG	chrVII_148527_148600_-	chrVII	148527	148600	366	72	4	86	15	86	FALSE	FALSE	FALSE	FALSE	1	TRUE	TRUE	73	39	34
chrVII	148599	148966	-	YGL189C	RPS26A	TRUE	367	55	312	TACTAAC	148654	0	0	5	5	A	T	G	A	T	C	GTCTTAAGTA	GTATGT	TAACGACACA	AATATTTAAT	TAG	ATCATTCAAA	GTATGT	YAG	chrVII_148544_148605_-	chrVII	148544	148605	361	55	2	93	8	93	FALSE	FALSE	FALSE	FALSE	0	TRUE	TRUE	61	22	39
chrIV	230020	230320	+	YDL130W	RPP1B	TRUE	300	58	242	TACTAAC	230262	0	0	4	5	C	A	A	G	T	C	TGTCGACAAC	GTATGT	ACAAAAATGC	ATCATTGAAT	TAG	GTCTGGGCTG	GTATGT	YAG	chrIV_230021_230322_+	chrIV	230021	230322	1	2	58	76	58	76	FALSE	FALSE	FALSE	FALSE	0	TRUE	TRUE	301	60	241
chrIV	230020	230320	+	YDL130W	RPP1B	TRUE	300	58	242	TACTAAC	230262	0	0	4	5	C	A	A	G	T	C	TGTCGACAAC	GTATGT	ACAAAAATGC	ATCATTGAAT	TAG	GTCTGGGCTG	GTATGT	YAG	chrIV_230223_230317_+	chrIV	230223	230317	203	-3	2	1	10	91	FALSE	FALSE	FALSE	TRUE	1	TRUE	TRUE	94	55	39
chrIV	230020	230320	+	YDL130W	RPP1B	TRUE	300	58	242	TACTAAC	230262	0	0	4	5	C	A	A	G	T	C	TGTCGACAAC	GTATGT	ACAAAAATGC	ATCATTGAAT	TAG	GTCTGGGCTG	GTATGT	YAG	chrIV_230018_230318_+	chrIV	230018	230318	-2	-2	84	78	84	87	FALSE	FALSE	FALSE	FALSE	1	TRUE	TRUE	300	56	244
chrIV	230020	230320	+	YDL130W	RPP1B	TRUE	300	58	242	TACTAAC	230262	0	0	4	5	C	A	A	G	T	C	TGTCGACAAC	GTATGT	ACAAAAATGC	ATCATTGAAT	TAG	GTCTGGGCTG	GTATGT	YAG	chrIV_230017_230320_+	chrIV	230017	230320	-3	0	76	53	76	77	FALSE	FALSE	FALSE	FALSE	0	TRUE	FALSE	303	58	245
chrIV	230020	230320	+	YDL130W	RPP1B	TRUE	300	58	242	TACTAAC	230262	0	0	4	5	C	A	A	G	T	C	TGTCGACAAC	GTATGT	ACAAAAATGC	ATCATTGAAT	TAG	GTCTGGGCTG	GTATGT	YAG	chrIV_230024_230324_+	chrIV	230024	230324	4	4	81	75	88	89	FALSE	FALSE	FALSE	FALSE	2	TRUE	TRUE	300	62	238
chrIV	230020	230320	+	YDL130W	RPP1B	TRUE	300	58	242	TACTAAC	230262	0	0	4	5	C	A	A	G	T	C	TGTCGACAAC	GTATGT	ACAAAAATGC	ATCATTGAAT	TAG	GTCTGGGCTG	GTATGT	YAG	chrIV_230017_230317_+	chrIV	230017	230317	-3	-3	80	19	80	85	FALSE	FALSE	FALSE	FALSE	0	TRUE	TRUE	300	55	245
chrIV	230020	230320	+	YDL130W	RPP1B	TRUE	300	58	242	TACTAAC	230262	0	0	4	5	C	A	A	G	T	C	TGTCGACAAC	GTATGT	ACAAAAATGC	ATCATTGAAT	TAG	GTCTGGGCTG	GTATGT	YAG	chrIV_230020_230320_+	chrIV	230020	230320	0	0	98	98	102	99	FALSE	FALSE	FALSE	FALSE	2	FALSE	FALSE	300	58	242
chrIV	230020	230320	+	YDL130W	RPP1B	TRUE	300	58	242	TACTAAC	230262	0	0	4	5	C	A	A	G	T	C	TGTCGACAAC	GTATGT	ACAAAAATGC	ATCATTGAAT	TAG	GTCTGGGCTG	GTATGT	YAG	chrIV_230022_230324_+	chrIV	230022	230324	2	4	57	1	57	59	FALSE	FALSE	FALSE	TRUE	1	TRUE	TRUE	302	62	240
chrIV	230020	230320	+	YDL130W	RPP1B	TRUE	300	58	242	TACTAAC	230262	0	0	4	5	C	A	A	G	T	C	TGTCGACAAC	GTATGT	ACAAAAATGC	ATCATTGAAT	TAG	GTCTGGGCTG	GTATGT	YAG	chrIV_230020_230321_+	chrIV	230020	230321	0	1	80	92	80	92	FALSE	FALSE	FALSE	FALSE	0	FALSE	TRUE	301	59	242
chrIV	230020	230320	+	YDL130W	RPP1B	TRUE	300	58	242	TACTAAC	230262	0	0	4	5	C	A	A	G	T	C	TGTCGACAAC	GTATGT	ACAAAAATGC	ATCATTGAAT	TAG	GTCTGGGCTG	GTATGT	YAG	chrIV_230020_230273_+	chrIV	230020	230273	0	-47	92	92	92	92	FALSE	FALSE	FALSE	FALSE	0	FALSE	TRUE	253	11	242
chrIV	230020	230320	+	YDL130W	RPP1B	TRUE	300	58	242	TACTAAC	230262	0	0	4	5	C	A	A	G	T	C	TGTCGACAAC	GTATGT	ACAAAAATGC	ATCATTGAAT	TAG	GTCTGGGCTG	GTATGT	YAG	chrIV_230024_230325_+	chrIV	230024	230325	4	5	1	83	80	83	FALSE	FALSE	TRUE	FALSE	1	TRUE	TRUE	301	63	238
chrIV	230020	230320	+	YDL130W	RPP1B	TRUE	300	58	242	TACTAAC	230262	0	0	4	5	C	A	A	G	T	C	TGTCGACAAC	GTATGT	ACAAAAATGC	ATCATTGAAT	TAG	GTCTGGGCTG	GTATGT	YAG	chrIV_230018_230319_+	chrIV	230018	230319	-2	-1	75	1	75	26	FALSE	FALSE	FALSE	TRUE	1	TRUE	TRUE	301	57	244
chrIV	230020	230320	+	YDL130W	RPP1B	TRUE	300	58	242	TACTAAC	230262	0	0	4	5	C	A	A	G	T	C	TGTCGACAAC	GTATGT	ACAAAAATGC	ATCATTGAAT	TAG	GTCTGGGCTG	GTATGT	YAG	chrIV_230020_230280_+	chrIV	230020	230280	0	-40	89	71	89	71	FALSE	FALSE	FALSE	FALSE	0	FALSE	TRUE	260	18	242
chrIV	230020	230320	+	YDL130W	RPP1B	TRUE	300	58	242	TACTAAC	230262	0	0	4	5	C	A	A	G	T	C	TGTCGACAAC	GTATGT	ACAAAAATGC	ATCATTGAAT	TAG	GTCTGGGCTG	GTATGT	YAG	chrIV_230029_230329_+	chrIV	230029	230329	9	9	3	2	52	63	FALSE	FALSE	FALSE	FALSE	0	TRUE	TRUE	300	67	233
chrIV	230020	230320	+	YDL130W	RPP1B	TRUE	300	58	242	TACTAAC	230262	0	0	4	5	C	A	A	G	T	C	TGTCGACAAC	GTATGT	ACAAAAATGC	ATCATTGAAT	TAG	GTCTGGGCTG	GTATGT	YAG	chrIV_230016_230318_+	chrIV	230016	230318	-4	-2	34	1	34	78	FALSE	TRUE	FALSE	TRUE	0	TRUE	TRUE	302	56	246
chrIV	230020	230320	+	YDL130W	RPP1B	TRUE	300	58	242	TACTAAC	230262	0	0	4	5	C	A	A	G	T	C	TGTCGACAAC	GTATGT	ACAAAAATGC	ATCATTGAAT	TAG	GTCTGGGCTG	GTATGT	YAG	chrIV_229355_230320_+	chrIV	229355	230320	-665	0	85	80	85	80	FALSE	FALSE	FALSE	FALSE	0	TRUE	FALSE	965	58	907
chrIV	230020	230320	+	YDL130W	RPP1B	TRUE	300	58	242	TACTAAC	230262	0	0	4	5	C	A	A	G	T	C	TGTCGACAAC	GTATGT	ACAAAAATGC	ATCATTGAAT	TAG	GTCTGGGCTG	GTATGT	YAG	chrIV_230183_230225_+	chrIV	230183	230225	163	-95	5	2	21	67	FALSE	FALSE	FALSE	TRUE	2	TRUE	TRUE	42	25	17
chrIV	230020	230320	+	YDL130W	RPP1B	TRUE	300	58	242	TACTAAC	230262	0	0	4	5	C	A	A	G	T	C	TGTCGACAAC	GTATGT	ACAAAAATGC	ATCATTGAAT	TAG	GTCTGGGCTG	GTATGT	YAG	chrIV_230284_230318_+	chrIV	230284	230318	264	-2	4	1	10	92	FALSE	TRUE	FALSE	TRUE	1	TRUE	TRUE	34	16	18
chrIV	230020	230320	+	YDL130W	RPP1B	TRUE	300	58	242	TACTAAC	230262	0	0	4	5	C	A	A	G	T	C	TGTCGACAAC	GTATGT	ACAAAAATGC	ATCATTGAAT	TAG	GTCTGGGCTG	GTATGT	YAG	chrIV_230022_230057_+	chrIV	230022	230057	2	-263	14	2	71	20	FALSE	FALSE	FALSE	FALSE	0	TRUE	TRUE	35	15	20
chrIV	230020	230320	+	YDL130W	RPP1B	TRUE	300	58	242	TACTAAC	230262	0	0	4	5	C	A	A	G	T	C	TGTCGACAAC	GTATGT	ACAAAAATGC	ATCATTGAAT	TAG	GTCTGGGCTG	GTATGT	YAG	chrIV_230000_230061_+	chrIV	230000	230061	-20	-259	2	6	92	6	FALSE	FALSE	FALSE	FALSE	0	TRUE	TRUE	61	31	30
chrIV	230020	230320	+	YDL130W	RPP1B	TRUE	300	58	242	TACTAAC	230262	0	0	4	5	C	A	A	G	T	C	TGTCGACAAC	GTATGT	ACAAAAATGC	ATCATTGAAT	TAG	GTCTGGGCTG	GTATGT	YAG	chrIV_229908_230320_+	chrIV	229908	230320	-112	0	39	89	39	89	FALSE	FALSE	FALSE	FALSE	5	TRUE	FALSE	412	58	354
chrIV	230020	230320	+	YDL130W	RPP1B	TRUE	300	58	242	TACTAAC	230262	0	0	4	5	C	A	A	G	T	C	TGTCGACAAC	GTATGT	ACAAAAATGC	ATCATTGAAT	TAG	GTCTGGGCTG	GTATGT	YAG	chrIV_230020_230216_+	chrIV	230020	230216	0	-104	8	93	8	93	FALSE	FALSE	FALSE	FALSE	0	FALSE	TRUE	196	152	44
chrIV	230020	230320	+	YDL130W	RPP1B	TRUE	300	58	242	TACTAAC	230262	0	0	4	5	C	A	A	G	T	C	TGTCGACAAC	GTATGT	ACAAAAATGC	ATCATTGAAT	TAG	GTCTGGGCTG	GTATGT	YAG	chrIV_230273_230320_+	chrIV	230273	230320	253	0	5	95	5	96	FALSE	FALSE	FALSE	FALSE	1	TRUE	FALSE	47	30	17
chrIV	230020	230320	+	YDL130W	RPP1B	TRUE	300	58	242	TACTAAC	230262	0	0	4	5	C	A	A	G	T	C	TGTCGACAAC	GTATGT	ACAAAAATGC	ATCATTGAAT	TAG	GTCTGGGCTG	GTATGT	YAG	chrIV_230202_230320_+	chrIV	230202	230320	182	0	34	67	34	67	FALSE	FALSE	FALSE	FALSE	2	TRUE	FALSE	118	58	60
chrIV	230020	230320	+	YDL130W	RPP1B	TRUE	300	58	242	TACTAAC	230262	0	0	4	5	C	A	A	G	T	C	TGTCGACAAC	GTATGT	ACAAAAATGC	ATCATTGAAT	TAG	GTCTGGGCTG	GTATGT	YAG	chrIV_230022_230323_+	chrIV	230022	230323	2	3	27	74	27	74	FALSE	FALSE	FALSE	FALSE	0	TRUE	TRUE	301	61	240
chrIV	230020	230320	+	YDL130W	RPP1B	TRUE	300	58	242	TACTAAC	230262	0	0	4	5	C	A	A	G	T	C	TGTCGACAAC	GTATGT	ACAAAAATGC	ATCATTGAAT	TAG	GTCTGGGCTG	GTATGT	YAG	chrIV_230015_230317_+	chrIV	230015	230317	-5	-3	52	1	52	45	FALSE	FALSE	FALSE	TRUE	0	TRUE	TRUE	302	55	247
chrIV	230020	230320	+	YDL130W	RPP1B	TRUE	300	58	242	TACTAAC	230262	0	0	4	5	C	A	A	G	T	C	TGTCGACAAC	GTATGT	ACAAAAATGC	ATCATTGAAT	TAG	GTCTGGGCTG	GTATGT	YAG	chrIV_230026_230326_+	chrIV	230026	230326	6	6	2	29	72	29	FALSE	FALSE	FALSE	FALSE	0	TRUE	TRUE	300	64	236
chrIV	230020	230320	+	YDL130W	RPP1B	TRUE	300	58	242	TACTAAC	230262	0	0	4	5	C	A	A	G	T	C	TGTCGACAAC	GTATGT	ACAAAAATGC	ATCATTGAAT	TAG	GTCTGGGCTG	GTATGT	YAG	chrIV_230020_230312_+	chrIV	230020	230312	0	-8	40	61	40	61	FALSE	FALSE	FALSE	FALSE	0	FALSE	TRUE	292	50	242
chrIV	230020	230320	+	YDL130W	RPP1B	TRUE	300	58	242	TACTAAC	230262	0	0	4	5	C	A	A	G	T	C	TGTCGACAAC	GTATGT	ACAAAAATGC	ATCATTGAAT	TAG	GTCTGGGCTG	GTATGT	YAG	chrIV_230020_230293_+	chrIV	230020	230293	0	-27	79	60	79	60	FALSE	FALSE	FALSE	FALSE	0	FALSE	TRUE	273	31	242
chrIV	230020	230320	+	YDL130W	RPP1B	TRUE	300	58	242	TACTAAC	230262	0	0	4	5	C	A	A	G	T	C	TGTCGACAAC	GTATGT	ACAAAAATGC	ATCATTGAAT	TAG	GTCTGGGCTG	GTATGT	YAG	chrIV_230020_230167_+	chrIV	230020	230167	0	-153	41	55	41	60	FALSE	FALSE	FALSE	FALSE	1	FALSE	TRUE	147	103	44
chrIV	230020	230320	+	YDL130W	RPP1B	TRUE	300	58	242	TACTAAC	230262	0	0	4	5	C	A	A	G	T	C	TGTCGACAAC	GTATGT	ACAAAAATGC	ATCATTGAAT	TAG	GTCTGGGCTG	GTATGT	YAG	chrIV_229981_230031_+	chrIV	229981	230031	-39	-289	7	3	88	13	FALSE	FALSE	FALSE	FALSE	1	TRUE	TRUE	50	22	28
chrIV	230020	230320	+	YDL130W	RPP1B	TRUE	300	58	242	TACTAAC	230262	0	0	4	5	C	A	A	G	T	C	TGTCGACAAC	GTATGT	ACAAAAATGC	ATCATTGAAT	TAG	GTCTGGGCTG	GTATGT	YAG	chrIV_230029_230090_+	chrIV	230029	230090	9	-230	2	3	76	21	FALSE	FALSE	FALSE	FALSE	0	TRUE	TRUE	61	26	35
chrXIII	652776	652847	-	YMR194C-B	CMC4	FALSE	71	22	49	CACTAAC	652798	0	0	5	6	G	A	A	A	T	T	GCCATCCAAG	GTTTGT	AATATTAACT	ACATTAATTT	TAG	ATTGCCTTCT	GT	YAG	chrXIII_652756_652847_-	chrXIII	652756	652847	0	20	63	86	63	86	FALSE	FALSE	FALSE	FALSE	2	FALSE	TRUE	91	42	49
chrXIII	652776	652847	-	YMR194C-B	CMC4	FALSE	71	22	49	CACTAAC	652798	0	0	5	6	G	A	A	A	T	T	GCCATCCAAG	GTTTGT	AATATTAACT	ACATTAATTT	TAG	ATTGCCTTCT	GT	YAG	chrXIII_652776_652847_-	chrXIII	652776	652847	0	0	95	98	95	98	FALSE	FALSE	FALSE	FALSE	2	FALSE	FALSE	71	22	49
chrXIII	652776	652847	-	YMR194C-B	CMC4	FALSE	71	22	49	CACTAAC	652798	0	0	5	6	G	A	A	A	T	T	GCCATCCAAG	GTTTGT	AATATTAACT	ACATTAATTT	TAG	ATTGCCTTCT	GT	YAG	chrXIII_652825_652893_-	chrXIII	652825	652893	-46	-49	23	87	23	87	FALSE	FALSE	FALSE	FALSE	2	TRUE	TRUE	68	9	59
chrXIII	652776	652847	-	YMR194C-B	CMC4	FALSE	71	22	49	CACTAAC	652798	0	0	5	6	G	A	A	A	T	T	GCCATCCAAG	GTTTGT	AATATTAACT	ACATTAATTT	TAG	ATTGCCTTCT	GT	YAG	chrXIII_652776_652893_-	chrXIII	652776	652893	-46	0	60	62	60	62	FALSE	FALSE	FALSE	FALSE	2	TRUE	FALSE	117	58	59
chrXIII	652776	652847	-	YMR194C-B	CMC4	FALSE	71	22	49	CACTAAC	652798	0	0	5	6	G	A	A	A	T	T	GCCATCCAAG	GTTTGT	AATATTAACT	ACATTAATTT	TAG	ATTGCCTTCT	GT	YAG	chrXIII_652787_652854_-	chrXIII	652787	652854	-7	-11	58	67	58	67	FALSE	FALSE	FALSE	FALSE	3	TRUE	TRUE	67	47	20
chrXIII	652776	652847	-	YMR194C-B	CMC4	FALSE	71	22	49	CACTAAC	652798	0	0	5	6	G	A	A	A	T	T	GCCATCCAAG	GTTTGT	AATATTAACT	ACATTAATTT	TAG	ATTGCCTTCT	GT	YAG	chrXIII_652705_652795_-	chrXIII	652705	652795	52	71	1	6	95	6	FALSE	FALSE	FALSE	FALSE	1	TRUE	TRUE	90	37	53
chrX	637810	637858	+	YJR112W-A	YJR112W-A	FALSE	48	26	22	TGGTAAG	637832	0	0	4	7	C	A	A	C	A	T	TGAGAAGAAC	GTATGT	ATATATGTTC	CACGTATCTT	AGG	CATCACTACC	GTATGT	BG	chrX_637810_638013_+	chrX	637810	638013	0	155	11	90	11	90	FALSE	FALSE	FALSE	FALSE	1	FALSE	TRUE	203	143	60
chrXIV	145150	145254	-	YNL265C	IST1	FALSE	104	40	64	TACTAAC	145190	0	0	6	6	T	C	A	A	T	C	TCCGTTCACT	GTATGT	TTATATTTTA	ATTATTGTTA	TAG	ATCAAGCTTA	GTATGT	YAG	chrXIV_145181_145254_-	chrXIV	145181	145254	0	-31	82	94	82	94	FALSE	FALSE	FALSE	FALSE	1	FALSE	TRUE	73	9	64
chrXIV	145150	145254	-	YNL265C	IST1	FALSE	104	40	64	TACTAAC	145190	0	0	6	6	T	C	A	A	T	C	TCCGTTCACT	GTATGT	TTATATTTTA	ATTATTGTTA	TAG	ATCAAGCTTA	GTATGT	YAG	chrXIV_145150_145254_-	chrXIV	145150	145254	0	0	86	98	86	98	FALSE	FALSE	FALSE	FALSE	0	FALSE	FALSE	104	40	64
chrXIV	145150	145254	-	YNL265C	IST1	FALSE	104	40	64	TACTAAC	145190	0	0	6	6	T	C	A	A	T	C	TCCGTTCACT	GTATGT	TTATATTTTA	ATTATTGTTA	TAG	ATCAAGCTTA	GTATGT	YAG	chrXIV_145180_145254_-	chrXIV	145180	145254	0	-30	53	89	53	89	FALSE	FALSE	FALSE	FALSE	3	FALSE	TRUE	74	10	64
chrXIV	145150	145254	-	YNL265C	IST1	FALSE	104	40	64	TACTAAC	145190	0	0	6	6	T	C	A	A	T	C	TCCGTTCACT	GTATGT	TTATATTTTA	ATTATTGTTA	TAG	ATCAAGCTTA	GTATGT	YAG	chrXIV_144848_145254_-	chrXIV	144848	145254	0	302	59	94	59	94	FALSE	FALSE	FALSE	FALSE	0	FALSE	TRUE	406	342	64
chrXIV	145150	145254	-	YNL265C	IST1	FALSE	104	40	64	TACTAAC	145190	0	0	6	6	T	C	A	A	T	C	TCCGTTCACT	GTATGT	TTATATTTTA	ATTATTGTTA	TAG	ATCAAGCTTA	GTATGT	YAG	chrXIV_144855_145254_-	chrXIV	144855	145254	0	295	59	82	59	82	FALSE	FALSE	FALSE	FALSE	0	FALSE	TRUE	399	335	64
chrXIV	145150	145254	-	YNL265C	IST1	FALSE	104	40	64	TACTAAC	145190	0	0	6	6	T	C	A	A	T	C	TCCGTTCACT	GTATGT	TTATATTTTA	ATTATTGTTA	TAG	ATCAAGCTTA	GTATGT	YAG	chrXIV_145024_145254_-	chrXIV	145024	145254	0	126	32	69	32	69	FALSE	FALSE	FALSE	FALSE	0	FALSE	TRUE	230	166	64
chrXIV	145150	145254	-	YNL265C	IST1	FALSE	104	40	64	TACTAAC	145190	0	0	6	6	T	C	A	A	T	C	TCCGTTCACT	GTATGT	TTATATTTTA	ATTATTGTTA	TAG	ATCAAGCTTA	GTATGT	YAG	chrXIV_145170_145254_-	chrXIV	145170	145254	0	-20	28	73	28	73	FALSE	FALSE	FALSE	FALSE	1	FALSE	TRUE	84	20	64
chrXIV	145150	145254	-	YNL265C	IST1	FALSE	104	40	64	TACTAAC	145190	0	0	6	6	T	C	A	A	T	C	TCCGTTCACT	GTATGT	TTATATTTTA	ATTATTGTTA	TAG	ATCAAGCTTA	GTATGT	YAG	chrXIV_145151_145255_-	chrXIV	145151	145255	-1	-1	58	13	58	43	FALSE	FALSE	FALSE	FALSE	0	TRUE	TRUE	104	39	65
chrV	131777	131899	+	YEL012W	UBC8	FALSE	122	46	76	CACTAAC	131853	0	0	4	4	G	A	G	T	A	G	GAAAGATGAG	GTATGT	TTGATAAGAT	TTTAATGAAA	CAG	TAGCTCTAAA	GTATGT	YAG	chrV_131777_131880_+	chrV	131777	131880	0	-19	91	91	91	91	FALSE	FALSE	FALSE	FALSE	2	FALSE	TRUE	103	27	76
chrV	131777	131899	+	YEL012W	UBC8	FALSE	122	46	76	CACTAAC	131853	0	0	4	4	G	A	G	T	A	G	GAAAGATGAG	GTATGT	TTGATAAGAT	TTTAATGAAA	CAG	TAGCTCTAAA	GTATGT	YAG	chrV_131777_131902_+	chrV	131777	131902	0	3	19	82	19	82	FALSE	FALSE	FALSE	FALSE	2	FALSE	TRUE	125	49	76
chrV	131777	131899	+	YEL012W	UBC8	FALSE	122	46	76	CACTAAC	131853	0	0	4	4	G	A	G	T	A	G	GAAAGATGAG	GTATGT	TTGATAAGAT	TTTAATGAAA	CAG	TAGCTCTAAA	GTATGT	YAG	chrV_131777_131899_+	chrV	131777	131899	0	0	98	98	98	98	FALSE	FALSE	FALSE	FALSE	2	FALSE	FALSE	122	46	76
chrV	131777	131899	+	YEL012W	UBC8	FALSE	122	46	76	CACTAAC	131853	0	0	4	4	G	A	G	T	A	G	GAAAGATGAG	GTATGT	TTGATAAGAT	TTTAATGAAA	CAG	TAGCTCTAAA	GTATGT	YAG	chrV_131774_131896_+	chrV	131774	131896	-3	-3	24	1	24	77	FALSE	FALSE	FALSE	TRUE	0	TRUE	TRUE	122	43	79
chrV	131777	131899	+	YEL012W	UBC8	FALSE	122	46	76	CACTAAC	131853	0	0	4	4	G	A	G	T	A	G	GAAAGATGAG	GTATGT	TTGATAAGAT	TTTAATGAAA	CAG	TAGCTCTAAA	GTATGT	YAG	chrV_131777_131892_+	chrV	131777	131892	0	-7	65	90	65	90	FALSE	FALSE	FALSE	FALSE	1	FALSE	TRUE	115	39	76
chrV	131777	131899	+	YEL012W	UBC8	FALSE	122	46	76	CACTAAC	131853	0	0	4	4	G	A	G	T	A	G	GAAAGATGAG	GTATGT	TTGATAAGAT	TTTAATGAAA	CAG	TAGCTCTAAA	GTATGT	YAG	chrV_131777_131870_+	chrV	131777	131870	0	-29	28	95	28	95	FALSE	FALSE	FALSE	FALSE	1	FALSE	TRUE	93	17	76
chrV	131777	131899	+	YEL012W	UBC8	FALSE	122	46	76	CACTAAC	131853	0	0	4	4	G	A	G	T	A	G	GAAAGATGAG	GTATGT	TTGATAAGAT	TTTAATGAAA	CAG	TAGCTCTAAA	GTATGT	YAG	chrV_131777_131914_+	chrV	131777	131914	0	15	19	82	19	82	FALSE	FALSE	FALSE	FALSE	3	FALSE	TRUE	137	61	76
chrIV	491560	491898	+	YDR025W	RPS11A	TRUE	338	23	315	TACTAAC	491875	0	0	7	9	G	A	A	C	A	A	TTTCCAAAAG	GTATGA	ATTTAGCGAT	ATCCTTTTTT	TAG	CAACCACACA	GT	YAG	chrIV_491556_491896_+	chrIV	491556	491896	-4	-2	71	86	71	86	FALSE	FALSE	FALSE	FALSE	1	TRUE	TRUE	340	21	319
chrIV	491560	491898	+	YDR025W	RPS11A	TRUE	338	23	315	TACTAAC	491875	0	0	7	9	G	A	A	C	A	A	TTTCCAAAAG	GTATGA	ATTTAGCGAT	ATCCTTTTTT	TAG	CAACCACACA	GT	YAG	chrIV_491689_491898_+	chrIV	491689	491898	129	0	94	92	94	92	FALSE	FALSE	FALSE	FALSE	0	TRUE	FALSE	209	23	186
chrIV	491560	491898	+	YDR025W	RPS11A	TRUE	338	23	315	TACTAAC	491875	0	0	7	9	G	A	A	C	A	A	TTTCCAAAAG	GTATGA	ATTTAGCGAT	ATCCTTTTTT	TAG	CAACCACACA	GT	YAG	chrIV_491787_491898_+	chrIV	491787	491898	227	0	92	34	92	57	FALSE	FALSE	FALSE	FALSE	2	TRUE	FALSE	111	23	88
chrIV	491560	491898	+	YDR025W	RPS11A	TRUE	338	23	315	TACTAAC	491875	0	0	7	9	G	A	A	C	A	A	TTTCCAAAAG	GTATGA	ATTTAGCGAT	ATCCTTTTTT	TAG	CAACCACACA	GT	YAG	chrIV_491560_491898_+	chrIV	491560	491898	0	0	98	98	98	99	FALSE	FALSE	FALSE	FALSE	2	FALSE	FALSE	338	23	315
chrIV	491560	491898	+	YDR025W	RPS11A	TRUE	338	23	315	TACTAAC	491875	0	0	7	9	G	A	A	C	A	A	TTTCCAAAAG	GTATGA	ATTTAGCGAT	ATCCTTTTTT	TAG	CAACCACACA	GT	YAG	chrIV_491560_491887_+	chrIV	491560	491887	0	-11	74	74	74	74	FALSE	FALSE	FALSE	FALSE	0	FALSE	TRUE	327	12	315
chrIV	491560	491898	+	YDR025W	RPS11A	TRUE	338	23	315	TACTAAC	491875	0	0	7	9	G	A	A	C	A	A	TTTCCAAAAG	GTATGA	ATTTAGCGAT	ATCCTTTTTT	TAG	CAACCACACA	GT	YAG	chrIV_491561_491899_+	chrIV	491561	491899	1	1	53	68	58	68	FALSE	FALSE	FALSE	FALSE	0	TRUE	TRUE	338	24	314
chrIV	491560	491898	+	YDR025W	RPS11A	TRUE	338	23	315	TACTAAC	491875	0	0	7	9	G	A	A	C	A	A	TTTCCAAAAG	GTATGA	ATTTAGCGAT	ATCCTTTTTT	TAG	CAACCACACA	GT	YAG	chrIV_491558_491897_+	chrIV	491558	491897	-2	-1	65	85	65	85	FALSE	FALSE	FALSE	FALSE	1	TRUE	TRUE	339	22	317
chrIV	491560	491898	+	YDR025W	RPS11A	TRUE	338	23	315	TACTAAC	491875	0	0	7	9	G	A	A	C	A	A	TTTCCAAAAG	GTATGA	ATTTAGCGAT	ATCCTTTTTT	TAG	CAACCACACA	GT	YAG	chrIV_491562_491900_+	chrIV	491562	491900	2	2	4	18	52	59	FALSE	FALSE	FALSE	FALSE	1	TRUE	TRUE	338	25	313
chrIV	491560	491898	+	YDR025W	RPS11A	TRUE	338	23	315	TACTAAC	491875	0	0	7	9	G	A	A	C	A	A	TTTCCAAAAG	GTATGA	ATTTAGCGAT	ATCCTTTTTT	TAG	CAACCACACA	GT	YAG	chrIV_491556_491894_+	chrIV	491556	491894	-4	-4	43	2	46	78	FALSE	FALSE	FALSE	TRUE	0	TRUE	TRUE	338	19	319
chrIV	491560	491898	+	YDR025W	RPS11A	TRUE	338	23	315	TACTAAC	491875	0	0	7	9	G	A	A	C	A	A	TTTCCAAAAG	GTATGA	ATTTAGCGAT	ATCCTTTTTT	TAG	CAACCACACA	GT	YAG	chrIV_491560_491901_+	chrIV	491560	491901	0	3	30	19	30	71	FALSE	FALSE	FALSE	FALSE	0	FALSE	TRUE	341	26	315
chrIV	491560	491898	+	YDR025W	RPS11A	TRUE	338	23	315	TACTAAC	491875	0	0	7	9	G	A	A	C	A	A	TTTCCAAAAG	GTATGA	ATTTAGCGAT	ATCCTTTTTT	TAG	CAACCACACA	GT	YAG	chrIV_491670_491898_+	chrIV	491670	491898	110	0	92	89	92	89	FALSE	FALSE	FALSE	FALSE	2	TRUE	FALSE	228	23	205
chrIV	491560	491898	+	YDR025W	RPS11A	TRUE	338	23	315	TACTAAC	491875	0	0	7	9	G	A	A	C	A	A	TTTCCAAAAG	GTATGA	ATTTAGCGAT	ATCCTTTTTT	TAG	CAACCACACA	GT	YAG	chrIV_491560_491884_+	chrIV	491560	491884	0	-14	40	61	40	61	FALSE	FALSE	FALSE	FALSE	0	FALSE	TRUE	324	9	315
chrIV	491560	491898	+	YDR025W	RPS11A	TRUE	338	23	315	TACTAAC	491875	0	0	7	9	G	A	A	C	A	A	TTTCCAAAAG	GTATGA	ATTTAGCGAT	ATCCTTTTTT	TAG	CAACCACACA	GT	YAG	chrIV_491559_491896_+	chrIV	491559	491896	-1	-2	53	72	53	72	FALSE	FALSE	FALSE	FALSE	0	TRUE	TRUE	337	21	316
chrIV	491560	491898	+	YDR025W	RPS11A	TRUE	338	23	315	TACTAAC	491875	0	0	7	9	G	A	A	C	A	A	TTTCCAAAAG	GTATGA	ATTTAGCGAT	ATCCTTTTTT	TAG	CAACCACACA	GT	YAG	chrIV_491557_491895_+	chrIV	491557	491895	-3	-3	71	73	86	85	FALSE	FALSE	FALSE	FALSE	0	TRUE	TRUE	338	20	318
chrIV	491560	491898	+	YDR025W	RPS11A	TRUE	338	23	315	TACTAAC	491875	0	0	7	9	G	A	A	C	A	A	TTTCCAAAAG	GTATGA	ATTTAGCGAT	ATCCTTTTTT	TAG	CAACCACACA	GT	YAG	chrIV_491560_491899_+	chrIV	491560	491899	0	1	56	84	56	84	FALSE	FALSE	FALSE	FALSE	0	FALSE	TRUE	339	24	315
chrIV	491560	491898	+	YDR025W	RPS11A	TRUE	338	23	315	TACTAAC	491875	0	0	7	9	G	A	A	C	A	A	TTTCCAAAAG	GTATGA	ATTTAGCGAT	ATCCTTTTTT	TAG	CAACCACACA	GT	YAG	chrIV_491666_491898_+	chrIV	491666	491898	106	0	83	88	83	88	FALSE	FALSE	FALSE	FALSE	0	TRUE	FALSE	232	23	209
chrIV	491560	491898	+	YDR025W	RPS11A	TRUE	338	23	315	TACTAAC	491875	0	0	7	9	G	A	A	C	A	A	TTTCCAAAAG	GTATGA	ATTTAGCGAT	ATCCTTTTTT	TAG	CAACCACACA	GT	YAG	chrIV_491549_491887_+	chrIV	491549	491887	-11	-11	1	1	27	60	FALSE	FALSE	TRUE	TRUE	1	TRUE	TRUE	338	12	326
chrIV	491560	491898	+	YDR025W	RPS11A	TRUE	338	23	315	TACTAAC	491875	0	0	7	9	G	A	A	C	A	A	TTTCCAAAAG	GTATGA	ATTTAGCGAT	ATCCTTTTTT	TAG	CAACCACACA	GT	YAG	chrIV_491564_491902_+	chrIV	491564	491902	4	4	3	45	56	57	FALSE	FALSE	FALSE	FALSE	0	TRUE	TRUE	338	27	311
chrIV	491560	491898	+	YDR025W	RPS11A	TRUE	338	23	315	TACTAAC	491875	0	0	7	9	G	A	A	C	A	A	TTTCCAAAAG	GTATGA	ATTTAGCGAT	ATCCTTTTTT	TAG	CAACCACACA	GT	YAG	chrIV_491841_491897_+	chrIV	491841	491897	281	-1	5	96	5	96	FALSE	FALSE	FALSE	FALSE	0	TRUE	TRUE	56	22	34
chrIV	491560	491898	+	YDR025W	RPS11A	TRUE	338	23	315	TACTAAC	491875	0	0	7	9	G	A	A	C	A	A	TTTCCAAAAG	GTATGA	ATTTAGCGAT	ATCCTTTTTT	TAG	CAACCACACA	GT	YAG	chrIV_491579_491898_+	chrIV	491579	491898	19	0	37	40	37	40	FALSE	FALSE	FALSE	FALSE	0	TRUE	FALSE	319	23	296
chrIV	491560	491898	+	YDR025W	RPS11A	TRUE	338	23	315	TACTAAC	491875	0	0	7	9	G	A	A	C	A	A	TTTCCAAAAG	GTATGA	ATTTAGCGAT	ATCCTTTTTT	TAG	CAACCACACA	GT	YAG	chrIV_491560_491886_+	chrIV	491560	491886	0	-12	43	1	43	54	FALSE	FALSE	FALSE	TRUE	0	FALSE	TRUE	326	11	315
chrIV	491560	491898	+	YDR025W	RPS11A	TRUE	338	23	315	TACTAAC	491875	0	0	7	9	G	A	A	C	A	A	TTTCCAAAAG	GTATGA	ATTTAGCGAT	ATCCTTTTTT	TAG	CAACCACACA	GT	YAG	chrIV_491574_491627_+	chrIV	491574	491627	14	-271	2	1	73	12	FALSE	FALSE	FALSE	TRUE	0	TRUE	TRUE	53	13	40
chrIV	491560	491898	+	YDR025W	RPS11A	TRUE	338	23	315	TACTAAC	491875	0	0	7	9	G	A	A	C	A	A	TTTCCAAAAG	GTATGA	ATTTAGCGAT	ATCCTTTTTT	TAG	CAACCACACA	GT	YAG	chrIV_491554_491892_+	chrIV	491554	491892	-6	-6	1	1	38	63	FALSE	FALSE	TRUE	TRUE	0	TRUE	TRUE	338	17	321
chrIV	491560	491898	+	YDR025W	RPS11A	TRUE	338	23	315	TACTAAC	491875	0	0	7	9	G	A	A	C	A	A	TTTCCAAAAG	GTATGA	ATTTAGCGAT	ATCCTTTTTT	TAG	CAACCACACA	GT	YAG	chrIV_491560_491723_+	chrIV	491560	491723	0	-175	14	72	14	72	FALSE	FALSE	FALSE	FALSE	2	FALSE	TRUE	163	109	54
chrIV	491560	491898	+	YDR025W	RPS11A	TRUE	338	23	315	TACTAAC	491875	0	0	7	9	G	A	A	C	A	A	TTTCCAAAAG	GTATGA	ATTTAGCGAT	ATCCTTTTTT	TAG	CAACCACACA	GT	YAG	chrIV_491839_491896_+	chrIV	491839	491896	279	-2	4	2	38	63	FALSE	FALSE	FALSE	FALSE	1	TRUE	TRUE	57	21	36
chrIV	491560	491898	+	YDR025W	RPS11A	TRUE	338	23	315	TACTAAC	491875	0	0	7	9	G	A	A	C	A	A	TTTCCAAAAG	GTATGA	ATTTAGCGAT	ATCCTTTTTT	TAG	CAACCACACA	GT	YAG	chrIV_491555_491893_+	chrIV	491555	491893	-5	-5	36	2	36	65	FALSE	FALSE	FALSE	TRUE	0	TRUE	TRUE	338	18	320
chrIV	491560	491898	+	YDR025W	RPS11A	TRUE	338	23	315	TACTAAC	491875	0	0	7	9	G	A	A	C	A	A	TTTCCAAAAG	GTATGA	ATTTAGCGAT	ATCCTTTTTT	TAG	CAACCACACA	GT	YAG	chrIV_491560_491931_+	chrIV	491560	491931	0	33	20	75	20	75	FALSE	FALSE	FALSE	FALSE	3	FALSE	TRUE	371	56	315
chrXI	551681	552002	+	YKR057W	RPS21A	TRUE	321	21	300	AACTAAC	551981	0	0	6	7	A	T	T	G	T	C	GGGCCAATTA	GTATGT	TCGAGAAATC	TGTTTTACAT	CAG	GTCGAACTTT	GTATGT	YAG	chrXI_551681_551991_+	chrXI	551681	551991	0	-11	61	85	61	87	FALSE	FALSE	FALSE	FALSE	0	FALSE	TRUE	310	10	300
chrXI	551681	552002	+	YKR057W	RPS21A	TRUE	321	21	300	AACTAAC	551981	0	0	6	7	A	T	T	G	T	C	GGGCCAATTA	GTATGT	TCGAGAAATC	TGTTTTACAT	CAG	GTCGAACTTT	GTATGT	YAG	chrXI_551679_552001_+	chrXI	551679	552001	-2	-1	55	1	55	87	FALSE	FALSE	FALSE	TRUE	0	TRUE	TRUE	322	20	302
chrXI	551681	552002	+	YKR057W	RPS21A	TRUE	321	21	300	AACTAAC	551981	0	0	6	7	A	T	T	G	T	C	GGGCCAATTA	GTATGT	TCGAGAAATC	TGTTTTACAT	CAG	GTCGAACTTT	GTATGT	YAG	chrXI_551681_551986_+	chrXI	551681	551986	0	-16	39	62	39	62	FALSE	FALSE	FALSE	FALSE	0	FALSE	TRUE	305	268	37
chrXI	551681	552002	+	YKR057W	RPS21A	TRUE	321	21	300	AACTAAC	551981	0	0	6	7	A	T	T	G	T	C	GGGCCAATTA	GTATGT	TCGAGAAATC	TGTTTTACAT	CAG	GTCGAACTTT	GTATGT	YAG	chrXI_551680_552001_+	chrXI	551680	552001	-1	-1	58	88	58	88	FALSE	FALSE	FALSE	FALSE	0	TRUE	TRUE	321	20	301
chrXI	551681	552002	+	YKR057W	RPS21A	TRUE	321	21	300	AACTAAC	551981	0	0	6	7	A	T	T	G	T	C	GGGCCAATTA	GTATGT	TCGAGAAATC	TGTTTTACAT	CAG	GTCGAACTTT	GTATGT	YAG	chrXI_551681_551999_+	chrXI	551681	551999	0	-3	59	89	59	89	FALSE	FALSE	FALSE	FALSE	0	FALSE	TRUE	318	18	300
chrXI	551681	552002	+	YKR057W	RPS21A	TRUE	321	21	300	AACTAAC	551981	0	0	6	7	A	T	T	G	T	C	GGGCCAATTA	GTATGT	TCGAGAAATC	TGTTTTACAT	CAG	GTCGAACTTT	GTATGT	YAG	chrXI_551925_552002_+	chrXI	551925	552002	244	0	75	81	75	81	FALSE	FALSE	FALSE	FALSE	2	TRUE	FALSE	77	21	56
chrXI	551681	552002	+	YKR057W	RPS21A	TRUE	321	21	300	AACTAAC	551981	0	0	6	7	A	T	T	G	T	C	GGGCCAATTA	GTATGT	TCGAGAAATC	TGTTTTACAT	CAG	GTCGAACTTT	GTATGT	YAG	chrXI_551681_552003_+	chrXI	551681	552003	0	1	40	91	40	91	FALSE	FALSE	FALSE	FALSE	0	FALSE	TRUE	322	22	300
chrXI	551681	552002	+	YKR057W	RPS21A	TRUE	321	21	300	AACTAAC	551981	0	0	6	7	A	T	T	G	T	C	GGGCCAATTA	GTATGT	TCGAGAAATC	TGTTTTACAT	CAG	GTCGAACTTT	GTATGT	YAG	chrXI_551681_552022_+	chrXI	551681	552022	0	20	55	94	55	94	FALSE	FALSE	FALSE	FALSE	0	FALSE	TRUE	341	41	300
chrXI	551681	552002	+	YKR057W	RPS21A	TRUE	321	21	300	AACTAAC	551981	0	0	6	7	A	T	T	G	T	C	GGGCCAATTA	GTATGT	TCGAGAAATC	TGTTTTACAT	CAG	GTCGAACTTT	GTATGT	YAG	chrXI_551681_552043_+	chrXI	551681	552043	0	41	66	94	66	94	FALSE	FALSE	FALSE	FALSE	0	FALSE	TRUE	362	62	300
chrXI	551681	552002	+	YKR057W	RPS21A	TRUE	321	21	300	AACTAAC	551981	0	0	6	7	A	T	T	G	T	C	GGGCCAATTA	GTATGT	TCGAGAAATC	TGTTTTACAT	CAG	GTCGAACTTT	GTATGT	YAG	chrXI_551684_552005_+	chrXI	551684	552005	3	3	64	88	64	88	FALSE	FALSE	FALSE	FALSE	0	TRUE	TRUE	321	24	297
chrXI	551681	552002	+	YKR057W	RPS21A	TRUE	321	21	300	AACTAAC	551981	0	0	6	7	A	T	T	G	T	C	GGGCCAATTA	GTATGT	TCGAGAAATC	TGTTTTACAT	CAG	GTCGAACTTT	GTATGT	YAG	chrXI_551681_552006_+	chrXI	551681	552006	0	4	36	85	36	85	FALSE	FALSE	FALSE	FALSE	0	FALSE	TRUE	325	25	300
chrXI	551681	552002	+	YKR057W	RPS21A	TRUE	321	21	300	AACTAAC	551981	0	0	6	7	A	T	T	G	T	C	GGGCCAATTA	GTATGT	TCGAGAAATC	TGTTTTACAT	CAG	GTCGAACTTT	GTATGT	YAG	chrXI_551681_551924_+	chrXI	551681	551924	0	-78	55	85	55	85	FALSE	FALSE	FALSE	FALSE	4	FALSE	TRUE	243	206	37
chrXI	551681	552002	+	YKR057W	RPS21A	TRUE	321	21	300	AACTAAC	551981	0	0	6	7	A	T	T	G	T	C	GGGCCAATTA	GTATGT	TCGAGAAATC	TGTTTTACAT	CAG	GTCGAACTTT	GTATGT	YAG	chrXI_551681_552002_+	chrXI	551681	552002	0	0	98	98	98	98	FALSE	FALSE	FALSE	FALSE	2	FALSE	FALSE	321	21	300
chrXI	551681	552002	+	YKR057W	RPS21A	TRUE	321	21	300	AACTAAC	551981	0	0	6	7	A	T	T	G	T	C	GGGCCAATTA	GTATGT	TCGAGAAATC	TGTTTTACAT	CAG	GTCGAACTTT	GTATGT	YAG	chrXI_551686_552007_+	chrXI	551686	552007	5	5	3	33	43	67	FALSE	FALSE	FALSE	FALSE	0	TRUE	TRUE	321	26	295
chrXI	551681	552002	+	YKR057W	RPS21A	TRUE	321	21	300	AACTAAC	551981	0	0	6	7	A	T	T	G	T	C	GGGCCAATTA	GTATGT	TCGAGAAATC	TGTTTTACAT	CAG	GTCGAACTTT	GTATGT	YAG	chrXI_551685_552006_+	chrXI	551685	552006	4	4	1	18	45	61	FALSE	FALSE	TRUE	FALSE	0	TRUE	TRUE	321	25	296
chrXI	551681	552002	+	YKR057W	RPS21A	TRUE	321	21	300	AACTAAC	551981	0	0	6	7	A	T	T	G	T	C	GGGCCAATTA	GTATGT	TCGAGAAATC	TGTTTTACAT	CAG	GTCGAACTTT	GTATGT	YAG	chrXI_551681_551908_+	chrXI	551681	551908	0	-94	41	71	41	71	FALSE	FALSE	FALSE	FALSE	0	FALSE	TRUE	227	190	37
chrXI	551681	552002	+	YKR057W	RPS21A	TRUE	321	21	300	AACTAAC	551981	0	0	6	7	A	T	T	G	T	C	GGGCCAATTA	GTATGT	TCGAGAAATC	TGTTTTACAT	CAG	GTCGAACTTT	GTATGT	YAG	chrXI_551681_551972_+	chrXI	551681	551972	0	-30	42	93	58	93	FALSE	FALSE	FALSE	FALSE	0	FALSE	TRUE	291	254	37
chrXI	551681	552002	+	YKR057W	RPS21A	TRUE	321	21	300	AACTAAC	551981	0	0	6	7	A	T	T	G	T	C	GGGCCAATTA	GTATGT	TCGAGAAATC	TGTTTTACAT	CAG	GTCGAACTTT	GTATGT	YAG	chrXI_551681_552053_+	chrXI	551681	552053	0	51	56	45	56	45	FALSE	FALSE	FALSE	FALSE	1	FALSE	TRUE	372	72	300
chrXI	551681	552002	+	YKR057W	RPS21A	TRUE	321	21	300	AACTAAC	551981	0	0	6	7	A	T	T	G	T	C	GGGCCAATTA	GTATGT	TCGAGAAATC	TGTTTTACAT	CAG	GTCGAACTTT	GTATGT	YAG	chrXI_551680_552002_+	chrXI	551680	552002	-1	0	34	1	34	67	FALSE	FALSE	FALSE	TRUE	0	TRUE	FALSE	322	21	301
chrXI	551681	552002	+	YKR057W	RPS21A	TRUE	321	21	300	AACTAAC	551981	0	0	6	7	A	T	T	G	T	C	GGGCCAATTA	GTATGT	TCGAGAAATC	TGTTTTACAT	CAG	GTCGAACTTT	GTATGT	YAG	chrXI_551636_551981_+	chrXI	551636	551981	-45	-21	10	85	10	85	FALSE	FALSE	FALSE	FALSE	3	TRUE	TRUE	345	326	19
chrXI	551681	552002	+	YKR057W	RPS21A	TRUE	321	21	300	AACTAAC	551981	0	0	6	7	A	T	T	G	T	C	GGGCCAATTA	GTATGT	TCGAGAAATC	TGTTTTACAT	CAG	GTCGAACTTT	GTATGT	YAG	chrXI_551682_552004_+	chrXI	551682	552004	1	2	17	1	17	84	FALSE	FALSE	FALSE	TRUE	0	TRUE	TRUE	322	23	299
chrXI	551681	552002	+	YKR057W	RPS21A	TRUE	321	21	300	AACTAAC	551981	0	0	6	7	A	T	T	G	T	C	GGGCCAATTA	GTATGT	TCGAGAAATC	TGTTTTACAT	CAG	GTCGAACTTT	GTATGT	YAG	chrXI_551681_551922_+	chrXI	551681	551922	0	-80	36	65	36	65	FALSE	FALSE	FALSE	FALSE	0	FALSE	TRUE	241	204	37
chrXI	551681	552002	+	YKR057W	RPS21A	TRUE	321	21	300	AACTAAC	551981	0	0	6	7	A	T	T	G	T	C	GGGCCAATTA	GTATGT	TCGAGAAATC	TGTTTTACAT	CAG	GTCGAACTTT	GTATGT	YAG	chrXI_551939_551969_+	chrXI	551939	551969	258	-33	8	2	8	23	FALSE	FALSE	FALSE	FALSE	0	TRUE	TRUE	30	14	16
chrXI	551681	552002	+	YKR057W	RPS21A	TRUE	321	21	300	AACTAAC	551981	0	0	6	7	A	T	T	G	T	C	GGGCCAATTA	GTATGT	TCGAGAAATC	TGTTTTACAT	CAG	GTCGAACTTT	GTATGT	YAG	chrXI_551681_552250_+	chrXI	551681	552250	0	248	55	82	55	82	FALSE	FALSE	FALSE	FALSE	0	FALSE	TRUE	569	269	300
chrXI	551681	552002	+	YKR057W	RPS21A	TRUE	321	21	300	AACTAAC	551981	0	0	6	7	A	T	T	G	T	C	GGGCCAATTA	GTATGT	TCGAGAAATC	TGTTTTACAT	CAG	GTCGAACTTT	GTATGT	YAG	chrXI_551681_551997_+	chrXI	551681	551997	0	-5	22	89	22	89	FALSE	FALSE	FALSE	FALSE	0	FALSE	TRUE	316	16	300
chrXI	551681	552002	+	YKR057W	RPS21A	TRUE	321	21	300	AACTAAC	551981	0	0	6	7	A	T	T	G	T	C	GGGCCAATTA	GTATGT	TCGAGAAATC	TGTTTTACAT	CAG	GTCGAACTTT	GTATGT	YAG	chrXI_551681_552243_+	chrXI	551681	552243	0	241	39	89	39	89	FALSE	FALSE	FALSE	FALSE	0	FALSE	TRUE	562	262	300
chrXI	551681	552002	+	YKR057W	RPS21A	TRUE	321	21	300	AACTAAC	551981	0	0	6	7	A	T	T	G	T	C	GGGCCAATTA	GTATGT	TCGAGAAATC	TGTTTTACAT	CAG	GTCGAACTTT	GTATGT	YAG	chrXI_551683_552003_+	chrXI	551683	552003	2	1	4	2	24	13	FALSE	FALSE	FALSE	FALSE	0	TRUE	TRUE	320	22	298
chrVIII	255638	255750	-	YHR077C	NMD2	FALSE	112	49	63	TACTAAC	255687	0	0	4	5	C	A	G	G	A	T	AATTATGGAC	GTATGT	TTGATTTATC	TATGTATCAA	CAG	GATGGACGGA	GTATGT	YAG	chrVIII_255638_255750_-	chrVIII	255638	255750	0	0	96	98	96	98	FALSE	FALSE	FALSE	FALSE	1	FALSE	FALSE	112	49	63
chrVIII	255638	255750	-	YHR077C	NMD2	FALSE	112	49	63	TACTAAC	255687	0	0	4	5	C	A	G	G	A	T	AATTATGGAC	GTATGT	TTGATTTATC	TATGTATCAA	CAG	GATGGACGGA	GTATGT	YAG	chrVIII_255675_255750_-	chrVIII	255675	255750	0	-37	14	92	14	92	FALSE	FALSE	FALSE	FALSE	0	FALSE	TRUE	75	12	63
chrVIII	255638	255750	-	YHR077C	NMD2	FALSE	112	49	63	TACTAAC	255687	0	0	4	5	C	A	G	G	A	T	AATTATGGAC	GTATGT	TTGATTTATC	TATGTATCAA	CAG	GATGGACGGA	GTATGT	YAG	chrVIII_255638_256155_-	chrVIII	255638	256155	-405	0	15	86	15	86	FALSE	FALSE	FALSE	FALSE	1	TRUE	FALSE	517	49	468
chrVIII	255638	255750	-	YHR077C	NMD2	FALSE	112	49	63	TACTAAC	255687	0	0	4	5	C	A	G	G	A	T	AATTATGGAC	GTATGT	TTGATTTATC	TATGTATCAA	CAG	GATGGACGGA	GTATGT	YAG	chrVIII_255677_255750_-	chrVIII	255677	255750	0	-39	46	94	46	94	FALSE	FALSE	FALSE	FALSE	0	FALSE	TRUE	73	10	63
chrVIII	255638	255750	-	YHR077C	NMD2	FALSE	112	49	63	TACTAAC	255687	0	0	4	5	C	A	G	G	A	T	AATTATGGAC	GTATGT	TTGATTTATC	TATGTATCAA	CAG	GATGGACGGA	GTATGT	YAG	chrVIII_255629_255750_-	chrVIII	255629	255750	0	9	42	59	42	59	FALSE	FALSE	FALSE	FALSE	0	FALSE	TRUE	121	58	63
chrVIII	255638	255750	-	YHR077C	NMD2	FALSE	112	49	63	TACTAAC	255687	0	0	4	5	C	A	G	G	A	T	AATTATGGAC	GTATGT	TTGATTTATC	TATGTATCAA	CAG	GATGGACGGA	GTATGT	YAG	chrVIII_255636_255748_-	chrVIII	255636	255748	2	2	13	88	13	88	FALSE	FALSE	FALSE	FALSE	0	TRUE	TRUE	112	51	61
chrVIII	255638	255750	-	YHR077C	NMD2	FALSE	112	49	63	TACTAAC	255687	0	0	4	5	C	A	G	G	A	T	AATTATGGAC	GTATGT	TTGATTTATC	TATGTATCAA	CAG	GATGGACGGA	GTATGT	YAG	chrVIII_255622_255750_-	chrVIII	255622	255750	0	16	47	81	47	81	FALSE	FALSE	FALSE	FALSE	0	FALSE	TRUE	128	65	63
chrVIII	255638	255750	-	YHR077C	NMD2	FALSE	112	49	63	TACTAAC	255687	0	0	4	5	C	A	G	G	A	T	AATTATGGAC	GTATGT	TTGATTTATC	TATGTATCAA	CAG	GATGGACGGA	GTATGT	YAG	chrVIII_253910_255750_-	chrVIII	253910	255750	0	1728	14	87	14	87	FALSE	FALSE	FALSE	FALSE	0	FALSE	TRUE	1840	1777	63
chrVIII	255638	255750	-	YHR077C	NMD2	FALSE	112	49	63	TACTAAC	255687	0	0	4	5	C	A	G	G	A	T	AATTATGGAC	GTATGT	TTGATTTATC	TATGTATCAA	CAG	GATGGACGGA	GTATGT	YAG	chrVIII_255640_255752_-	chrVIII	255640	255752	-2	-2	6	4	24	77	FALSE	FALSE	FALSE	FALSE	1	TRUE	TRUE	112	47	65
chrXII	898158	898645	+	YLR388W	RPS29A	TRUE	487	21	466	TACTAAC	898624	0	0	5	7	G	G	A	A	T	A	GTAAATTAGG	GTATGT	ACCAAGTTCT	CCTATTATTG	CAG	ATAAAATGGC	GTATGT	YAG	chrXII_898597_898638_+	chrXII	898597	898638	439	-7	3	1	10	91	FALSE	TRUE	FALSE	TRUE	0	TRUE	TRUE	41	14	27
chrXII	898158	898645	+	YLR388W	RPS29A	TRUE	487	21	466	TACTAAC	898624	0	0	5	7	G	G	A	A	T	A	GTAAATTAGG	GTATGT	ACCAAGTTCT	CCTATTATTG	CAG	ATAAAATGGC	GTATGT	YAG	chrXII_898594_898644_+	chrXII	898594	898644	436	-1	4	92	12	93	FALSE	FALSE	FALSE	FALSE	2	TRUE	TRUE	50	20	30
chrXII	898158	898645	+	YLR388W	RPS29A	TRUE	487	21	466	TACTAAC	898624	0	0	5	7	G	G	A	A	T	A	GTAAATTAGG	GTATGT	ACCAAGTTCT	CCTATTATTG	CAG	ATAAAATGGC	GTATGT	YAG	chrXII_898570_898643_+	chrXII	898570	898643	412	-2	4	2	19	85	FALSE	FALSE	FALSE	FALSE	0	TRUE	TRUE	73	19	54
chrXII	898158	898645	+	YLR388W	RPS29A	TRUE	487	21	466	TACTAAC	898624	0	0	5	7	G	G	A	A	T	A	GTAAATTAGG	GTATGT	ACCAAGTTCT	CCTATTATTG	CAG	ATAAAATGGC	GTATGT	YAG	chrXII_898596_898638_+	chrXII	898596	898638	438	-7	5	1	12	91	FALSE	TRUE	FALSE	TRUE	2	TRUE	TRUE	42	14	28
chrXII	898158	898645	+	YLR388W	RPS29A	TRUE	487	21	466	TACTAAC	898624	0	0	5	7	G	G	A	A	T	A	GTAAATTAGG	GTATGT	ACCAAGTTCT	CCTATTATTG	CAG	ATAAAATGGC	GTATGT	YAG	chrXII_898549_898645_+	chrXII	898549	898645	391	0	88	94	88	94	FALSE	FALSE	FALSE	FALSE	3	TRUE	FALSE	96	21	75
chrXII	898158	898645	+	YLR388W	RPS29A	TRUE	487	21	466	TACTAAC	898624	0	0	5	7	G	G	A	A	T	A	GTAAATTAGG	GTATGT	ACCAAGTTCT	CCTATTATTG	CAG	ATAAAATGGC	GTATGT	YAG	chrXII_898597_898647_+	chrXII	898597	898647	439	2	4	88	14	91	FALSE	FALSE	FALSE	FALSE	0	TRUE	TRUE	50	23	27
chrXII	898158	898645	+	YLR388W	RPS29A	TRUE	487	21	466	TACTAAC	898624	0	0	5	7	G	G	A	A	T	A	GTAAATTAGG	GTATGT	ACCAAGTTCT	CCTATTATTG	CAG	ATAAAATGGC	GTATGT	YAG	chrXII_898160_898647_+	chrXII	898160	898647	2	2	25	90	52	90	FALSE	FALSE	FALSE	FALSE	2	TRUE	TRUE	487	23	464
chrXII	898158	898645	+	YLR388W	RPS29A	TRUE	487	21	466	TACTAAC	898624	0	0	5	7	G	G	A	A	T	A	GTAAATTAGG	GTATGT	ACCAAGTTCT	CCTATTATTG	CAG	ATAAAATGGC	GTATGT	YAG	chrXII_898184_898243_+	chrXII	898184	898243	26	-402	5	1	9	92	FALSE	FALSE	FALSE	TRUE	1	TRUE	TRUE	59	23	36
chrXII	898158	898645	+	YLR388W	RPS29A	TRUE	487	21	466	TACTAAC	898624	0	0	5	7	G	G	A	A	T	A	GTAAATTAGG	GTATGT	ACCAAGTTCT	CCTATTATTG	CAG	ATAAAATGGC	GTATGT	YAG	chrXII_898559_898643_+	chrXII	898559	898643	401	-2	8	1	10	91	FALSE	TRUE	FALSE	TRUE	0	TRUE	TRUE	84	19	65
chrXII	898158	898645	+	YLR388W	RPS29A	TRUE	487	21	466	TACTAAC	898624	0	0	5	7	G	G	A	A	T	A	GTAAATTAGG	GTATGT	ACCAAGTTCT	CCTATTATTG	CAG	ATAAAATGGC	GTATGT	YAG	chrXII_898161_898647_+	chrXII	898161	898647	3	2	2	74	37	74	FALSE	FALSE	FALSE	FALSE	0	TRUE	TRUE	486	23	463
chrXII	898158	898645	+	YLR388W	RPS29A	TRUE	487	21	466	TACTAAC	898624	0	0	5	7	G	G	A	A	T	A	GTAAATTAGG	GTATGT	ACCAAGTTCT	CCTATTATTG	CAG	ATAAAATGGC	GTATGT	YAG	chrXII_898142_898625_+	chrXII	898142	898625	-16	-20	22	79	22	79	FALSE	FALSE	FALSE	FALSE	5	TRUE	TRUE	483	457	26
chrXII	898158	898645	+	YLR388W	RPS29A	TRUE	487	21	466	TACTAAC	898624	0	0	5	7	G	G	A	A	T	A	GTAAATTAGG	GTATGT	ACCAAGTTCT	CCTATTATTG	CAG	ATAAAATGGC	GTATGT	YAG	chrXII_898160_898648_+	chrXII	898160	898648	2	3	1	82	50	82	FALSE	FALSE	TRUE	FALSE	1	TRUE	TRUE	488	24	464
chrXII	898158	898645	+	YLR388W	RPS29A	TRUE	487	21	466	TACTAAC	898624	0	0	5	7	G	G	A	A	T	A	GTAAATTAGG	GTATGT	ACCAAGTTCT	CCTATTATTG	CAG	ATAAAATGGC	GTATGT	YAG	chrXII_898560_898635_+	chrXII	898560	898635	402	-10	6	2	6	94	FALSE	FALSE	FALSE	FALSE	1	TRUE	TRUE	75	11	64
chrXII	898158	898645	+	YLR388W	RPS29A	TRUE	487	21	466	TACTAAC	898624	0	0	5	7	G	G	A	A	T	A	GTAAATTAGG	GTATGT	ACCAAGTTCT	CCTATTATTG	CAG	ATAAAATGGC	GTATGT	YAG	chrXII_898156_898643_+	chrXII	898156	898643	-2	-2	83	86	83	86	FALSE	FALSE	FALSE	FALSE	0	TRUE	TRUE	487	19	468
chrXII	898158	898645	+	YLR388W	RPS29A	TRUE	487	21	466	TACTAAC	898624	0	0	5	7	G	G	A	A	T	A	GTAAATTAGG	GTATGT	ACCAAGTTCT	CCTATTATTG	CAG	ATAAAATGGC	GTATGT	YAG	chrXII_898595_898644_+	chrXII	898595	898644	437	-1	7	94	11	95	FALSE	FALSE	FALSE	FALSE	0	TRUE	TRUE	49	20	29
chrXII	898158	898645	+	YLR388W	RPS29A	TRUE	487	21	466	TACTAAC	898624	0	0	5	7	G	G	A	A	T	A	GTAAATTAGG	GTATGT	ACCAAGTTCT	CCTATTATTG	CAG	ATAAAATGGC	GTATGT	YAG	chrXII_898158_898645_+	chrXII	898158	898645	0	0	93	92	93	95	FALSE	FALSE	FALSE	FALSE	1	FALSE	FALSE	487	21	466
chrXII	898158	898645	+	YLR388W	RPS29A	TRUE	487	21	466	TACTAAC	898624	0	0	5	7	G	G	A	A	T	A	GTAAATTAGG	GTATGT	ACCAAGTTCT	CCTATTATTG	CAG	ATAAAATGGC	GTATGT	YAG	chrXII_898162_898649_+	chrXII	898162	898649	4	4	4	53	48	53	FALSE	FALSE	FALSE	FALSE	0	TRUE	TRUE	487	25	462
chrXII	898158	898645	+	YLR388W	RPS29A	TRUE	487	21	466	TACTAAC	898624	0	0	5	7	G	G	A	A	T	A	GTAAATTAGG	GTATGT	ACCAAGTTCT	CCTATTATTG	CAG	ATAAAATGGC	GTATGT	YAG	chrXII_897690_898642_+	chrXII	897690	898642	-468	-3	13	2	19	82	FALSE	FALSE	FALSE	FALSE	1	TRUE	TRUE	952	18	934
chrXII	898158	898645	+	YLR388W	RPS29A	TRUE	487	21	466	TACTAAC	898624	0	0	5	7	G	G	A	A	T	A	GTAAATTAGG	GTATGT	ACCAAGTTCT	CCTATTATTG	CAG	ATAAAATGGC	GTATGT	YAG	chrXII_898158_898227_+	chrXII	898158	898227	0	-418	81	3	81	20	FALSE	FALSE	FALSE	FALSE	1	FALSE	TRUE	69	47	22
chrXII	898158	898645	+	YLR388W	RPS29A	TRUE	487	21	466	TACTAAC	898624	0	0	5	7	G	G	A	A	T	A	GTAAATTAGG	GTATGT	ACCAAGTTCT	CCTATTATTG	CAG	ATAAAATGGC	GTATGT	YAG	chrXII_898158_898640_+	chrXII	898158	898640	0	-5	24	90	24	90	FALSE	FALSE	FALSE	FALSE	0	FALSE	TRUE	482	16	466
chrXII	898158	898645	+	YLR388W	RPS29A	TRUE	487	21	466	TACTAAC	898624	0	0	5	7	G	G	A	A	T	A	GTAAATTAGG	GTATGT	ACCAAGTTCT	CCTATTATTG	CAG	ATAAAATGGC	GTATGT	YAG	chrXII_898601_898643_+	chrXII	898601	898643	443	-2	1	3	13	88	TRUE	FALSE	TRUE	FALSE	1	TRUE	TRUE	42	19	23
chrXII	898158	898645	+	YLR388W	RPS29A	TRUE	487	21	466	TACTAAC	898624	0	0	5	7	G	G	A	A	T	A	GTAAATTAGG	GTATGT	ACCAAGTTCT	CCTATTATTG	CAG	ATAAAATGGC	GTATGT	YAG	chrXII_898548_898621_+	chrXII	898548	898621	390	-24	8	7	92	9	FALSE	FALSE	FALSE	FALSE	0	TRUE	TRUE	73	48	25
chrXII	898158	898645	+	YLR388W	RPS29A	TRUE	487	21	466	TACTAAC	898624	0	0	5	7	G	G	A	A	T	A	GTAAATTAGG	GTATGT	ACCAAGTTCT	CCTATTATTG	CAG	ATAAAATGGC	GTATGT	YAG	chrXII_898111_898203_+	chrXII	898111	898203	-47	-442	2	3	10	90	FALSE	FALSE	TRUE	FALSE	0	TRUE	TRUE	92	63	29
chrXII	898158	898645	+	YLR388W	RPS29A	TRUE	487	21	466	TACTAAC	898624	0	0	5	7	G	G	A	A	T	A	GTAAATTAGG	GTATGT	ACCAAGTTCT	CCTATTATTG	CAG	ATAAAATGGC	GTATGT	YAG	chrXII_898158_898647_+	chrXII	898158	898647	0	2	25	76	25	76	FALSE	FALSE	FALSE	FALSE	0	FALSE	TRUE	489	23	466
chrXII	898158	898645	+	YLR388W	RPS29A	TRUE	487	21	466	TACTAAC	898624	0	0	5	7	G	G	A	A	T	A	GTAAATTAGG	GTATGT	ACCAAGTTCT	CCTATTATTG	CAG	ATAAAATGGC	GTATGT	YAG	chrXII_898596_898645_+	chrXII	898596	898645	438	0	2	83	11	83	FALSE	FALSE	FALSE	FALSE	2	TRUE	FALSE	49	21	28
chrXII	898158	898645	+	YLR388W	RPS29A	TRUE	487	21	466	TACTAAC	898624	0	0	5	7	G	G	A	A	T	A	GTAAATTAGG	GTATGT	ACCAAGTTCT	CCTATTATTG	CAG	ATAAAATGGC	GTATGT	YAG	chrXII_898160_898649_+	chrXII	898160	898649	2	4	1	76	25	76	FALSE	FALSE	TRUE	FALSE	1	TRUE	TRUE	489	25	464
chrXII	898158	898645	+	YLR388W	RPS29A	TRUE	487	21	466	TACTAAC	898624	0	0	5	7	G	G	A	A	T	A	GTAAATTAGG	GTATGT	ACCAAGTTCT	CCTATTATTG	CAG	ATAAAATGGC	GTATGT	YAG	chrXII_898558_898643_+	chrXII	898558	898643	400	-2	2	1	16	85	TRUE	TRUE	TRUE	TRUE	1	TRUE	TRUE	85	19	66
chrXII	898158	898645	+	YLR388W	RPS29A	TRUE	487	21	466	TACTAAC	898624	0	0	5	7	G	G	A	A	T	A	GTAAATTAGG	GTATGT	ACCAAGTTCT	CCTATTATTG	CAG	ATAAAATGGC	GTATGT	YAG	chrXII_897202_898645_+	chrXII	897202	898645	-956	0	1	93	8	93	TRUE	FALSE	TRUE	FALSE	0	TRUE	FALSE	1443	21	1422
chrXII	898158	898645	+	YLR388W	RPS29A	TRUE	487	21	466	TACTAAC	898624	0	0	5	7	G	G	A	A	T	A	GTAAATTAGG	GTATGT	ACCAAGTTCT	CCTATTATTG	CAG	ATAAAATGGC	GTATGT	YAG	chrXII_898551_898645_+	chrXII	898551	898645	393	0	64	37	64	37	FALSE	FALSE	FALSE	FALSE	6	TRUE	FALSE	94	21	73
chrXII	898158	898645	+	YLR388W	RPS29A	TRUE	487	21	466	TACTAAC	898624	0	0	5	7	G	G	A	A	T	A	GTAAATTAGG	GTATGT	ACCAAGTTCT	CCTATTATTG	CAG	ATAAAATGGC	GTATGT	YAG	chrXII_898563_898645_+	chrXII	898563	898645	405	0	1	1	14	36	TRUE	TRUE	TRUE	TRUE	0	TRUE	FALSE	82	21	61
chrXII	898158	898645	+	YLR388W	RPS29A	TRUE	487	21	466	TACTAAC	898624	0	0	5	7	G	G	A	A	T	A	GTAAATTAGG	GTATGT	ACCAAGTTCT	CCTATTATTG	CAG	ATAAAATGGC	GTATGT	YAG	chrXII_898158_898335_+	chrXII	898158	898335	0	-310	17	85	17	89	FALSE	FALSE	FALSE	FALSE	1	FALSE	TRUE	177	24	153
chrXII	898158	898645	+	YLR388W	RPS29A	TRUE	487	21	466	TACTAAC	898624	0	0	5	7	G	G	A	A	T	A	GTAAATTAGG	GTATGT	ACCAAGTTCT	CCTATTATTG	CAG	ATAAAATGGC	GTATGT	YAG	chrXII_898160_898210_+	chrXII	898160	898210	2	-435	1	6	95	17	FALSE	FALSE	TRUE	FALSE	1	TRUE	TRUE	50	30	20
chrXII	898158	898645	+	YLR388W	RPS29A	TRUE	487	21	466	TACTAAC	898624	0	0	5	7	G	G	A	A	T	A	GTAAATTAGG	GTATGT	ACCAAGTTCT	CCTATTATTG	CAG	ATAAAATGGC	GTATGT	YAG	chrXII_898556_898640_+	chrXII	898556	898640	398	-5	4	1	9	93	FALSE	FALSE	FALSE	TRUE	0	TRUE	TRUE	84	16	68
chrXII	898158	898645	+	YLR388W	RPS29A	TRUE	487	21	466	TACTAAC	898624	0	0	5	7	G	G	A	A	T	A	GTAAATTAGG	GTATGT	ACCAAGTTCT	CCTATTATTG	CAG	ATAAAATGGC	GTATGT	YAG	chrXII_898545_898645_+	chrXII	898545	898645	387	0	22	79	22	79	FALSE	FALSE	FALSE	FALSE	1	TRUE	FALSE	100	21	79
chrXII	898158	898645	+	YLR388W	RPS29A	TRUE	487	21	466	TACTAAC	898624	0	0	5	7	G	G	A	A	T	A	GTAAATTAGG	GTATGT	ACCAAGTTCT	CCTATTATTG	CAG	ATAAAATGGC	GTATGT	YAG	chrXII_898573_898620_+	chrXII	898573	898620	415	-25	1	2	19	20	TRUE	FALSE	TRUE	FALSE	1	TRUE	TRUE	47	15	32
chrXII	898158	898645	+	YLR388W	RPS29A	TRUE	487	21	466	TACTAAC	898624	0	0	5	7	G	G	A	A	T	A	GTAAATTAGG	GTATGT	ACCAAGTTCT	CCTATTATTG	CAG	ATAAAATGGC	GTATGT	YAG	chrXII_898154_898642_+	chrXII	898154	898642	-4	-3	59	2	59	42	FALSE	FALSE	FALSE	FALSE	0	TRUE	TRUE	488	18	470
chrXII	898158	898645	+	YLR388W	RPS29A	TRUE	487	21	466	TACTAAC	898624	0	0	5	7	G	G	A	A	T	A	GTAAATTAGG	GTATGT	ACCAAGTTCT	CCTATTATTG	CAG	ATAAAATGGC	GTATGT	YAG	chrXII_898158_898208_+	chrXII	898158	898208	0	-437	81	1	81	12	FALSE	FALSE	FALSE	TRUE	1	FALSE	TRUE	50	28	22
chrXII	898158	898645	+	YLR388W	RPS29A	TRUE	487	21	466	TACTAAC	898624	0	0	5	7	G	G	A	A	T	A	GTAAATTAGG	GTATGT	ACCAAGTTCT	CCTATTATTG	CAG	ATAAAATGGC	GTATGT	YAG	chrXII_898249_898645_+	chrXII	898249	898645	91	0	45	54	45	54	FALSE	FALSE	FALSE	FALSE	0	TRUE	FALSE	396	21	375
chrXII	898158	898645	+	YLR388W	RPS29A	TRUE	487	21	466	TACTAAC	898624	0	0	5	7	G	G	A	A	T	A	GTAAATTAGG	GTATGT	ACCAAGTTCT	CCTATTATTG	CAG	ATAAAATGGC	GTATGT	YAG	chrXII_898158_898644_+	chrXII	898158	898644	0	-1	1	26	23	26	FALSE	FALSE	TRUE	FALSE	1	FALSE	TRUE	486	20	466
chrXII	898158	898645	+	YLR388W	RPS29A	TRUE	487	21	466	TACTAAC	898624	0	0	5	7	G	G	A	A	T	A	GTAAATTAGG	GTATGT	ACCAAGTTCT	CCTATTATTG	CAG	ATAAAATGGC	GTATGT	YAG	chrXII_898597_898640_+	chrXII	898597	898640	439	-5	3	3	11	90	FALSE	FALSE	FALSE	FALSE	1	TRUE	TRUE	43	16	27
chrXII	898158	898645	+	YLR388W	RPS29A	TRUE	487	21	466	TACTAAC	898624	0	0	5	7	G	G	A	A	T	A	GTAAATTAGG	GTATGT	ACCAAGTTCT	CCTATTATTG	CAG	ATAAAATGGC	GTATGT	YAG	chrXII_898471_898528_+	chrXII	898471	898528	313	-117	86	17	86	19	FALSE	FALSE	FALSE	FALSE	4	TRUE	TRUE	57	22	35
chrXII	898158	898645	+	YLR388W	RPS29A	TRUE	487	21	466	TACTAAC	898624	0	0	5	7	G	G	A	A	T	A	GTAAATTAGG	GTATGT	ACCAAGTTCT	CCTATTATTG	CAG	ATAAAATGGC	GTATGT	YAG	chrXII_898267_898349_+	chrXII	898267	898349	109	-296	2	3	67	28	TRUE	FALSE	TRUE	FALSE	0	TRUE	TRUE	82	38	44
chrXII	898158	898645	+	YLR388W	RPS29A	TRUE	487	21	466	TACTAAC	898624	0	0	5	7	G	G	A	A	T	A	GTAAATTAGG	GTATGT	ACCAAGTTCT	CCTATTATTG	CAG	ATAAAATGGC	GTATGT	YAG	chrXII_898599_898641_+	chrXII	898599	898641	441	-4	1	3	12	89	FALSE	FALSE	TRUE	FALSE	0	TRUE	TRUE	42	17	25
chrXII	898158	898645	+	YLR388W	RPS29A	TRUE	487	21	466	TACTAAC	898624	0	0	5	7	G	G	A	A	T	A	GTAAATTAGG	GTATGT	ACCAAGTTCT	CCTATTATTG	CAG	ATAAAATGGC	GTATGT	YAG	chrXII_898155_898642_+	chrXII	898155	898642	-3	-3	14	1	14	87	FALSE	FALSE	FALSE	TRUE	0	TRUE	TRUE	487	18	469
chrIX	99096	99385	-	YIL133C	RPL16A	TRUE	289	57	232	TACTAAC	99153	0	0	3	6	G	T	A	G	T	A	GTCATTGATG	GTACGT	AAGATTTTGC	AATCTTCAAC	CAG	GTAAGGGTCA	GT	YAG	chrIX_99137_99385_-	chrIX	99137	99385	0	-41	71	76	71	76	FALSE	FALSE	FALSE	FALSE	2	FALSE	TRUE	248	16	232
chrIX	99096	99385	-	YIL133C	RPL16A	TRUE	289	57	232	TACTAAC	99153	0	0	3	6	G	T	A	G	T	A	GTCATTGATG	GTACGT	AAGATTTTGC	AATCTTCAAC	CAG	GTAAGGGTCA	GT	YAG	chrIX_99092_99381_-	chrIX	99092	99381	4	4	46	85	60	85	FALSE	FALSE	FALSE	FALSE	1	TRUE	TRUE	289	61	228
chrIX	99096	99385	-	YIL133C	RPL16A	TRUE	289	57	232	TACTAAC	99153	0	0	3	6	G	T	A	G	T	A	GTCATTGATG	GTACGT	AAGATTTTGC	AATCTTCAAC	CAG	GTAAGGGTCA	GT	YAG	chrIX_99096_99385_-	chrIX	99096	99385	0	0	97	98	98	98	FALSE	FALSE	FALSE	FALSE	4	FALSE	FALSE	289	57	232
chrIX	99096	99385	-	YIL133C	RPL16A	TRUE	289	57	232	TACTAAC	99153	0	0	3	6	G	T	A	G	T	A	GTCATTGATG	GTACGT	AAGATTTTGC	AATCTTCAAC	CAG	GTAAGGGTCA	GT	YAG	chrIX_99090_99379_-	chrIX	99090	99379	6	6	2	72	72	72	FALSE	FALSE	FALSE	FALSE	0	TRUE	TRUE	289	63	226
chrIX	99096	99385	-	YIL133C	RPL16A	TRUE	289	57	232	TACTAAC	99153	0	0	3	6	G	T	A	G	T	A	GTCATTGATG	GTACGT	AAGATTTTGC	AATCTTCAAC	CAG	GTAAGGGTCA	GT	YAG	chrIX_99131_99385_-	chrIX	99131	99385	0	-35	88	93	88	93	FALSE	FALSE	FALSE	FALSE	1	FALSE	TRUE	254	22	232
chrIX	99096	99385	-	YIL133C	RPL16A	TRUE	289	57	232	TACTAAC	99153	0	0	3	6	G	T	A	G	T	A	GTCATTGATG	GTACGT	AAGATTTTGC	AATCTTCAAC	CAG	GTAAGGGTCA	GT	YAG	chrIX_99133_99385_-	chrIX	99133	99385	0	-37	76	88	76	88	FALSE	FALSE	FALSE	FALSE	3	FALSE	TRUE	252	20	232
chrIX	99096	99385	-	YIL133C	RPL16A	TRUE	289	57	232	TACTAAC	99153	0	0	3	6	G	T	A	G	T	A	GTCATTGATG	GTACGT	AAGATTTTGC	AATCTTCAAC	CAG	GTAAGGGTCA	GT	YAG	chrIX_99120_99385_-	chrIX	99120	99385	0	-24	51	82	51	82	FALSE	FALSE	FALSE	FALSE	0	FALSE	TRUE	265	33	232
chrIX	99096	99385	-	YIL133C	RPL16A	TRUE	289	57	232	TACTAAC	99153	0	0	3	6	G	T	A	G	T	A	GTCATTGATG	GTACGT	AAGATTTTGC	AATCTTCAAC	CAG	GTAAGGGTCA	GT	YAG	chrIX_99093_99383_-	chrIX	99093	99383	2	3	39	76	39	80	FALSE	FALSE	FALSE	FALSE	1	TRUE	TRUE	290	60	230
chrIX	99096	99385	-	YIL133C	RPL16A	TRUE	289	57	232	TACTAAC	99153	0	0	3	6	G	T	A	G	T	A	GTCATTGATG	GTACGT	AAGATTTTGC	AATCTTCAAC	CAG	GTAAGGGTCA	GT	YAG	chrIX_99098_99387_-	chrIX	99098	99387	-2	-2	49	74	49	78	FALSE	FALSE	FALSE	FALSE	0	TRUE	TRUE	289	55	234
chrIX	99096	99385	-	YIL133C	RPL16A	TRUE	289	57	232	TACTAAC	99153	0	0	3	6	G	T	A	G	T	A	GTCATTGATG	GTACGT	AAGATTTTGC	AATCTTCAAC	CAG	GTAAGGGTCA	GT	YAG	chrIX_99090_99378_-	chrIX	99090	99378	7	6	1	55	45	55	FALSE	FALSE	FALSE	FALSE	0	TRUE	TRUE	288	63	225
chrIX	99096	99385	-	YIL133C	RPL16A	TRUE	289	57	232	TACTAAC	99153	0	0	3	6	G	T	A	G	T	A	GTCATTGATG	GTACGT	AAGATTTTGC	AATCTTCAAC	CAG	GTAAGGGTCA	GT	YAG	chrIX_99144_99385_-	chrIX	99144	99385	0	-48	10	91	10	91	FALSE	FALSE	FALSE	FALSE	0	FALSE	TRUE	241	9	232
chrIX	99096	99385	-	YIL133C	RPL16A	TRUE	289	57	232	TACTAAC	99153	0	0	3	6	G	T	A	G	T	A	GTCATTGATG	GTACGT	AAGATTTTGC	AATCTTCAAC	CAG	GTAAGGGTCA	GT	YAG	chrIX_99130_99384_-	chrIX	99130	99384	1	-34	1	71	36	71	FALSE	FALSE	FALSE	FALSE	0	TRUE	TRUE	254	23	231
chrIX	99096	99385	-	YIL133C	RPL16A	TRUE	289	57	232	TACTAAC	99153	0	0	3	6	G	T	A	G	T	A	GTCATTGATG	GTACGT	AAGATTTTGC	AATCTTCAAC	CAG	GTAAGGGTCA	GT	YAG	chrIX_99100_99389_-	chrIX	99100	99389	-4	-4	33	2	33	79	FALSE	TRUE	TRUE	TRUE	0	TRUE	TRUE	289	53	236
chrIX	99096	99385	-	YIL133C	RPL16A	TRUE	289	57	232	TACTAAC	99153	0	0	3	6	G	T	A	G	T	A	GTCATTGATG	GTACGT	AAGATTTTGC	AATCTTCAAC	CAG	GTAAGGGTCA	GT	YAG	chrIX_99096_99381_-	chrIX	99096	99381	4	0	51	79	51	79	FALSE	FALSE	FALSE	FALSE	5	TRUE	FALSE	285	57	228
chrIX	99096	99385	-	YIL133C	RPL16A	TRUE	289	57	232	TACTAAC	99153	0	0	3	6	G	T	A	G	T	A	GTCATTGATG	GTACGT	AAGATTTTGC	AATCTTCAAC	CAG	GTAAGGGTCA	GT	YAG	chrIX_99097_99130_-	chrIX	99097	99130	255	-1	1	54	10	54	FALSE	FALSE	FALSE	FALSE	0	TRUE	TRUE	33	10	23
chrIX	99096	99385	-	YIL133C	RPL16A	TRUE	289	57	232	TACTAAC	99153	0	0	3	6	G	T	A	G	T	A	GTCATTGATG	GTACGT	AAGATTTTGC	AATCTTCAAC	CAG	GTAAGGGTCA	GT	YAG	chrIX_99096_99414_-	chrIX	99096	99414	-29	0	30	93	30	93	FALSE	FALSE	FALSE	FALSE	2	TRUE	FALSE	318	57	261
chrIX	99096	99385	-	YIL133C	RPL16A	TRUE	289	57	232	TACTAAC	99153	0	0	3	6	G	T	A	G	T	A	GTCATTGATG	GTACGT	AAGATTTTGC	AATCTTCAAC	CAG	GTAAGGGTCA	GT	YAG	chrIX_99097_99139_-	chrIX	99097	99139	246	-1	2	39	7	94	FALSE	FALSE	FALSE	FALSE	0	TRUE	TRUE	42	10	32
chrIX	99096	99385	-	YIL133C	RPL16A	TRUE	289	57	232	TACTAAC	99153	0	0	3	6	G	T	A	G	T	A	GTCATTGATG	GTACGT	AAGATTTTGC	AATCTTCAAC	CAG	GTAAGGGTCA	GT	YAG	chrIX_99097_99388_-	chrIX	99097	99388	-3	-1	2	57	32	57	FALSE	FALSE	FALSE	FALSE	0	TRUE	TRUE	291	56	235
chrIX	99096	99385	-	YIL133C	RPL16A	TRUE	289	57	232	TACTAAC	99153	0	0	3	6	G	T	A	G	T	A	GTCATTGATG	GTACGT	AAGATTTTGC	AATCTTCAAC	CAG	GTAAGGGTCA	GT	YAG	chrIX_99099_99388_-	chrIX	99099	99388	-3	-3	28	2	54	61	FALSE	FALSE	FALSE	FALSE	0	TRUE	TRUE	289	54	235
chrIX	99096	99385	-	YIL133C	RPL16A	TRUE	289	57	232	TACTAAC	99153	0	0	3	6	G	T	A	G	T	A	GTCATTGATG	GTACGT	AAGATTTTGC	AATCTTCAAC	CAG	GTAAGGGTCA	GT	YAG	chrIX_99098_99131_-	chrIX	99098	99131	254	-2	3	4	11	90	FALSE	FALSE	FALSE	FALSE	0	TRUE	TRUE	33	9	24
chrIX	99096	99385	-	YIL133C	RPL16A	TRUE	289	57	232	TACTAAC	99153	0	0	3	6	G	T	A	G	T	A	GTCATTGATG	GTACGT	AAGATTTTGC	AATCTTCAAC	CAG	GTAAGGGTCA	GT	YAG	chrIX_99096_99359_-	chrIX	99096	99359	26	0	63	78	63	78	FALSE	FALSE	FALSE	FALSE	1	TRUE	FALSE	263	57	206
chrIX	99096	99385	-	YIL133C	RPL16A	TRUE	289	57	232	TACTAAC	99153	0	0	3	6	G	T	A	G	T	A	GTCATTGATG	GTACGT	AAGATTTTGC	AATCTTCAAC	CAG	GTAAGGGTCA	GT	YAG	chrIX_99134_99385_-	chrIX	99134	99385	0	-38	39	62	39	62	FALSE	FALSE	FALSE	FALSE	1	FALSE	TRUE	251	19	232
chrIX	99096	99385	-	YIL133C	RPL16A	TRUE	289	57	232	TACTAAC	99153	0	0	3	6	G	T	A	G	T	A	GTCATTGATG	GTACGT	AAGATTTTGC	AATCTTCAAC	CAG	GTAAGGGTCA	GT	YAG	chrIX_99128_99385_-	chrIX	99128	99385	0	-32	26	75	26	75	FALSE	FALSE	FALSE	FALSE	0	FALSE	TRUE	257	25	232
chrII	653369	653452	+	YBR215W	HPC2	FALSE	83	18	65	GATTAAC	653434	0	0	5	6	G	A	A	C	A	A	GACCAAAAAG	GTATGT	TCTGGCTTTA	CTATTTATGA	TAG	CAATTGTCCT	GTATGT	YAG	chrII_653369_653448_+	chrII	653369	653448	0	-4	24	77	24	77	FALSE	FALSE	FALSE	FALSE	1	FALSE	TRUE	79	14	65
chrII	653369	653452	+	YBR215W	HPC2	FALSE	83	18	65	GATTAAC	653434	0	0	5	6	G	A	A	C	A	A	GACCAAAAAG	GTATGT	TCTGGCTTTA	CTATTTATGA	TAG	CAATTGTCCT	GTATGT	YAG	chrII_653369_653524_+	chrII	653369	653524	0	72	93	90	93	90	FALSE	FALSE	FALSE	FALSE	2	FALSE	TRUE	155	90	65
chrII	653369	653452	+	YBR215W	HPC2	FALSE	83	18	65	GATTAAC	653434	0	0	5	6	G	A	A	C	A	A	GACCAAAAAG	GTATGT	TCTGGCTTTA	CTATTTATGA	TAG	CAATTGTCCT	GTATGT	YAG	chrII_653369_653490_+	chrII	653369	653490	0	38	60	65	60	65	FALSE	FALSE	FALSE	FALSE	2	FALSE	TRUE	121	56	65
chrII	653369	653452	+	YBR215W	HPC2	FALSE	83	18	65	GATTAAC	653434	0	0	5	6	G	A	A	C	A	A	GACCAAAAAG	GTATGT	TCTGGCTTTA	CTATTTATGA	TAG	CAATTGTCCT	GTATGT	YAG	chrII_653369_653452_+	chrII	653369	653452	0	0	98	98	98	99	FALSE	FALSE	FALSE	FALSE	2	FALSE	FALSE	83	18	65
chrII	653369	653452	+	YBR215W	HPC2	FALSE	83	18	65	GATTAAC	653434	0	0	5	6	G	A	A	C	A	A	GACCAAAAAG	GTATGT	TCTGGCTTTA	CTATTTATGA	TAG	CAATTGTCCT	GTATGT	YAG	chrII_653369_653477_+	chrII	653369	653477	0	25	79	92	79	92	FALSE	FALSE	FALSE	FALSE	5	FALSE	TRUE	108	43	65
chrII	653369	653452	+	YBR215W	HPC2	FALSE	83	18	65	GATTAAC	653434	0	0	5	6	G	A	A	C	A	A	GACCAAAAAG	GTATGT	TCTGGCTTTA	CTATTTATGA	TAG	CAATTGTCCT	GTATGT	YAG	chrII_653369_654456_+	chrII	653369	654456	0	1004	29	72	29	72	FALSE	FALSE	FALSE	FALSE	4	FALSE	TRUE	1087	616	471
chrII	653369	653452	+	YBR215W	HPC2	FALSE	83	18	65	GATTAAC	653434	0	0	5	6	G	A	A	C	A	A	GACCAAAAAG	GTATGT	TCTGGCTTTA	CTATTTATGA	TAG	CAATTGTCCT	GTATGT	YAG	chrII_653369_653569_+	chrII	653369	653569	0	117	33	71	33	92	FALSE	FALSE	FALSE	FALSE	6	FALSE	TRUE	200	38	162
chrII	653369	653452	+	YBR215W	HPC2	FALSE	83	18	65	GATTAAC	653434	0	0	5	6	G	A	A	C	A	A	GACCAAAAAG	GTATGT	TCTGGCTTTA	CTATTTATGA	TAG	CAATTGTCCT	GTATGT	YAG	chrII_653369_653558_+	chrII	653369	653558	0	106	53	90	53	90	FALSE	FALSE	FALSE	FALSE	2	FALSE	TRUE	189	27	162
chrII	653369	653452	+	YBR215W	HPC2	FALSE	83	18	65	GATTAAC	653434	0	0	5	6	G	A	A	C	A	A	GACCAAAAAG	GTATGT	TCTGGCTTTA	CTATTTATGA	TAG	CAATTGTCCT	GTATGT	YAG	chrII_653369_653539_+	chrII	653369	653539	0	87	15	86	15	86	FALSE	FALSE	FALSE	FALSE	3	FALSE	TRUE	170	8	162
chrII	679943	680039	-	YBR230C	OM14	FALSE	96	35	61	GACTAAC	679978	0	0	6	10	C	A	A	T	G	C	TGTCTGCAAC	GTATGT	ACACTAATAT	TTCTTTTCCC	CAG	TGCTAAACAC	GTATGT	YAG	chrII_679958_680039_-	chrII	679958	680039	0	-15	26	78	26	78	FALSE	FALSE	FALSE	FALSE	0	FALSE	TRUE	81	20	61
chrII	679943	680039	-	YBR230C	OM14	FALSE	96	35	61	GACTAAC	679978	0	0	6	10	C	A	A	T	G	C	TGTCTGCAAC	GTATGT	ACACTAATAT	TTCTTTTCCC	CAG	TGCTAAACAC	GTATGT	YAG	chrII_679873_680039_-	chrII	679873	680039	0	70	27	74	27	74	FALSE	FALSE	FALSE	FALSE	1	FALSE	TRUE	166	105	61
chrII	679943	680039	-	YBR230C	OM14	FALSE	96	35	61	GACTAAC	679978	0	0	6	10	C	A	A	T	G	C	TGTCTGCAAC	GTATGT	ACACTAATAT	TTCTTTTCCC	CAG	TGCTAAACAC	GTATGT	YAG	chrII_679942_680038_-	chrII	679942	680038	1	1	1	91	10	91	FALSE	FALSE	FALSE	FALSE	0	TRUE	TRUE	96	36	60
chrII	679943	680039	-	YBR230C	OM14	FALSE	96	35	61	GACTAAC	679978	0	0	6	10	C	A	A	T	G	C	TGTCTGCAAC	GTATGT	ACACTAATAT	TTCTTTTCCC	CAG	TGCTAAACAC	GTATGT	YAG	chrII_679942_680039_-	chrII	679942	680039	0	1	40	61	40	61	FALSE	FALSE	FALSE	FALSE	1	FALSE	TRUE	97	36	61
chrII	679943	680039	-	YBR230C	OM14	FALSE	96	35	61	GACTAAC	679978	0	0	6	10	C	A	A	T	G	C	TGTCTGCAAC	GTATGT	ACACTAATAT	TTCTTTTCCC	CAG	TGCTAAACAC	GTATGT	YAG	chrII_679943_680039_-	chrII	679943	680039	0	0	92	98	92	99	FALSE	FALSE	FALSE	FALSE	0	FALSE	FALSE	96	35	61
chrII	679943	680039	-	YBR230C	OM14	FALSE	96	35	61	GACTAAC	679978	0	0	6	10	C	A	A	T	G	C	TGTCTGCAAC	GTATGT	ACACTAATAT	TTCTTTTCCC	CAG	TGCTAAACAC	GTATGT	YAG	chrII_679963_680039_-	chrII	679963	680039	0	-20	23	94	23	94	FALSE	FALSE	FALSE	FALSE	0	FALSE	TRUE	76	15	61
chrII	679943	680039	-	YBR230C	OM14	FALSE	96	35	61	GACTAAC	679978	0	0	6	10	C	A	A	T	G	C	TGTCTGCAAC	GTATGT	ACACTAATAT	TTCTTTTCCC	CAG	TGCTAAACAC	GTATGT	YAG	chrII_679953_680003_-	chrII	679953	680003	36	-10	16	85	16	85	FALSE	FALSE	FALSE	FALSE	7	TRUE	TRUE	50	25	25
chrII	679943	680039	-	YBR230C	OM14	FALSE	96	35	61	GACTAAC	679978	0	0	6	10	C	A	A	T	G	C	TGTCTGCAAC	GTATGT	ACACTAATAT	TTCTTTTCCC	CAG	TGCTAAACAC	GTATGT	YAG	chrII_679943_680016_-	chrII	679943	680016	23	0	3	90	11	90	FALSE	FALSE	FALSE	FALSE	0	TRUE	FALSE	73	35	38
chrII	679943	680039	-	YBR230C	OM14	FALSE	96	35	61	GACTAAC	679978	0	0	6	10	C	A	A	T	G	C	TGTCTGCAAC	GTATGT	ACACTAATAT	TTCTTTTCCC	CAG	TGCTAAACAC	GTATGT	YAG	chrII_679945_680041_-	chrII	679945	680041	-2	-2	13	52	13	88	FALSE	FALSE	FALSE	FALSE	1	TRUE	TRUE	96	33	63
chrII	679943	680039	-	YBR230C	OM14	FALSE	96	35	61	GACTAAC	679978	0	0	6	10	C	A	A	T	G	C	TGTCTGCAAC	GTATGT	ACACTAATAT	TTCTTTTCCC	CAG	TGCTAAACAC	GTATGT	YAG	chrII_679968_680039_-	chrII	679968	680039	0	-25	19	83	40	83	FALSE	FALSE	FALSE	FALSE	0	FALSE	TRUE	71	10	61
chrII	679943	680039	-	YBR230C	OM14	FALSE	96	35	61	GACTAAC	679978	0	0	6	10	C	A	A	T	G	C	TGTCTGCAAC	GTATGT	ACACTAATAT	TTCTTTTCCC	CAG	TGCTAAACAC	GTATGT	YAG	chrII_679933_679963_-	chrII	679933	679963	76	10	2	1	14	87	FALSE	TRUE	TRUE	TRUE	3	TRUE	TRUE	30	11	19
chrII	679943	680039	-	YBR230C	OM14	FALSE	96	35	61	GACTAAC	679978	0	0	6	10	C	A	A	T	G	C	TGTCTGCAAC	GTATGT	ACACTAATAT	TTCTTTTCCC	CAG	TGCTAAACAC	GTATGT	YAG	chrII_679928_680039_-	chrII	679928	680039	0	15	35	84	35	84	FALSE	FALSE	FALSE	FALSE	0	FALSE	TRUE	111	50	61
chrVII	346809	346893	-	YGL087C	MMS2	FALSE	84	42	42	TACTAAC	346851	0	0	5	5	T	G	A	A	C	C	TGTCAAAAGT	GTATGT	TATTATAAGT	TATTGTAAAT	CAG	ACCAAGAAAT	GTATGT	YAG	chrVII_346806_346893_-	chrVII	346806	346893	0	3	16	1	16	85	FALSE	TRUE	TRUE	TRUE	0	FALSE	TRUE	87	45	42
chrVII	346809	346893	-	YGL087C	MMS2	FALSE	84	42	42	TACTAAC	346851	0	0	5	5	T	G	A	A	C	C	TGTCAAAAGT	GTATGT	TATTATAAGT	TATTGTAAAT	CAG	ACCAAGAAAT	GTATGT	YAG	chrVII_346809_346893_-	chrVII	346809	346893	0	0	98	98	98	99	FALSE	FALSE	FALSE	FALSE	0	FALSE	FALSE	84	42	42
chrVII	346809	346893	-	YGL087C	MMS2	FALSE	84	42	42	TACTAAC	346851	0	0	5	5	T	G	A	A	C	C	TGTCAAAAGT	GTATGT	TATTATAAGT	TATTGTAAAT	CAG	ACCAAGAAAT	GTATGT	YAG	chrVII_346809_346895_-	chrVII	346809	346895	-2	0	2	58	43	58	FALSE	FALSE	FALSE	FALSE	0	TRUE	FALSE	86	42	44
chrVII	346809	346893	-	YGL087C	MMS2	FALSE	84	42	42	TACTAAC	346851	0	0	5	5	T	G	A	A	C	C	TGTCAAAAGT	GTATGT	TATTATAAGT	TATTGTAAAT	CAG	ACCAAGAAAT	GTATGT	YAG	chrVII_346841_346893_-	chrVII	346841	346893	0	-32	35	72	35	72	FALSE	FALSE	FALSE	FALSE	0	FALSE	TRUE	52	10	42
chrVII	346809	346893	-	YGL087C	MMS2	FALSE	84	42	42	TACTAAC	346851	0	0	5	5	T	G	A	A	C	C	TGTCAAAAGT	GTATGT	TATTATAAGT	TATTGTAAAT	CAG	ACCAAGAAAT	GTATGT	YAG	chrVII_346810_346894_-	chrVII	346810	346894	-1	-1	42	50	42	59	FALSE	FALSE	FALSE	FALSE	0	TRUE	TRUE	84	41	43
chrVII	346809	346893	-	YGL087C	MMS2	FALSE	84	42	42	TACTAAC	346851	0	0	5	5	T	G	A	A	C	C	TGTCAAAAGT	GTATGT	TATTATAAGT	TATTGTAAAT	CAG	ACCAAGAAAT	GTATGT	YAG	chrVII_346753_346812_-	chrVII	346753	346812	81	56	3	79	23	79	FALSE	FALSE	FALSE	FALSE	0	TRUE	TRUE	59	21	38
chrVII	346809	346893	-	YGL087C	MMS2	FALSE	84	42	42	TACTAAC	346851	0	0	5	5	T	G	A	A	C	C	TGTCAAAAGT	GTATGT	TATTATAAGT	TATTGTAAAT	CAG	ACCAAGAAAT	GTATGT	YAG	chrVII_346808_346892_-	chrVII	346808	346892	1	1	36	66	40	84	FALSE	FALSE	FALSE	FALSE	0	TRUE	TRUE	84	43	41
chrVII	346809	346893	-	YGL087C	MMS2	FALSE	84	42	42	TACTAAC	346851	0	0	5	5	T	G	A	A	C	C	TGTCAAAAGT	GTATGT	TATTATAAGT	TATTGTAAAT	CAG	ACCAAGAAAT	GTATGT	YAG	chrVII_346811_346895_-	chrVII	346811	346895	-2	-2	14	1	14	87	TRUE	FALSE	TRUE	TRUE	0	TRUE	TRUE	84	40	44
chrVII	346809	346893	-	YGL087C	MMS2	FALSE	84	42	42	TACTAAC	346851	0	0	5	5	T	G	A	A	C	C	TGTCAAAAGT	GTATGT	TATTATAAGT	TATTGTAAAT	CAG	ACCAAGAAAT	GTATGT	YAG	chrVII_346777_346893_-	chrVII	346777	346893	0	32	35	85	35	85	FALSE	FALSE	FALSE	FALSE	0	FALSE	TRUE	116	74	42
chrVII	346809	346893	-	YGL087C	MMS2	FALSE	84	42	42	TACTAAC	346851	0	0	5	5	T	G	A	A	C	C	TGTCAAAAGT	GTATGT	TATTATAAGT	TATTGTAAAT	CAG	ACCAAGAAAT	GTATGT	YAG	chrVII_346835_346893_-	chrVII	346835	346893	0	-26	33	68	33	68	FALSE	FALSE	FALSE	FALSE	2	FALSE	TRUE	58	16	42
chrVII	346809	346893	-	YGL087C	MMS2	FALSE	84	42	42	TACTAAC	346851	0	0	5	5	T	G	A	A	C	C	TGTCAAAAGT	GTATGT	TATTATAAGT	TATTGTAAAT	CAG	ACCAAGAAAT	GTATGT	YAG	chrVII_346794_346893_-	chrVII	346794	346893	0	15	25	92	25	92	FALSE	FALSE	FALSE	FALSE	2	FALSE	TRUE	99	57	42
chrVII	346809	346893	-	YGL087C	MMS2	FALSE	84	42	42	TACTAAC	346851	0	0	5	5	T	G	A	A	C	C	TGTCAAAAGT	GTATGT	TATTATAAGT	TATTGTAAAT	CAG	ACCAAGAAAT	GTATGT	YAG	chrVII_346812_346896_-	chrVII	346812	346896	-3	-3	3	1	23	78	TRUE	FALSE	TRUE	TRUE	0	TRUE	TRUE	84	39	45
chrV	4323	4601	-	YEL076C-A	YEL076C-A	FALSE	278	89	189	TACTAAC	4412	0	0	4	7	A	C	T	G	A	T	TGGTATATCA	GTATGT	GGAAAACTTT	CATTTTGCCG	TAG	GATACCCTTA	GTATGT	YAG	chrV_4398_4601_-	chrV	4398	4601	0	-75	63	41	63	42	FALSE	FALSE	FALSE	FALSE	0	FALSE	TRUE	203	14	189
chrV	4323	4601	-	YEL076C-A	YEL076C-A	FALSE	278	89	189	TACTAAC	4412	0	0	4	7	A	C	T	G	A	T	TGGTATATCA	GTATGT	GGAAAACTTT	CATTTTGCCG	TAG	GATACCCTTA	GTATGT	YAG	chrV_4300_4597_-	chrV	4300	4597	4	23	10	90	10	90	FALSE	FALSE	FALSE	FALSE	0	TRUE	TRUE	297	112	185
chrV	4323	4601	-	YEL076C-A	YEL076C-A	FALSE	278	89	189	TACTAAC	4412	0	0	4	7	A	C	T	G	A	T	TGGTATATCA	GTATGT	GGAAAACTTT	CATTTTGCCG	TAG	GATACCCTTA	GTATGT	YAG	chrV_4383_4601_-	chrV	4383	4601	0	-60	88	13	88	13	FALSE	FALSE	FALSE	FALSE	0	FALSE	TRUE	218	29	189
chrXI	158616	158966	+	YKL156W	RPS27A	TRUE	350	33	317	TACTAAC	158933	0	0	3	6	G	T	A	G	T	T	TCCCAAAATG	GTATGT	TAGTATCCAA	TCGTCTACAA	CAG	GTTTTAGTTC	GTATGT	YAG	chrXI_158805_158966_+	chrXI	158805	158966	189	0	75	82	76	82	FALSE	FALSE	FALSE	FALSE	2	TRUE	FALSE	161	33	128
chrXI	158616	158966	+	YKL156W	RPS27A	TRUE	350	33	317	TACTAAC	158933	0	0	3	6	G	T	A	G	T	T	TCCCAAAATG	GTATGT	TAGTATCCAA	TCGTCTACAA	CAG	GTTTTAGTTC	GTATGT	YAG	chrXI_158616_158953_+	chrXI	158616	158953	0	-13	76	93	76	93	FALSE	FALSE	FALSE	FALSE	0	FALSE	TRUE	337	20	317
chrXI	158616	158966	+	YKL156W	RPS27A	TRUE	350	33	317	TACTAAC	158933	0	0	3	6	G	T	A	G	T	T	TCCCAAAATG	GTATGT	TAGTATCCAA	TCGTCTACAA	CAG	GTTTTAGTTC	GTATGT	YAG	chrXI_158776_158838_+	chrXI	158776	158838	160	-128	1	1	31	68	FALSE	TRUE	TRUE	TRUE	1	TRUE	TRUE	62	23	39
chrXI	158616	158966	+	YKL156W	RPS27A	TRUE	350	33	317	TACTAAC	158933	0	0	3	6	G	T	A	G	T	T	TCCCAAAATG	GTATGT	TAGTATCCAA	TCGTCTACAA	CAG	GTTTTAGTTC	GTATGT	YAG	chrXI_158618_158969_+	chrXI	158618	158969	2	3	35	86	35	86	FALSE	FALSE	FALSE	FALSE	1	TRUE	TRUE	351	36	315
chrXI	158616	158966	+	YKL156W	RPS27A	TRUE	350	33	317	TACTAAC	158933	0	0	3	6	G	T	A	G	T	T	TCCCAAAATG	GTATGT	TAGTATCCAA	TCGTCTACAA	CAG	GTTTTAGTTC	GTATGT	YAG	chrXI_158616_158967_+	chrXI	158616	158967	0	1	22	88	22	88	FALSE	FALSE	FALSE	FALSE	1	FALSE	TRUE	351	34	317
chrXI	158616	158966	+	YKL156W	RPS27A	TRUE	350	33	317	TACTAAC	158933	0	0	3	6	G	T	A	G	T	T	TCCCAAAATG	GTATGT	TAGTATCCAA	TCGTCTACAA	CAG	GTTTTAGTTC	GTATGT	YAG	chrXI_158618_158967_+	chrXI	158618	158967	2	1	29	86	29	86	FALSE	FALSE	FALSE	FALSE	0	TRUE	TRUE	349	34	315
chrXI	158616	158966	+	YKL156W	RPS27A	TRUE	350	33	317	TACTAAC	158933	0	0	3	6	G	T	A	G	T	T	TCCCAAAATG	GTATGT	TAGTATCCAA	TCGTCTACAA	CAG	GTTTTAGTTC	GTATGT	YAG	chrXI_158616_158973_+	chrXI	158616	158973	0	7	44	92	44	92	FALSE	FALSE	FALSE	FALSE	1	FALSE	TRUE	357	40	317
chrXI	158616	158966	+	YKL156W	RPS27A	TRUE	350	33	317	TACTAAC	158933	0	0	3	6	G	T	A	G	T	T	TCCCAAAATG	GTATGT	TAGTATCCAA	TCGTCTACAA	CAG	GTTTTAGTTC	GTATGT	YAG	chrXI_158616_158979_+	chrXI	158616	158979	0	13	24	92	24	92	FALSE	FALSE	FALSE	FALSE	1	FALSE	TRUE	363	46	317
chrXI	158616	158966	+	YKL156W	RPS27A	TRUE	350	33	317	TACTAAC	158933	0	0	3	6	G	T	A	G	T	T	TCCCAAAATG	GTATGT	TAGTATCCAA	TCGTCTACAA	CAG	GTTTTAGTTC	GTATGT	YAG	chrXI_158624_158966_+	chrXI	158624	158966	8	0	16	93	16	93	FALSE	FALSE	FALSE	FALSE	2	TRUE	FALSE	342	33	309
chrXI	158616	158966	+	YKL156W	RPS27A	TRUE	350	33	317	TACTAAC	158933	0	0	3	6	G	T	A	G	T	T	TCCCAAAATG	GTATGT	TAGTATCCAA	TCGTCTACAA	CAG	GTTTTAGTTC	GTATGT	YAG	chrXI_158910_158953_+	chrXI	158910	158953	294	-13	3	94	8	94	FALSE	FALSE	FALSE	FALSE	0	TRUE	TRUE	43	20	23
chrXI	158616	158966	+	YKL156W	RPS27A	TRUE	350	33	317	TACTAAC	158933	0	0	3	6	G	T	A	G	T	T	TCCCAAAATG	GTATGT	TAGTATCCAA	TCGTCTACAA	CAG	GTTTTAGTTC	GTATGT	YAG	chrXI_158616_158946_+	chrXI	158616	158946	0	-20	35	85	35	85	FALSE	FALSE	FALSE	FALSE	0	FALSE	TRUE	330	13	317
chrXI	158616	158966	+	YKL156W	RPS27A	TRUE	350	33	317	TACTAAC	158933	0	0	3	6	G	T	A	G	T	T	TCCCAAAATG	GTATGT	TAGTATCCAA	TCGTCTACAA	CAG	GTTTTAGTTC	GTATGT	YAG	chrXI_158840_158884_+	chrXI	158840	158884	224	-82	2	2	22	79	TRUE	FALSE	TRUE	FALSE	0	TRUE	TRUE	44	28	16
chrXI	158616	158966	+	YKL156W	RPS27A	TRUE	350	33	317	TACTAAC	158933	0	0	3	6	G	T	A	G	T	T	TCCCAAAATG	GTATGT	TAGTATCCAA	TCGTCTACAA	CAG	GTTTTAGTTC	GTATGT	YAG	chrXI_158614_158964_+	chrXI	158614	158964	-2	-2	42	2	42	85	FALSE	FALSE	FALSE	FALSE	0	TRUE	TRUE	350	31	319
chrXI	158616	158966	+	YKL156W	RPS27A	TRUE	350	33	317	TACTAAC	158933	0	0	3	6	G	T	A	G	T	T	TCCCAAAATG	GTATGT	TAGTATCCAA	TCGTCTACAA	CAG	GTTTTAGTTC	GTATGT	YAG	chrXI_158616_158966_+	chrXI	158616	158966	0	0	97	98	98	99	FALSE	FALSE	FALSE	FALSE	3	FALSE	FALSE	350	33	317
chrXI	158616	158966	+	YKL156W	RPS27A	TRUE	350	33	317	TACTAAC	158933	0	0	3	6	G	T	A	G	T	T	TCCCAAAATG	GTATGT	TAGTATCCAA	TCGTCTACAA	CAG	GTTTTAGTTC	GTATGT	YAG	chrXI_158616_158956_+	chrXI	158616	158956	0	-10	40	91	40	91	FALSE	FALSE	FALSE	FALSE	1	FALSE	TRUE	340	23	317
chrXI	158616	158966	+	YKL156W	RPS27A	TRUE	350	33	317	TACTAAC	158933	0	0	3	6	G	T	A	G	T	T	TCCCAAAATG	GTATGT	TAGTATCCAA	TCGTCTACAA	CAG	GTTTTAGTTC	GTATGT	YAG	chrXI_158616_158940_+	chrXI	158616	158940	0	-26	40	92	40	92	FALSE	FALSE	FALSE	FALSE	1	FALSE	TRUE	324	7	317
chrXI	158616	158966	+	YKL156W	RPS27A	TRUE	350	33	317	TACTAAC	158933	0	0	3	6	G	T	A	G	T	T	TCCCAAAATG	GTATGT	TAGTATCCAA	TCGTCTACAA	CAG	GTTTTAGTTC	GTATGT	YAG	chrXI_158620_158970_+	chrXI	158620	158970	4	4	51	85	51	89	FALSE	FALSE	FALSE	FALSE	1	TRUE	TRUE	350	37	313
chrXI	158616	158966	+	YKL156W	RPS27A	TRUE	350	33	317	TACTAAC	158933	0	0	3	6	G	T	A	G	T	T	TCCCAAAATG	GTATGT	TAGTATCCAA	TCGTCTACAA	CAG	GTTTTAGTTC	GTATGT	YAG	chrXI_158908_159005_+	chrXI	158908	159005	292	39	3	2	76	17	FALSE	FALSE	FALSE	FALSE	0	TRUE	TRUE	97	72	25
chrXI	158616	158966	+	YKL156W	RPS27A	TRUE	350	33	317	TACTAAC	158933	0	0	3	6	G	T	A	G	T	T	TCCCAAAATG	GTATGT	TAGTATCCAA	TCGTCTACAA	CAG	GTTTTAGTTC	GTATGT	YAG	chrXI_158930_158976_+	chrXI	158930	158976	314	10	1	2	18	79	TRUE	TRUE	TRUE	TRUE	0	TRUE	TRUE	46	24	22
chrXI	158616	158966	+	YKL156W	RPS27A	TRUE	350	33	317	TACTAAC	158933	0	0	3	6	G	T	A	G	T	T	TCCCAAAATG	GTATGT	TAGTATCCAA	TCGTCTACAA	CAG	GTTTTAGTTC	GTATGT	YAG	chrXI_158618_158970_+	chrXI	158618	158970	2	4	19	86	19	86	FALSE	FALSE	FALSE	FALSE	1	TRUE	TRUE	352	37	315
chrXI	158616	158966	+	YKL156W	RPS27A	TRUE	350	33	317	TACTAAC	158933	0	0	3	6	G	T	A	G	T	T	TCCCAAAATG	GTATGT	TAGTATCCAA	TCGTCTACAA	CAG	GTTTTAGTTC	GTATGT	YAG	chrXI_158898_158962_+	chrXI	158898	158962	282	-4	8	92	9	92	FALSE	FALSE	FALSE	FALSE	0	TRUE	TRUE	64	29	35
chrXI	158616	158966	+	YKL156W	RPS27A	TRUE	350	33	317	TACTAAC	158933	0	0	3	6	G	T	A	G	T	T	TCCCAAAATG	GTATGT	TAGTATCCAA	TCGTCTACAA	CAG	GTTTTAGTTC	GTATGT	YAG	chrXI_158620_158966_+	chrXI	158620	158966	4	0	12	90	12	90	FALSE	FALSE	FALSE	FALSE	3	TRUE	FALSE	346	33	313
chrXI	158616	158966	+	YKL156W	RPS27A	TRUE	350	33	317	TACTAAC	158933	0	0	3	6	G	T	A	G	T	T	TCCCAAAATG	GTATGT	TAGTATCCAA	TCGTCTACAA	CAG	GTTTTAGTTC	GTATGT	YAG	chrXI_158611_158961_+	chrXI	158611	158961	-5	-5	41	3	41	72	FALSE	FALSE	FALSE	FALSE	2	TRUE	TRUE	350	28	322
chrXI	158616	158966	+	YKL156W	RPS27A	TRUE	350	33	317	TACTAAC	158933	0	0	3	6	G	T	A	G	T	T	TCCCAAAATG	GTATGT	TAGTATCCAA	TCGTCTACAA	CAG	GTTTTAGTTC	GTATGT	YAG	chrXI_158903_158943_+	chrXI	158903	158943	287	-23	1	1	21	70	FALSE	FALSE	TRUE	TRUE	0	TRUE	TRUE	40	10	30
chrXI	158616	158966	+	YKL156W	RPS27A	TRUE	350	33	317	TACTAAC	158933	0	0	3	6	G	T	A	G	T	T	TCCCAAAATG	GTATGT	TAGTATCCAA	TCGTCTACAA	CAG	GTTTTAGTTC	GTATGT	YAG	chrXI_158911_158967_+	chrXI	158911	158967	295	1	4	81	10	91	FALSE	FALSE	FALSE	FALSE	0	TRUE	TRUE	56	34	22
chrXI	158616	158966	+	YKL156W	RPS27A	TRUE	350	33	317	TACTAAC	158933	0	0	3	6	G	T	A	G	T	T	TCCCAAAATG	GTATGT	TAGTATCCAA	TCGTCTACAA	CAG	GTTTTAGTTC	GTATGT	YAG	chrXI_158801_158966_+	chrXI	158801	158966	185	0	70	92	70	92	FALSE	FALSE	FALSE	FALSE	1	TRUE	FALSE	165	33	132
chrXI	158616	158966	+	YKL156W	RPS27A	TRUE	350	33	317	TACTAAC	158933	0	0	3	6	G	T	A	G	T	T	TCCCAAAATG	GTATGT	TAGTATCCAA	TCGTCTACAA	CAG	GTTTTAGTTC	GTATGT	YAG	chrXI_158613_158965_+	chrXI	158613	158965	-3	-1	18	1	18	83	FALSE	FALSE	FALSE	TRUE	1	TRUE	TRUE	352	32	320
chrXI	158616	158966	+	YKL156W	RPS27A	TRUE	350	33	317	TACTAAC	158933	0	0	3	6	G	T	A	G	T	T	TCCCAAAATG	GTATGT	TAGTATCCAA	TCGTCTACAA	CAG	GTTTTAGTTC	GTATGT	YAG	chrXI_158744_159012_+	chrXI	158744	159012	128	46	58	53	58	53	FALSE	FALSE	FALSE	FALSE	7	TRUE	TRUE	268	79	189
chrXI	158616	158966	+	YKL156W	RPS27A	TRUE	350	33	317	TACTAAC	158933	0	0	3	6	G	T	A	G	T	T	TCCCAAAATG	GTATGT	TAGTATCCAA	TCGTCTACAA	CAG	GTTTTAGTTC	GTATGT	YAG	chrXI_158637_158966_+	chrXI	158637	158966	21	0	13	88	13	88	FALSE	FALSE	FALSE	FALSE	1	TRUE	FALSE	329	33	296
chrXI	158616	158966	+	YKL156W	RPS27A	TRUE	350	33	317	TACTAAC	158933	0	0	3	6	G	T	A	G	T	T	TCCCAAAATG	GTATGT	TAGTATCCAA	TCGTCTACAA	CAG	GTTTTAGTTC	GTATGT	YAG	chrXI_158770_158966_+	chrXI	158770	158966	154	0	85	92	85	92	FALSE	FALSE	FALSE	FALSE	4	TRUE	FALSE	196	33	163
chrXI	158616	158966	+	YKL156W	RPS27A	TRUE	350	33	317	TACTAAC	158933	0	0	3	6	G	T	A	G	T	T	TCCCAAAATG	GTATGT	TAGTATCCAA	TCGTCTACAA	CAG	GTTTTAGTTC	GTATGT	YAG	chrXI_158807_158961_+	chrXI	158807	158961	191	-5	77	88	77	88	FALSE	FALSE	FALSE	FALSE	1	TRUE	TRUE	154	28	126
chrXI	158616	158966	+	YKL156W	RPS27A	TRUE	350	33	317	TACTAAC	158933	0	0	3	6	G	T	A	G	T	T	TCCCAAAATG	GTATGT	TAGTATCCAA	TCGTCTACAA	CAG	GTTTTAGTTC	GTATGT	YAG	chrXI_158616_158961_+	chrXI	158616	158961	0	-5	24	77	24	77	FALSE	FALSE	FALSE	FALSE	0	FALSE	TRUE	345	28	317
chrXIII	651161	651623	+	YMR194W	RPL36A	TRUE	462	29	433	TACTAAC	651594	0	0	6	8	G	A	C	G	A	A	GTTAAGACAG	GTATGT	GAGACATAAA	TCCTTATATT	TAG	GAATTGCTAT	GTATGT	YAG	chrXIII_651158_651620_+	chrXIII	651158	651620	-3	-3	48	87	48	88	FALSE	FALSE	FALSE	FALSE	0	TRUE	TRUE	462	26	436
chrXIII	651161	651623	+	YMR194W	RPL36A	TRUE	462	29	433	TACTAAC	651594	0	0	6	8	G	A	C	G	A	A	GTTAAGACAG	GTATGT	GAGACATAAA	TCCTTATATT	TAG	GAATTGCTAT	GTATGT	YAG	chrXIII_651161_651623_+	chrXIII	651161	651623	0	0	92	98	92	100	FALSE	FALSE	FALSE	FALSE	3	FALSE	FALSE	462	29	433
chrXIII	651161	651623	+	YMR194W	RPL36A	TRUE	462	29	433	TACTAAC	651594	0	0	6	8	G	A	C	G	A	A	GTTAAGACAG	GTATGT	GAGACATAAA	TCCTTATATT	TAG	GAATTGCTAT	GTATGT	YAG	chrXIII_651161_651608_+	chrXIII	651161	651608	0	-15	24	77	24	77	FALSE	FALSE	FALSE	FALSE	1	FALSE	TRUE	447	14	433
chrXIII	651161	651623	+	YMR194W	RPL36A	TRUE	462	29	433	TACTAAC	651594	0	0	6	8	G	A	C	G	A	A	GTTAAGACAG	GTATGT	GAGACATAAA	TCCTTATATT	TAG	GAATTGCTAT	GTATGT	YAG	chrXIII_651161_651624_+	chrXIII	651161	651624	0	1	33	92	33	92	FALSE	FALSE	FALSE	FALSE	1	FALSE	TRUE	463	30	433
chrXIII	651161	651623	+	YMR194W	RPL36A	TRUE	462	29	433	TACTAAC	651594	0	0	6	8	G	A	C	G	A	A	GTTAAGACAG	GTATGT	GAGACATAAA	TCCTTATATT	TAG	GAATTGCTAT	GTATGT	YAG	chrXIII_651160_651624_+	chrXIII	651160	651624	-1	1	17	84	17	84	FALSE	FALSE	FALSE	FALSE	0	TRUE	TRUE	464	30	434
chrXIII	651161	651623	+	YMR194W	RPL36A	TRUE	462	29	433	TACTAAC	651594	0	0	6	8	G	A	C	G	A	A	GTTAAGACAG	GTATGT	GAGACATAAA	TCCTTATATT	TAG	GAATTGCTAT	GTATGT	YAG	chrXIII_651165_651627_+	chrXIII	651165	651627	4	4	29	89	78	89	FALSE	FALSE	FALSE	FALSE	2	TRUE	TRUE	462	33	429
chrXIII	651161	651623	+	YMR194W	RPL36A	TRUE	462	29	433	TACTAAC	651594	0	0	6	8	G	A	C	G	A	A	GTTAAGACAG	GTATGT	GAGACATAAA	TCCTTATATT	TAG	GAATTGCTAT	GTATGT	YAG	chrXIII_651525_651623_+	chrXIII	651525	651623	364	0	54	94	54	94	FALSE	FALSE	FALSE	FALSE	1	TRUE	FALSE	98	29	69
chrXIII	651161	651623	+	YMR194W	RPL36A	TRUE	462	29	433	TACTAAC	651594	0	0	6	8	G	A	C	G	A	A	GTTAAGACAG	GTATGT	GAGACATAAA	TCCTTATATT	TAG	GAATTGCTAT	GTATGT	YAG	chrXIII_651173_651635_+	chrXIII	651173	651635	12	12	2	1	37	64	FALSE	FALSE	FALSE	TRUE	0	TRUE	TRUE	462	41	421
chrXIII	651161	651623	+	YMR194W	RPL36A	TRUE	462	29	433	TACTAAC	651594	0	0	6	8	G	A	C	G	A	A	GTTAAGACAG	GTATGT	GAGACATAAA	TCCTTATATT	TAG	GAATTGCTAT	GTATGT	YAG	chrXIII_651162_651625_+	chrXIII	651162	651625	1	2	15	86	15	86	FALSE	FALSE	FALSE	FALSE	0	TRUE	TRUE	463	31	432
chrXIII	651161	651623	+	YMR194W	RPL36A	TRUE	462	29	433	TACTAAC	651594	0	0	6	8	G	A	C	G	A	A	GTTAAGACAG	GTATGT	GAGACATAAA	TCCTTATATT	TAG	GAATTGCTAT	GTATGT	YAG	chrXIII_651382_651452_+	chrXIII	651382	651452	221	-171	4	93	7	94	FALSE	FALSE	FALSE	FALSE	0	TRUE	TRUE	70	31	39
chrXIII	651161	651623	+	YMR194W	RPL36A	TRUE	462	29	433	TACTAAC	651594	0	0	6	8	G	A	C	G	A	A	GTTAAGACAG	GTATGT	GAGACATAAA	TCCTTATATT	TAG	GAATTGCTAT	GTATGT	YAG	chrXIII_651554_651584_+	chrXIII	651554	651584	393	-39	39	62	39	62	FALSE	FALSE	FALSE	FALSE	5	TRUE	TRUE	30	12	18
chrV	548553	548644	+	YER179W	DMC1	FALSE	91	28	63	TACTAAC	548616	0	0	4	5	T	A	A	A	C	C	CACAGTCAAT	GTATGT	TATAATAACA	GGAACTTTTA	TAG	ACCGTTTTGT	GTATGT	YAG	chrV_548553_548632_+	chrV	548553	548632	0	-12	80	87	80	87	FALSE	FALSE	FALSE	FALSE	1	FALSE	TRUE	79	16	63
chrV	548553	548644	+	YER179W	DMC1	FALSE	91	28	63	TACTAAC	548616	0	0	4	5	T	A	A	A	C	C	CACAGTCAAT	GTATGT	TATAATAACA	GGAACTTTTA	TAG	ACCGTTTTGT	GTATGT	YAG	chrV_548553_548644_+	chrV	548553	548644	0	0	94	85	94	90	FALSE	FALSE	FALSE	FALSE	0	FALSE	FALSE	91	28	63
chrV	548553	548644	+	YER179W	DMC1	FALSE	91	28	63	TACTAAC	548616	0	0	4	5	T	A	A	A	C	C	CACAGTCAAT	GTATGT	TATAATAACA	GGAACTTTTA	TAG	ACCGTTTTGT	GTATGT	YAG	chrV_548553_548628_+	chrV	548553	548628	0	-16	42	59	42	59	FALSE	FALSE	FALSE	FALSE	0	FALSE	TRUE	75	12	63
chrV	548553	548644	+	YER179W	DMC1	FALSE	91	28	63	TACTAAC	548616	0	0	4	5	T	A	A	A	C	C	CACAGTCAAT	GTATGT	TATAATAACA	GGAACTTTTA	TAG	ACCGTTTTGT	GTATGT	YAG	chrV_547977_548663_+	chrV	547977	548663	-576	19	92	9	92	9	FALSE	FALSE	FALSE	FALSE	0	TRUE	TRUE	686	47	639
chrIX	256555	257026	-	YIL052C	RPL34B	TRUE	471	35	436	TACTAAC	256590	0	0	4	6	T	A	C	A	C	A	AGAAATCCAT	GTATGT	TACTGAACTA	TTACTACGTA	CAG	ACAACACCCG	GTATGT	YAG	chrIX_256553_257026_-	chrIX	256553	257026	0	2	62	49	62	50	FALSE	FALSE	FALSE	FALSE	0	FALSE	TRUE	473	37	436
chrIX	256555	257026	-	YIL052C	RPL34B	TRUE	471	35	436	TACTAAC	256590	0	0	4	6	T	A	C	A	C	A	AGAAATCCAT	GTATGT	TACTGAACTA	TTACTACGTA	CAG	ACAACACCCG	GTATGT	YAG	chrIX_256554_257026_-	chrIX	256554	257026	0	1	42	59	42	59	FALSE	FALSE	FALSE	FALSE	0	FALSE	TRUE	472	36	436
chrIX	256555	257026	-	YIL052C	RPL34B	TRUE	471	35	436	TACTAAC	256590	0	0	4	6	T	A	C	A	C	A	AGAAATCCAT	GTATGT	TACTGAACTA	TTACTACGTA	CAG	ACAACACCCG	GTATGT	YAG	chrIX_256551_257022_-	chrIX	256551	257022	4	4	2	51	68	59	FALSE	FALSE	FALSE	FALSE	0	TRUE	TRUE	471	39	432
chrIX	256555	257026	-	YIL052C	RPL34B	TRUE	471	35	436	TACTAAC	256590	0	0	4	6	T	A	C	A	C	A	AGAAATCCAT	GTATGT	TACTGAACTA	TTACTACGTA	CAG	ACAACACCCG	GTATGT	YAG	chrIX_256553_257024_-	chrIX	256553	257024	2	2	2	82	73	82	FALSE	FALSE	FALSE	FALSE	1	TRUE	TRUE	471	37	434
chrIX	256555	257026	-	YIL052C	RPL34B	TRUE	471	35	436	TACTAAC	256590	0	0	4	6	T	A	C	A	C	A	AGAAATCCAT	GTATGT	TACTGAACTA	TTACTACGTA	CAG	ACAACACCCG	GTATGT	YAG	chrIX_256580_257026_-	chrIX	256580	257026	0	-25	60	85	65	85	FALSE	FALSE	FALSE	FALSE	0	FALSE	TRUE	446	10	436
chrIX	256555	257026	-	YIL052C	RPL34B	TRUE	471	35	436	TACTAAC	256590	0	0	4	6	T	A	C	A	C	A	AGAAATCCAT	GTATGT	TACTGAACTA	TTACTACGTA	CAG	ACAACACCCG	GTATGT	YAG	chrIX_256557_257028_-	chrIX	256557	257028	-2	-2	60	82	60	82	FALSE	FALSE	FALSE	FALSE	2	TRUE	TRUE	471	33	438
chrIX	256555	257026	-	YIL052C	RPL34B	TRUE	471	35	436	TACTAAC	256590	0	0	4	6	T	A	C	A	C	A	AGAAATCCAT	GTATGT	TACTGAACTA	TTACTACGTA	CAG	ACAACACCCG	GTATGT	YAG	chrIX_256558_257030_-	chrIX	256558	257030	-4	-3	48	1	48	65	FALSE	TRUE	TRUE	TRUE	1	TRUE	TRUE	472	32	440
chrIX	256555	257026	-	YIL052C	RPL34B	TRUE	471	35	436	TACTAAC	256590	0	0	4	6	T	A	C	A	C	A	AGAAATCCAT	GTATGT	TACTGAACTA	TTACTACGTA	CAG	ACAACACCCG	GTATGT	YAG	chrIX_256555_257026_-	chrIX	256555	257026	0	0	98	98	98	99	FALSE	FALSE	FALSE	FALSE	0	FALSE	FALSE	471	35	436
chrIX	256555	257026	-	YIL052C	RPL34B	TRUE	471	35	436	TACTAAC	256590	0	0	4	6	T	A	C	A	C	A	AGAAATCCAT	GTATGT	TACTGAACTA	TTACTACGTA	CAG	ACAACACCCG	GTATGT	YAG	chrIX_256560_257026_-	chrIX	256560	257026	0	-5	55	46	55	46	FALSE	FALSE	FALSE	FALSE	0	FALSE	TRUE	466	30	436
chrIX	256555	257026	-	YIL052C	RPL34B	TRUE	471	35	436	TACTAAC	256590	0	0	4	6	T	A	C	A	C	A	AGAAATCCAT	GTATGT	TACTGAACTA	TTACTACGTA	CAG	ACAACACCCG	GTATGT	YAG	chrIX_256554_257025_-	chrIX	256554	257025	1	1	78	84	78	84	FALSE	FALSE	FALSE	FALSE	0	TRUE	TRUE	471	36	435
chrIX	256555	257026	-	YIL052C	RPL34B	TRUE	471	35	436	TACTAAC	256590	0	0	4	6	T	A	C	A	C	A	AGAAATCCAT	GTATGT	TACTGAACTA	TTACTACGTA	CAG	ACAACACCCG	GTATGT	YAG	chrIX_256557_257026_-	chrIX	256557	257026	0	-2	54	47	54	47	FALSE	FALSE	FALSE	FALSE	0	FALSE	TRUE	469	33	436
chrIX	256555	257026	-	YIL052C	RPL34B	TRUE	471	35	436	TACTAAC	256590	0	0	4	6	T	A	C	A	C	A	AGAAATCCAT	GTATGT	TACTGAACTA	TTACTACGTA	CAG	ACAACACCCG	GTATGT	YAG	chrIX_256519_256579_-	chrIX	256519	256579	447	36	6	1	8	93	FALSE	FALSE	TRUE	TRUE	0	TRUE	TRUE	60	20	40
chrIX	256555	257026	-	YIL052C	RPL34B	TRUE	471	35	436	TACTAAC	256590	0	0	4	6	T	A	C	A	C	A	AGAAATCCAT	GTATGT	TACTGAACTA	TTACTACGTA	CAG	ACAACACCCG	GTATGT	YAG	chrIX_256563_256599_-	chrIX	256563	256599	427	-8	6	1	8	69	FALSE	FALSE	TRUE	TRUE	0	TRUE	TRUE	36	21	15
chrIX	256555	257026	-	YIL052C	RPL34B	TRUE	471	35	436	TACTAAC	256590	0	0	4	6	T	A	C	A	C	A	AGAAATCCAT	GTATGT	TACTGAACTA	TTACTACGTA	CAG	ACAACACCCG	GTATGT	YAG	chrIX_256547_257018_-	chrIX	256547	257018	8	8	4	8	79	22	FALSE	FALSE	FALSE	FALSE	1	TRUE	TRUE	471	43	428
chrIX	256555	257026	-	YIL052C	RPL34B	TRUE	471	35	436	TACTAAC	256590	0	0	4	6	T	A	C	A	C	A	AGAAATCCAT	GTATGT	TACTGAACTA	TTACTACGTA	CAG	ACAACACCCG	GTATGT	YAG	chrIX_256557_257027_-	chrIX	256557	257027	-1	-2	54	1	54	47	TRUE	FALSE	TRUE	TRUE	0	TRUE	TRUE	470	33	437
chrIX	256555	257026	-	YIL052C	RPL34B	TRUE	471	35	436	TACTAAC	256590	0	0	4	6	T	A	C	A	C	A	AGAAATCCAT	GTATGT	TACTGAACTA	TTACTACGTA	CAG	ACAACACCCG	GTATGT	YAG	chrIX_256558_256594_-	chrIX	256558	256594	432	-3	1	2	14	91	FALSE	TRUE	TRUE	TRUE	0	TRUE	TRUE	36	7	29
chrIX	256555	257026	-	YIL052C	RPL34B	TRUE	471	35	436	TACTAAC	256590	0	0	4	6	T	A	C	A	C	A	AGAAATCCAT	GTATGT	TACTGAACTA	TTACTACGTA	CAG	ACAACACCCG	GTATGT	YAG	chrIX_256557_256634_-	chrIX	256557	256634	392	-2	8	2	19	94	FALSE	FALSE	TRUE	TRUE	1	TRUE	TRUE	77	33	44
chrIX	256555	257026	-	YIL052C	RPL34B	TRUE	471	35	436	TACTAAC	256590	0	0	4	6	T	A	C	A	C	A	AGAAATCCAT	GTATGT	TACTGAACTA	TTACTACGTA	CAG	ACAACACCCG	GTATGT	YAG	chrIX_256581_257026_-	chrIX	256581	257026	0	-26	70	69	70	69	FALSE	FALSE	FALSE	FALSE	1	FALSE	TRUE	445	9	436
chrIX	256555	257026	-	YIL052C	RPL34B	TRUE	471	35	436	TACTAAC	256590	0	0	4	6	T	A	C	A	C	A	AGAAATCCAT	GTATGT	TACTGAACTA	TTACTACGTA	CAG	ACAACACCCG	GTATGT	YAG	chrIX_256559_257030_-	chrIX	256559	257030	-4	-4	15	4	50	74	FALSE	FALSE	FALSE	FALSE	1	TRUE	TRUE	471	31	440
chrIX	256555	257026	-	YIL052C	RPL34B	TRUE	471	35	436	TACTAAC	256590	0	0	4	6	T	A	C	A	C	A	AGAAATCCAT	GTATGT	TACTGAACTA	TTACTACGTA	CAG	ACAACACCCG	GTATGT	YAG	chrIX_256555_256785_-	chrIX	256555	256785	241	0	91	32	91	32	FALSE	FALSE	FALSE	FALSE	0	TRUE	FALSE	230	35	195
chrIX	256555	257026	-	YIL052C	RPL34B	TRUE	471	35	436	TACTAAC	256590	0	0	4	6	T	A	C	A	C	A	AGAAATCCAT	GTATGT	TACTGAACTA	TTACTACGTA	CAG	ACAACACCCG	GTATGT	YAG	chrIX_256553_257025_-	chrIX	256553	257025	1	2	1	75	26	75	FALSE	FALSE	FALSE	FALSE	0	TRUE	TRUE	472	37	435
chrIX	256555	257026	-	YIL052C	RPL34B	TRUE	471	35	436	TACTAAC	256590	0	0	4	6	T	A	C	A	C	A	AGAAATCCAT	GTATGT	TACTGAACTA	TTACTACGTA	CAG	ACAACACCCG	GTATGT	YAG	chrIX_256510_256569_-	chrIX	256510	256569	457	45	3	94	7	94	FALSE	FALSE	FALSE	FALSE	0	TRUE	TRUE	59	29	30
chrIX	256555	257026	-	YIL052C	RPL34B	TRUE	471	35	436	TACTAAC	256590	0	0	4	6	T	A	C	A	C	A	AGAAATCCAT	GTATGT	TACTGAACTA	TTACTACGTA	CAG	ACAACACCCG	GTATGT	YAG	chrIX_256554_256590_-	chrIX	256554	256590	436	1	2	6	17	84	FALSE	FALSE	FALSE	FALSE	1	TRUE	TRUE	36	11	25
chrIX	256555	257026	-	YIL052C	RPL34B	TRUE	471	35	436	TACTAAC	256590	0	0	4	6	T	A	C	A	C	A	AGAAATCCAT	GTATGT	TACTGAACTA	TTACTACGTA	CAG	ACAACACCCG	GTATGT	YAG	chrIX_256555_256792_-	chrIX	256555	256792	234	0	42	60	86	60	FALSE	FALSE	FALSE	FALSE	0	TRUE	FALSE	237	35	202
chrIX	256555	257026	-	YIL052C	RPL34B	TRUE	471	35	436	TACTAAC	256590	0	0	4	6	T	A	C	A	C	A	AGAAATCCAT	GTATGT	TACTGAACTA	TTACTACGTA	CAG	ACAACACCCG	GTATGT	YAG	chrIX_256484_257026_-	chrIX	256484	257026	0	71	51	50	51	50	FALSE	FALSE	FALSE	FALSE	0	FALSE	TRUE	542	106	436
chrIX	256555	257026	-	YIL052C	RPL34B	TRUE	471	35	436	TACTAAC	256590	0	0	4	6	T	A	C	A	C	A	AGAAATCCAT	GTATGT	TACTGAACTA	TTACTACGTA	CAG	ACAACACCCG	GTATGT	YAG	chrIX_256552_257026_-	chrIX	256552	257026	0	3	48	86	48	86	FALSE	FALSE	FALSE	FALSE	0	FALSE	TRUE	474	38	436
chrIX	256555	257026	-	YIL052C	RPL34B	TRUE	471	35	436	TACTAAC	256590	0	0	4	6	T	A	C	A	C	A	AGAAATCCAT	GTATGT	TACTGAACTA	TTACTACGTA	CAG	ACAACACCCG	GTATGT	YAG	chrIX_256555_256965_-	chrIX	256555	256965	61	0	12	89	12	89	FALSE	FALSE	FALSE	FALSE	0	TRUE	FALSE	410	35	375
chrIX	256555	257026	-	YIL052C	RPL34B	TRUE	471	35	436	TACTAAC	256590	0	0	4	6	T	A	C	A	C	A	AGAAATCCAT	GTATGT	TACTGAACTA	TTACTACGTA	CAG	ACAACACCCG	GTATGT	YAG	chrIX_256550_257021_-	chrIX	256550	257021	5	5	1	28	48	53	FALSE	FALSE	FALSE	FALSE	0	TRUE	TRUE	471	40	431
chrIX	256555	257026	-	YIL052C	RPL34B	TRUE	471	35	436	TACTAAC	256590	0	0	4	6	T	A	C	A	C	A	AGAAATCCAT	GTATGT	TACTGAACTA	TTACTACGTA	CAG	ACAACACCCG	GTATGT	YAG	chrIX_256555_257027_-	chrIX	256555	257027	-1	0	62	39	62	48	FALSE	FALSE	FALSE	FALSE	0	TRUE	FALSE	472	35	437
chrIX	256555	257026	-	YIL052C	RPL34B	TRUE	471	35	436	TACTAAC	256590	0	0	4	6	T	A	C	A	C	A	AGAAATCCAT	GTATGT	TACTGAACTA	TTACTACGTA	CAG	ACAACACCCG	GTATGT	YAG	chrIX_256558_256608_-	chrIX	256558	256608	418	-3	1	2	24	77	FALSE	FALSE	FALSE	FALSE	2	TRUE	TRUE	50	32	18
chrXIII	337818	337903	+	YMR033W	ARP9	FALSE	85	16	69	TACTAAC	337887	0	0	3	5	G	T	T	A	T	A	CAGTATTTTG	GTACGT	ATTTAGTTCA	CAATTCATAA	CAG	ATAATATACC	GT	YAG	chrXIII_337818_337898_+	chrXIII	337818	337898	0	-5	59	91	59	91	FALSE	FALSE	FALSE	FALSE	0	FALSE	TRUE	80	11	69
chrXIII	337818	337903	+	YMR033W	ARP9	FALSE	85	16	69	TACTAAC	337887	0	0	3	5	G	T	T	A	T	A	CAGTATTTTG	GTACGT	ATTTAGTTCA	CAATTCATAA	CAG	ATAATATACC	GT	YAG	chrXIII_337810_337903_+	chrXIII	337810	337903	-8	0	14	87	14	87	FALSE	FALSE	FALSE	FALSE	0	TRUE	FALSE	93	16	77
chrXIII	337818	337903	+	YMR033W	ARP9	FALSE	85	16	69	TACTAAC	337887	0	0	3	5	G	T	T	A	T	A	CAGTATTTTG	GTACGT	ATTTAGTTCA	CAATTCATAA	CAG	ATAATATACC	GT	YAG	chrXIII_337818_337917_+	chrXIII	337818	337917	0	14	65	93	65	93	FALSE	FALSE	FALSE	FALSE	1	FALSE	TRUE	99	30	69
chrXIII	337818	337903	+	YMR033W	ARP9	FALSE	85	16	69	TACTAAC	337887	0	0	3	5	G	T	T	A	T	A	CAGTATTTTG	GTACGT	ATTTAGTTCA	CAATTCATAA	CAG	ATAATATACC	GT	YAG	chrXIII_337818_337903_+	chrXIII	337818	337903	0	0	95	98	95	98	FALSE	FALSE	FALSE	FALSE	1	FALSE	FALSE	85	16	69
chrXIII	337818	337903	+	YMR033W	ARP9	FALSE	85	16	69	TACTAAC	337887	0	0	3	5	G	T	T	A	T	A	CAGTATTTTG	GTACGT	ATTTAGTTCA	CAATTCATAA	CAG	ATAATATACC	GT	YAG	chrXIII_337820_337907_+	chrXIII	337820	337907	2	4	1	89	12	89	FALSE	FALSE	TRUE	FALSE	0	TRUE	TRUE	87	20	67
chrXIII	337818	337903	+	YMR033W	ARP9	FALSE	85	16	69	TACTAAC	337887	0	0	3	5	G	T	T	A	T	A	CAGTATTTTG	GTACGT	ATTTAGTTCA	CAATTCATAA	CAG	ATAATATACC	GT	YAG	chrXIII_337822_337903_+	chrXIII	337822	337903	4	0	60	88	60	88	FALSE	FALSE	FALSE	FALSE	0	TRUE	FALSE	81	16	65
chrXIII	337818	337903	+	YMR033W	ARP9	FALSE	85	16	69	TACTAAC	337887	0	0	3	5	G	T	T	A	T	A	CAGTATTTTG	GTACGT	ATTTAGTTCA	CAATTCATAA	CAG	ATAATATACC	GT	YAG	chrXIII_337820_337905_+	chrXIII	337820	337905	2	2	38	63	38	63	FALSE	FALSE	FALSE	FALSE	2	TRUE	TRUE	85	18	67
chrXIII	337818	337903	+	YMR033W	ARP9	FALSE	85	16	69	TACTAAC	337887	0	0	3	5	G	T	T	A	T	A	CAGTATTTTG	GTACGT	ATTTAGTTCA	CAATTCATAA	CAG	ATAATATACC	GT	YAG	chrXIII_337816_337901_+	chrXIII	337816	337901	-2	-2	24	48	53	90	FALSE	FALSE	FALSE	FALSE	0	TRUE	TRUE	85	14	71
chrXIII	337818	337903	+	YMR033W	ARP9	FALSE	85	16	69	TACTAAC	337887	0	0	3	5	G	T	T	A	T	A	CAGTATTTTG	GTACGT	ATTTAGTTCA	CAATTCATAA	CAG	ATAATATACC	GT	YAG	chrXIII_337816_337902_+	chrXIII	337816	337902	-2	-1	57	62	57	62	FALSE	FALSE	FALSE	FALSE	0	TRUE	TRUE	86	15	71
chrXIII	337818	337903	+	YMR033W	ARP9	FALSE	85	16	69	TACTAAC	337887	0	0	3	5	G	T	T	A	T	A	CAGTATTTTG	GTACGT	ATTTAGTTCA	CAATTCATAA	CAG	ATAATATACC	GT	YAG	chrXIII_337821_337908_+	chrXIII	337821	337908	3	5	2	50	51	50	FALSE	FALSE	FALSE	FALSE	0	TRUE	TRUE	87	21	66
chrXIII	337818	337903	+	YMR033W	ARP9	FALSE	85	16	69	TACTAAC	337887	0	0	3	5	G	T	T	A	T	A	CAGTATTTTG	GTACGT	ATTTAGTTCA	CAATTCATAA	CAG	ATAATATACC	GT	YAG	chrXIII_337818_337906_+	chrXIII	337818	337906	0	3	55	46	55	46	FALSE	FALSE	FALSE	FALSE	0	FALSE	TRUE	88	19	69
chrXIII	337818	337903	+	YMR033W	ARP9	FALSE	85	16	69	TACTAAC	337887	0	0	3	5	G	T	T	A	T	A	CAGTATTTTG	GTACGT	ATTTAGTTCA	CAATTCATAA	CAG	ATAATATACC	GT	YAG	chrXIII_337818_337955_+	chrXIII	337818	337955	0	52	33	68	33	68	FALSE	FALSE	FALSE	FALSE	1	FALSE	TRUE	137	68	69
chrIV	337525	337634	+	YDL064W	UBC9	FALSE	109	38	71	TACTAAC	337596	0	0	3	4	G	A	A	A	A	A	AGGAAGAAAG	GTAAGT	AGTAGTTTTC	ACTTGAATAA	CAG	AAAAAAATGG	GT	YAG	chrIV_337525_337632_+	chrIV	337525	337632	0	-2	43	1	43	88	FALSE	TRUE	FALSE	TRUE	0	FALSE	TRUE	107	36	71
chrIV	337525	337634	+	YDL064W	UBC9	FALSE	109	38	71	TACTAAC	337596	0	0	3	4	G	A	A	A	A	A	AGGAAGAAAG	GTAAGT	AGTAGTTTTC	ACTTGAATAA	CAG	AAAAAAATGG	GT	YAG	chrIV_337524_337632_+	chrIV	337524	337632	-1	-2	27	1	27	74	FALSE	TRUE	FALSE	TRUE	0	TRUE	TRUE	108	36	72
chrIV	337525	337634	+	YDL064W	UBC9	FALSE	109	38	71	TACTAAC	337596	0	0	3	4	G	A	A	A	A	A	AGGAAGAAAG	GTAAGT	AGTAGTTTTC	ACTTGAATAA	CAG	AAAAAAATGG	GT	YAG	chrIV_337525_337634_+	chrIV	337525	337634	0	0	97	98	97	98	FALSE	FALSE	FALSE	FALSE	2	FALSE	FALSE	109	38	71
chrIV	337525	337634	+	YDL064W	UBC9	FALSE	109	38	71	TACTAAC	337596	0	0	3	4	G	A	A	A	A	A	AGGAAGAAAG	GTAAGT	AGTAGTTTTC	ACTTGAATAA	CAG	AAAAAAATGG	GT	YAG	chrIV_337525_337606_+	chrIV	337525	337606	0	-28	87	93	87	93	FALSE	FALSE	FALSE	FALSE	1	FALSE	TRUE	81	10	71
chrIV	337525	337634	+	YDL064W	UBC9	FALSE	109	38	71	TACTAAC	337596	0	0	3	4	G	A	A	A	A	A	AGGAAGAAAG	GTAAGT	AGTAGTTTTC	ACTTGAATAA	CAG	AAAAAAATGG	GT	YAG	chrIV_337525_337633_+	chrIV	337525	337633	0	-1	79	82	79	87	FALSE	FALSE	FALSE	FALSE	1	FALSE	TRUE	108	37	71
chrIV	337525	337634	+	YDL064W	UBC9	FALSE	109	38	71	TACTAAC	337596	0	0	3	4	G	A	A	A	A	A	AGGAAGAAAG	GTAAGT	AGTAGTTTTC	ACTTGAATAA	CAG	AAAAAAATGG	GT	YAG	chrIV_337523_337633_+	chrIV	337523	337633	-2	-1	33	68	33	68	FALSE	FALSE	FALSE	FALSE	1	TRUE	TRUE	110	37	73
chrIV	337525	337634	+	YDL064W	UBC9	FALSE	109	38	71	TACTAAC	337596	0	0	3	4	G	A	A	A	A	A	AGGAAGAAAG	GTAAGT	AGTAGTTTTC	ACTTGAATAA	CAG	AAAAAAATGG	GT	YAG	chrIV_337526_337635_+	chrIV	337526	337635	1	1	32	69	32	69	FALSE	FALSE	FALSE	FALSE	0	TRUE	TRUE	109	39	70
chrIV	337525	337634	+	YDL064W	UBC9	FALSE	109	38	71	TACTAAC	337596	0	0	3	4	G	A	A	A	A	A	AGGAAGAAAG	GTAAGT	AGTAGTTTTC	ACTTGAATAA	CAG	AAAAAAATGG	GT	YAG	chrIV_337525_337629_+	chrIV	337525	337629	0	-5	44	57	44	57	FALSE	FALSE	FALSE	FALSE	0	FALSE	TRUE	104	33	71
chrIV	337525	337634	+	YDL064W	UBC9	FALSE	109	38	71	TACTAAC	337596	0	0	3	4	G	A	A	A	A	A	AGGAAGAAAG	GTAAGT	AGTAGTTTTC	ACTTGAATAA	CAG	AAAAAAATGG	GT	YAG	chrIV_337525_337617_+	chrIV	337525	337617	0	-17	69	94	69	94	FALSE	FALSE	FALSE	FALSE	1	FALSE	TRUE	92	21	71
chrIV	337525	337634	+	YDL064W	UBC9	FALSE	109	38	71	TACTAAC	337596	0	0	3	4	G	A	A	A	A	A	AGGAAGAAAG	GTAAGT	AGTAGTTTTC	ACTTGAATAA	CAG	AAAAAAATGG	GT	YAG	chrIV_337525_337635_+	chrIV	337525	337635	0	1	54	91	54	91	FALSE	FALSE	FALSE	FALSE	0	FALSE	TRUE	110	39	71
chrIV	337525	337634	+	YDL064W	UBC9	FALSE	109	38	71	TACTAAC	337596	0	0	3	4	G	A	A	A	A	A	AGGAAGAAAG	GTAAGT	AGTAGTTTTC	ACTTGAATAA	CAG	AAAAAAATGG	GT	YAG	chrIV_337525_337636_+	chrIV	337525	337636	0	2	14	87	14	87	FALSE	FALSE	FALSE	FALSE	0	FALSE	TRUE	111	40	71
chrIV	337525	337634	+	YDL064W	UBC9	FALSE	109	38	71	TACTAAC	337596	0	0	3	4	G	A	A	A	A	A	AGGAAGAAAG	GTAAGT	AGTAGTTTTC	ACTTGAATAA	CAG	AAAAAAATGG	GT	YAG	chrIV_337525_337894_+	chrIV	337525	337894	0	260	63	44	63	44	FALSE	FALSE	FALSE	FALSE	3	FALSE	TRUE	369	298	71
chrIV	337525	337634	+	YDL064W	UBC9	FALSE	109	38	71	TACTAAC	337596	0	0	3	4	G	A	A	A	A	A	AGGAAGAAAG	GTAAGT	AGTAGTTTTC	ACTTGAATAA	CAG	AAAAAAATGG	GT	YAG	chrIV_337521_337630_+	chrIV	337521	337630	-4	-4	50	87	63	88	FALSE	FALSE	FALSE	FALSE	1	TRUE	TRUE	109	34	75
chrIV	337525	337634	+	YDL064W	UBC9	FALSE	109	38	71	TACTAAC	337596	0	0	3	4	G	A	A	A	A	A	AGGAAGAAAG	GTAAGT	AGTAGTTTTC	ACTTGAATAA	CAG	AAAAAAATGG	GT	YAG	chrIV_337525_337880_+	chrIV	337525	337880	0	246	11	90	11	90	FALSE	FALSE	FALSE	FALSE	3	FALSE	TRUE	355	284	71
chrIV	337525	337634	+	YDL064W	UBC9	FALSE	109	38	71	TACTAAC	337596	0	0	3	4	G	A	A	A	A	A	AGGAAGAAAG	GTAAGT	AGTAGTTTTC	ACTTGAATAA	CAG	AAAAAAATGG	GT	YAG	chrIV_337520_337629_+	chrIV	337520	337629	-5	-5	25	2	49	66	FALSE	TRUE	FALSE	TRUE	0	TRUE	TRUE	109	33	76
chrIV	337525	337634	+	YDL064W	UBC9	FALSE	109	38	71	TACTAAC	337596	0	0	3	4	G	A	A	A	A	A	AGGAAGAAAG	GTAAGT	AGTAGTTTTC	ACTTGAATAA	CAG	AAAAAAATGG	GT	YAG	chrIV_337494_337634_+	chrIV	337494	337634	-31	0	27	86	27	86	FALSE	FALSE	FALSE	FALSE	0	TRUE	FALSE	140	38	102
chrIV	337525	337634	+	YDL064W	UBC9	FALSE	109	38	71	TACTAAC	337596	0	0	3	4	G	A	A	A	A	A	AGGAAGAAAG	GTAAGT	AGTAGTTTTC	ACTTGAATAA	CAG	AAAAAAATGG	GT	YAG	chrIV_337529_337635_+	chrIV	337529	337635	4	1	1	30	71	30	TRUE	FALSE	TRUE	FALSE	1	TRUE	TRUE	106	39	67
chrI	151007	151096	-	YAL001C	TFC3	FALSE	89	13	76	TACTAAC	151020	0	0	2	5	A	A	G	A	A	A	AATAAGGGAA	GTATGT	TCATGTCTCA	CGACACATTG	AAG	AAATCACTTT	GTATGT	RAG	chrI_150990_151096_-	chrI	150990	151096	0	17	91	94	91	94	FALSE	FALSE	FALSE	FALSE	0	FALSE	TRUE	106	30	76
chrI	151007	151096	-	YAL001C	TFC3	FALSE	89	13	76	TACTAAC	151020	0	0	2	5	A	A	G	A	A	A	AATAAGGGAA	GTATGT	TCATGTCTCA	CGACACATTG	AAG	AAATCACTTT	GTATGT	RAG	chrI_151007_151096_-	chrI	151007	151096	0	0	96	98	96	98	FALSE	FALSE	FALSE	FALSE	0	FALSE	FALSE	89	13	76
chrI	151007	151096	-	YAL001C	TFC3	FALSE	89	13	76	TACTAAC	151020	0	0	2	5	A	A	G	A	A	A	AATAAGGGAA	GTATGT	TCATGTCTCA	CGACACATTG	AAG	AAATCACTTT	GTATGT	RAG	chrI_150425_151096_-	chrI	150425	151096	0	582	62	39	62	39	FALSE	FALSE	FALSE	FALSE	0	FALSE	TRUE	671	595	76
chrI	151007	151096	-	YAL001C	TFC3	FALSE	89	13	76	TACTAAC	151020	0	0	2	5	A	A	G	A	A	A	AATAAGGGAA	GTATGT	TCATGTCTCA	CGACACATTG	AAG	AAATCACTTT	GTATGT	RAG	chrI_151006_151095_-	chrI	151006	151095	1	1	1	13	82	19	FALSE	FALSE	FALSE	FALSE	0	TRUE	TRUE	89	14	75
chrXIII	721199	721345	-	YMR225C	MRPL44	FALSE	146	33	113	TACTAAC	721232	0	0	6	7	G	A	A	C	G	A	GGCAAGGAAG	GTATGT	ATTTTTTTTC	TCATTGATTT	CAG	CGAAAGTTGC	GTATGT	YAG	chrXIII_721199_721345_-	chrXIII	721199	721345	0	0	97	98	97	98	FALSE	FALSE	FALSE	FALSE	2	FALSE	FALSE	146	33	113
chrXIII	721199	721345	-	YMR225C	MRPL44	FALSE	146	33	113	TACTAAC	721232	0	0	6	7	G	A	A	C	G	A	GGCAAGGAAG	GTATGT	ATTTTTTTTC	TCATTGATTT	CAG	CGAAAGTTGC	GTATGT	YAG	chrXIII_721198_721344_-	chrXIII	721198	721344	1	1	37	77	54	77	FALSE	FALSE	FALSE	FALSE	0	TRUE	TRUE	146	34	112
chrXIII	721199	721345	-	YMR225C	MRPL44	FALSE	146	33	113	TACTAAC	721232	0	0	6	7	G	A	A	C	G	A	GGCAAGGAAG	GTATGT	ATTTTTTTTC	TCATTGATTT	CAG	CGAAAGTTGC	GTATGT	YAG	chrXIII_721115_721345_-	chrXIII	721115	721345	0	84	65	87	65	87	FALSE	FALSE	FALSE	FALSE	2	FALSE	TRUE	230	117	113
chrXIII	721199	721345	-	YMR225C	MRPL44	FALSE	146	33	113	TACTAAC	721232	0	0	6	7	G	A	A	C	G	A	GGCAAGGAAG	GTATGT	ATTTTTTTTC	TCATTGATTT	CAG	CGAAAGTTGC	GTATGT	YAG	chrXIII_721213_721345_-	chrXIII	721213	721345	0	-14	65	93	65	93	FALSE	FALSE	FALSE	FALSE	0	FALSE	TRUE	132	19	113
chrXIII	721199	721345	-	YMR225C	MRPL44	FALSE	146	33	113	TACTAAC	721232	0	0	6	7	G	A	A	C	G	A	GGCAAGGAAG	GTATGT	ATTTTTTTTC	TCATTGATTT	CAG	CGAAAGTTGC	GTATGT	YAG	chrXIII_721217_721345_-	chrXIII	721217	721345	0	-18	62	72	62	72	FALSE	FALSE	FALSE	FALSE	1	FALSE	TRUE	128	15	113
chrXIII	721199	721345	-	YMR225C	MRPL44	FALSE	146	33	113	TACTAAC	721232	0	0	6	7	G	A	A	C	G	A	GGCAAGGAAG	GTATGT	ATTTTTTTTC	TCATTGATTT	CAG	CGAAAGTTGC	GTATGT	YAG	chrXIII_721221_721345_-	chrXIII	721221	721345	0	-22	34	67	34	67	FALSE	FALSE	FALSE	FALSE	0	FALSE	TRUE	124	11	113
chrXIII	721199	721345	-	YMR225C	MRPL44	FALSE	146	33	113	TACTAAC	721232	0	0	6	7	G	A	A	C	G	A	GGCAAGGAAG	GTATGT	ATTTTTTTTC	TCATTGATTT	CAG	CGAAAGTTGC	GTATGT	YAG	chrXIII_721197_721343_-	chrXIII	721197	721343	2	2	2	63	38	63	FALSE	FALSE	FALSE	FALSE	1	TRUE	TRUE	146	35	111
chrXIII	721199	721345	-	YMR225C	MRPL44	FALSE	146	33	113	TACTAAC	721232	0	0	6	7	G	A	A	C	G	A	GGCAAGGAAG	GTATGT	ATTTTTTTTC	TCATTGATTT	CAG	CGAAAGTTGC	GTATGT	YAG	chrXIII_721202_721348_-	chrXIII	721202	721348	-3	-3	62	48	62	70	FALSE	FALSE	FALSE	FALSE	0	TRUE	TRUE	146	30	116
chrXIII	721199	721345	-	YMR225C	MRPL44	FALSE	146	33	113	TACTAAC	721232	0	0	6	7	G	A	A	C	G	A	GGCAAGGAAG	GTATGT	ATTTTTTTTC	TCATTGATTT	CAG	CGAAAGTTGC	GTATGT	YAG	chrXIII_721193_721345_-	chrXIII	721193	721345	0	6	28	73	28	73	FALSE	FALSE	FALSE	FALSE	3	FALSE	TRUE	152	39	113
chrXIII	721199	721345	-	YMR225C	MRPL44	FALSE	146	33	113	TACTAAC	721232	0	0	6	7	G	A	A	C	G	A	GGCAAGGAAG	GTATGT	ATTTTTTTTC	TCATTGATTT	CAG	CGAAAGTTGC	GTATGT	YAG	chrXIII_721103_721345_-	chrXIII	721103	721345	0	96	34	38	34	77	FALSE	FALSE	FALSE	FALSE	3	FALSE	TRUE	242	129	113
chrXIII	721199	721345	-	YMR225C	MRPL44	FALSE	146	33	113	TACTAAC	721232	0	0	6	7	G	A	A	C	G	A	GGCAAGGAAG	GTATGT	ATTTTTTTTC	TCATTGATTT	CAG	CGAAAGTTGC	GTATGT	YAG	chrXIII_721199_721384_-	chrXIII	721199	721384	-39	0	17	59	17	84	FALSE	FALSE	FALSE	FALSE	0	TRUE	FALSE	185	33	152
chrXIII	721199	721345	-	YMR225C	MRPL44	FALSE	146	33	113	TACTAAC	721232	0	0	6	7	G	A	A	C	G	A	GGCAAGGAAG	GTATGT	ATTTTTTTTC	TCATTGATTT	CAG	CGAAAGTTGC	GTATGT	YAG	chrXIII_721201_721294_-	chrXIII	721201	721294	51	-2	1	3	13	59	FALSE	FALSE	FALSE	FALSE	0	TRUE	TRUE	93	31	62
chrXIII	721199	721345	-	YMR225C	MRPL44	FALSE	146	33	113	TACTAAC	721232	0	0	6	7	G	A	A	C	G	A	GGCAAGGAAG	GTATGT	ATTTTTTTTC	TCATTGATTT	CAG	CGAAAGTTGC	GTATGT	YAG	chrXIII_721203_721349_-	chrXIII	721203	721349	-4	-4	4	2	46	55	FALSE	FALSE	FALSE	FALSE	0	TRUE	TRUE	146	29	117
chrXIII	721199	721345	-	YMR225C	MRPL44	FALSE	146	33	113	TACTAAC	721232	0	0	6	7	G	A	A	C	G	A	GGCAAGGAAG	GTATGT	ATTTTTTTTC	TCATTGATTT	CAG	CGAAAGTTGC	GTATGT	YAG	chrXIII_721181_721345_-	chrXIII	721181	721345	0	18	48	51	48	51	FALSE	FALSE	FALSE	FALSE	2	FALSE	TRUE	164	51	113
chrXIII	854817	854898	+	YMR292W	GOT1	FALSE	81	18	63	TACTAAC	854880	0	0	5	8	A	A	A	A	A	T	GAGGCTCAAA	GTATGT	TTTTAATATT	TACTTTTCAC	TAG	AATTTGGTGT	GTATGT	YAG	chrXIII_854817_854898_+	chrXIII	854817	854898	0	0	97	98	97	98	FALSE	FALSE	FALSE	FALSE	0	FALSE	FALSE	81	18	63
chrXIII	854817	854898	+	YMR292W	GOT1	FALSE	81	18	63	TACTAAC	854880	0	0	5	8	A	A	A	A	A	T	GAGGCTCAAA	GTATGT	TTTTAATATT	TACTTTTCAC	TAG	AATTTGGTGT	GTATGT	YAG	chrXIII_854815_854896_+	chrXIII	854815	854896	-2	-2	35	73	35	91	FALSE	FALSE	FALSE	FALSE	1	TRUE	TRUE	81	16	65
chrXIII	854817	854898	+	YMR292W	GOT1	FALSE	81	18	63	TACTAAC	854880	0	0	5	8	A	A	A	A	A	T	GAGGCTCAAA	GTATGT	TTTTAATATT	TACTTTTCAC	TAG	AATTTGGTGT	GTATGT	YAG	chrXIII_854818_854899_+	chrXIII	854818	854899	1	1	38	71	38	71	FALSE	FALSE	FALSE	FALSE	0	TRUE	TRUE	81	19	62
chrXIII	854817	854898	+	YMR292W	GOT1	FALSE	81	18	63	TACTAAC	854880	0	0	5	8	A	A	A	A	A	T	GAGGCTCAAA	GTATGT	TTTTAATATT	TACTTTTCAC	TAG	AATTTGGTGT	GTATGT	YAG	chrXIII_854813_854894_+	chrXIII	854813	854894	-4	-4	5	3	26	75	FALSE	FALSE	FALSE	FALSE	1	TRUE	TRUE	81	14	67
chrXIII	854817	854898	+	YMR292W	GOT1	FALSE	81	18	63	TACTAAC	854880	0	0	5	8	A	A	A	A	A	T	GAGGCTCAAA	GTATGT	TTTTAATATT	TACTTTTCAC	TAG	AATTTGGTGT	GTATGT	YAG	chrXIII_854811_854892_+	chrXIII	854811	854892	-6	-6	22	1	22	79	FALSE	FALSE	FALSE	TRUE	1	TRUE	TRUE	81	12	69
chrXIII	854817	854898	+	YMR292W	GOT1	FALSE	81	18	63	TACTAAC	854880	0	0	5	8	A	A	A	A	A	T	GAGGCTCAAA	GTATGT	TTTTAATATT	TACTTTTCAC	TAG	AATTTGGTGT	GTATGT	YAG	chrXIII_854817_854899_+	chrXIII	854817	854899	0	1	32	69	32	74	FALSE	FALSE	FALSE	FALSE	1	FALSE	TRUE	82	19	63
chrXIII	854817	854898	+	YMR292W	GOT1	FALSE	81	18	63	TACTAAC	854880	0	0	5	8	A	A	A	A	A	T	GAGGCTCAAA	GTATGT	TTTTAATATT	TACTTTTCAC	TAG	AATTTGGTGT	GTATGT	YAG	chrXIII_854817_854897_+	chrXIII	854817	854897	0	-1	38	1	38	51	FALSE	FALSE	FALSE	TRUE	2	FALSE	TRUE	80	17	63
chrXIII	854817	854898	+	YMR292W	GOT1	FALSE	81	18	63	TACTAAC	854880	0	0	5	8	A	A	A	A	A	T	GAGGCTCAAA	GTATGT	TTTTAATATT	TACTTTTCAC	TAG	AATTTGGTGT	GTATGT	YAG	chrXIII_854817_854900_+	chrXIII	854817	854900	0	2	1	87	26	87	TRUE	FALSE	TRUE	FALSE	2	FALSE	TRUE	83	20	63
chrXIII	854817	854898	+	YMR292W	GOT1	FALSE	81	18	63	TACTAAC	854880	0	0	5	8	A	A	A	A	A	T	GAGGCTCAAA	GTATGT	TTTTAATATT	TACTTTTCAC	TAG	AATTTGGTGT	GTATGT	YAG	chrXIII_854819_854900_+	chrXIII	854819	854900	2	2	1	70	29	72	FALSE	FALSE	TRUE	FALSE	0	TRUE	TRUE	81	20	61
chrIV	733703	733775	-	YDR139C	RUB1	FALSE	72	12	60	TACTAAC	733715	0	0	0	3	T	A	A	T	G	A	GAAAACAAAT	GTATGT	TCATTCAGTG	ACGACCAGGA	TAG	TGATGATAAA	GTATGT	YAG	chrIV_733702_733774_-	chrIV	733702	733774	1	1	57	84	92	84	FALSE	FALSE	FALSE	FALSE	0	TRUE	TRUE	72	13	59
chrIV	733703	733775	-	YDR139C	RUB1	FALSE	72	12	60	TACTAAC	733715	0	0	0	3	T	A	A	T	G	A	GAAAACAAAT	GTATGT	TCATTCAGTG	ACGACCAGGA	TAG	TGATGATAAA	GTATGT	YAG	chrIV_733691_733747_-	chrIV	733691	733747	28	12	1	1	88	13	FALSE	TRUE	TRUE	TRUE	2	TRUE	TRUE	56	24	32
chrIV	733703	733775	-	YDR139C	RUB1	FALSE	72	12	60	TACTAAC	733715	0	0	0	3	T	A	A	T	G	A	GAAAACAAAT	GTATGT	TCATTCAGTG	ACGACCAGGA	TAG	TGATGATAAA	GTATGT	YAG	chrIV_733703_733777_-	chrIV	733703	733777	-2	0	1	45	80	45	FALSE	FALSE	FALSE	FALSE	0	TRUE	FALSE	74	12	62
chrIV	733703	733775	-	YDR139C	RUB1	FALSE	72	12	60	TACTAAC	733715	0	0	0	3	T	A	A	T	G	A	GAAAACAAAT	GTATGT	TCATTCAGTG	ACGACCAGGA	TAG	TGATGATAAA	GTATGT	YAG	chrIV_733708_733775_-	chrIV	733708	733775	0	-5	93	92	93	92	FALSE	FALSE	FALSE	FALSE	1	FALSE	TRUE	67	7	60
chrIV	733703	733775	-	YDR139C	RUB1	FALSE	72	12	60	TACTAAC	733715	0	0	0	3	T	A	A	T	G	A	GAAAACAAAT	GTATGT	TCATTCAGTG	ACGACCAGGA	TAG	TGATGATAAA	GTATGT	YAG	chrIV_733686_733775_-	chrIV	733686	733775	0	17	93	94	93	94	FALSE	FALSE	FALSE	FALSE	0	FALSE	TRUE	89	29	60
chrIV	733703	733775	-	YDR139C	RUB1	FALSE	72	12	60	TACTAAC	733715	0	0	0	3	T	A	A	T	G	A	GAAAACAAAT	GTATGT	TCATTCAGTG	ACGACCAGGA	TAG	TGATGATAAA	GTATGT	YAG	chrIV_733703_733775_-	chrIV	733703	733775	0	0	98	98	99	99	FALSE	FALSE	FALSE	FALSE	0	FALSE	FALSE	72	12	60
chrIV	733703	733775	-	YDR139C	RUB1	FALSE	72	12	60	TACTAAC	733715	0	0	0	3	T	A	A	T	G	A	GAAAACAAAT	GTATGT	TCATTCAGTG	ACGACCAGGA	TAG	TGATGATAAA	GTATGT	YAG	chrIV_733705_733777_-	chrIV	733705	733777	-2	-2	75	67	75	67	FALSE	FALSE	FALSE	FALSE	1	TRUE	TRUE	72	10	62
chrIV	733703	733775	-	YDR139C	RUB1	FALSE	72	12	60	TACTAAC	733715	0	0	0	3	T	A	A	T	G	A	GAAAACAAAT	GTATGT	TCATTCAGTG	ACGACCAGGA	TAG	TGATGATAAA	GTATGT	YAG	chrIV_733699_733771_-	chrIV	733699	733771	4	4	4	83	78	83	FALSE	FALSE	FALSE	FALSE	3	TRUE	TRUE	72	16	56
chrIV	733703	733775	-	YDR139C	RUB1	FALSE	72	12	60	TACTAAC	733715	0	0	0	3	T	A	A	T	G	A	GAAAACAAAT	GTATGT	TCATTCAGTG	ACGACCAGGA	TAG	TGATGATAAA	GTATGT	YAG	chrIV_733702_733775_-	chrIV	733702	733775	0	1	8	93	90	93	FALSE	FALSE	FALSE	FALSE	2	FALSE	TRUE	73	13	60
chrIV	733703	733775	-	YDR139C	RUB1	FALSE	72	12	60	TACTAAC	733715	0	0	0	3	T	A	A	T	G	A	GAAAACAAAT	GTATGT	TCATTCAGTG	ACGACCAGGA	TAG	TGATGATAAA	GTATGT	YAG	chrIV_733700_733775_-	chrIV	733700	733775	0	3	7	94	7	94	FALSE	FALSE	FALSE	FALSE	0	FALSE	TRUE	75	15	60
chrIV	733703	733775	-	YDR139C	RUB1	FALSE	72	12	60	TACTAAC	733715	0	0	0	3	T	A	A	T	G	A	GAAAACAAAT	GTATGT	TCATTCAGTG	ACGACCAGGA	TAG	TGATGATAAA	GTATGT	YAG	chrIV_733665_733775_-	chrIV	733665	733775	0	38	46	55	46	55	FALSE	FALSE	FALSE	FALSE	0	FALSE	TRUE	110	50	60
chrIV	733703	733775	-	YDR139C	RUB1	FALSE	72	12	60	TACTAAC	733715	0	0	0	3	T	A	A	T	G	A	GAAAACAAAT	GTATGT	TCATTCAGTG	ACGACCAGGA	TAG	TGATGATAAA	GTATGT	YAG	chrIV_733694_733770_-	chrIV	733694	733770	5	9	3	64	37	64	FALSE	FALSE	FALSE	FALSE	0	TRUE	TRUE	76	21	55
chrIV	733703	733775	-	YDR139C	RUB1	FALSE	72	12	60	TACTAAC	733715	0	0	0	3	T	A	A	T	G	A	GAAAACAAAT	GTATGT	TCATTCAGTG	ACGACCAGGA	TAG	TGATGATAAA	GTATGT	YAG	chrIV_733698_733775_-	chrIV	733698	733775	0	5	20	81	20	81	FALSE	FALSE	FALSE	FALSE	0	FALSE	TRUE	77	17	60
chrVIII	382307	382747	-	YHR141C	RPL42B	TRUE	440	46	394	TACTAAC	382353	0	0	4	6	G	G	T	T	T	A	GTAATAATGG	GTATGT	GGACGATTAG	CATTTTGAAC	CAG	TTAACGTCCC	GTATGT	YAG	chrVIII_382307_382747_-	chrVIII	382307	382747	0	0	98	98	98	100	FALSE	FALSE	FALSE	FALSE	1	FALSE	FALSE	440	46	394
chrVIII	382307	382747	-	YHR141C	RPL42B	TRUE	440	46	394	TACTAAC	382353	0	0	4	6	G	G	T	T	T	A	GTAATAATGG	GTATGT	GGACGATTAG	CATTTTGAAC	CAG	TTAACGTCCC	GTATGT	YAG	chrVIII_382305_382745_-	chrVIII	382305	382745	2	2	32	86	38	86	FALSE	FALSE	FALSE	FALSE	2	TRUE	TRUE	440	48	392
chrVIII	382307	382747	-	YHR141C	RPL42B	TRUE	440	46	394	TACTAAC	382353	0	0	4	6	G	G	T	T	T	A	GTAATAATGG	GTATGT	GGACGATTAG	CATTTTGAAC	CAG	TTAACGTCCC	GTATGT	YAG	chrVIII_382308_382347_-	chrVIII	382308	382347	400	-1	4	73	74	92	FALSE	FALSE	FALSE	FALSE	0	TRUE	TRUE	39	25	14
chrVIII	382307	382747	-	YHR141C	RPL42B	TRUE	440	46	394	TACTAAC	382353	0	0	4	6	G	G	T	T	T	A	GTAATAATGG	GTATGT	GGACGATTAG	CATTTTGAAC	CAG	TTAACGTCCC	GTATGT	YAG	chrVIII_382342_382747_-	chrVIII	382342	382747	0	-35	23	91	23	91	FALSE	FALSE	FALSE	FALSE	0	FALSE	TRUE	405	11	394
chrVIII	382307	382747	-	YHR141C	RPL42B	TRUE	440	46	394	TACTAAC	382353	0	0	4	6	G	G	T	T	T	A	GTAATAATGG	GTATGT	GGACGATTAG	CATTTTGAAC	CAG	TTAACGTCCC	GTATGT	YAG	chrVIII_382338_382747_-	chrVIII	382338	382747	0	-31	34	91	34	91	FALSE	FALSE	FALSE	FALSE	1	FALSE	TRUE	409	15	394
chrVIII	382307	382747	-	YHR141C	RPL42B	TRUE	440	46	394	TACTAAC	382353	0	0	4	6	G	G	T	T	T	A	GTAATAATGG	GTATGT	GGACGATTAG	CATTTTGAAC	CAG	TTAACGTCCC	GTATGT	YAG	chrVIII_382322_382747_-	chrVIII	382322	382747	0	-15	16	85	16	85	FALSE	FALSE	FALSE	FALSE	0	FALSE	TRUE	425	31	394
chrVIII	382307	382747	-	YHR141C	RPL42B	TRUE	440	46	394	TACTAAC	382353	0	0	4	6	G	G	T	T	T	A	GTAATAATGG	GTATGT	GGACGATTAG	CATTTTGAAC	CAG	TTAACGTCCC	GTATGT	YAG	chrVIII_382313_382747_-	chrVIII	382313	382747	0	-6	60	92	60	92	FALSE	FALSE	FALSE	FALSE	1	FALSE	TRUE	434	40	394
chrVIII	382307	382747	-	YHR141C	RPL42B	TRUE	440	46	394	TACTAAC	382353	0	0	4	6	G	G	T	T	T	A	GTAATAATGG	GTATGT	GGACGATTAG	CATTTTGAAC	CAG	TTAACGTCCC	GTATGT	YAG	chrVIII_382339_382747_-	chrVIII	382339	382747	0	-32	37	90	37	90	FALSE	FALSE	FALSE	FALSE	1	FALSE	TRUE	408	14	394
chrVIII	382307	382747	-	YHR141C	RPL42B	TRUE	440	46	394	TACTAAC	382353	0	0	4	6	G	G	T	T	T	A	GTAATAATGG	GTATGT	GGACGATTAG	CATTTTGAAC	CAG	TTAACGTCCC	GTATGT	YAG	chrVIII_382324_382747_-	chrVIII	382324	382747	0	-17	23	91	23	91	FALSE	FALSE	FALSE	FALSE	1	FALSE	TRUE	423	29	394
chrVIII	382307	382747	-	YHR141C	RPL42B	TRUE	440	46	394	TACTAAC	382353	0	0	4	6	G	G	T	T	T	A	GTAATAATGG	GTATGT	GGACGATTAG	CATTTTGAAC	CAG	TTAACGTCCC	GTATGT	YAG	chrVIII_382355_382407_-	chrVIII	382355	382407	340	-48	1	9	9	17	FALSE	FALSE	FALSE	FALSE	1	TRUE	TRUE	52	23	29
chrVIII	382307	382747	-	YHR141C	RPL42B	TRUE	440	46	394	TACTAAC	382353	0	0	4	6	G	G	T	T	T	A	GTAATAATGG	GTATGT	GGACGATTAG	CATTTTGAAC	CAG	TTAACGTCCC	GTATGT	YAG	chrVIII_382308_382407_-	chrVIII	382308	382407	340	-1	4	94	7	94	FALSE	FALSE	FALSE	FALSE	0	TRUE	TRUE	99	45	54
chrVIII	382307	382747	-	YHR141C	RPL42B	TRUE	440	46	394	TACTAAC	382353	0	0	4	6	G	G	T	T	T	A	GTAATAATGG	GTATGT	GGACGATTAG	CATTTTGAAC	CAG	TTAACGTCCC	GTATGT	YAG	chrVIII_382326_382747_-	chrVIII	382326	382747	0	-19	30	78	30	78	FALSE	FALSE	FALSE	FALSE	1	FALSE	TRUE	421	27	394
chrVIII	382307	382747	-	YHR141C	RPL42B	TRUE	440	46	394	TACTAAC	382353	0	0	4	6	G	G	T	T	T	A	GTAATAATGG	GTATGT	GGACGATTAG	CATTTTGAAC	CAG	TTAACGTCCC	GTATGT	YAG	chrVIII_382355_382408_-	chrVIII	382355	382408	339	-48	5	8	7	17	FALSE	FALSE	FALSE	FALSE	0	TRUE	TRUE	53	23	30
chrVIII	382307	382747	-	YHR141C	RPL42B	TRUE	440	46	394	TACTAAC	382353	0	0	4	6	G	G	T	T	T	A	GTAATAATGG	GTATGT	GGACGATTAG	CATTTTGAAC	CAG	TTAACGTCCC	GTATGT	YAG	chrVIII_382303_382743_-	chrVIII	382303	382743	4	4	3	82	44	82	FALSE	FALSE	FALSE	FALSE	0	TRUE	TRUE	440	50	390
chrVIII	382307	382747	-	YHR141C	RPL42B	TRUE	440	46	394	TACTAAC	382353	0	0	4	6	G	G	T	T	T	A	GTAATAATGG	GTATGT	GGACGATTAG	CATTTTGAAC	CAG	TTAACGTCCC	GTATGT	YAG	chrVIII_382308_382340_-	chrVIII	382308	382340	407	-1	1	88	13	88	FALSE	FALSE	FALSE	FALSE	0	TRUE	TRUE	32	15	17
chrVIII	382307	382747	-	YHR141C	RPL42B	TRUE	440	46	394	TACTAAC	382353	0	0	4	6	G	G	T	T	T	A	GTAATAATGG	GTATGT	GGACGATTAG	CATTTTGAAC	CAG	TTAACGTCCC	GTATGT	YAG	chrVIII_382355_382417_-	chrVIII	382355	382417	330	-48	2	8	15	17	FALSE	FALSE	FALSE	FALSE	0	TRUE	TRUE	62	43	19
chrVIII	382307	382747	-	YHR141C	RPL42B	TRUE	440	46	394	TACTAAC	382353	0	0	4	6	G	G	T	T	T	A	GTAATAATGG	GTATGT	GGACGATTAG	CATTTTGAAC	CAG	TTAACGTCCC	GTATGT	YAG	chrVIII_382309_382749_-	chrVIII	382309	382749	-2	-2	25	78	25	87	FALSE	FALSE	FALSE	FALSE	0	TRUE	TRUE	440	44	396
chrVIII	382307	382747	-	YHR141C	RPL42B	TRUE	440	46	394	TACTAAC	382353	0	0	4	6	G	G	T	T	T	A	GTAATAATGG	GTATGT	GGACGATTAG	CATTTTGAAC	CAG	TTAACGTCCC	GTATGT	YAG	chrVIII_382317_382747_-	chrVIII	382317	382747	0	-10	23	68	23	78	FALSE	FALSE	FALSE	FALSE	0	FALSE	TRUE	430	36	394
chrVIII	382307	382747	-	YHR141C	RPL42B	TRUE	440	46	394	TACTAAC	382353	0	0	4	6	G	G	T	T	T	A	GTAATAATGG	GTATGT	GGACGATTAG	CATTTTGAAC	CAG	TTAACGTCCC	GTATGT	YAG	chrVIII_382308_382395_-	chrVIII	382308	382395	352	-1	1	8	22	78	FALSE	FALSE	FALSE	FALSE	0	TRUE	TRUE	87	45	42
chrVIII	382307	382747	-	YHR141C	RPL42B	TRUE	440	46	394	TACTAAC	382353	0	0	4	6	G	G	T	T	T	A	GTAATAATGG	GTATGT	GGACGATTAG	CATTTTGAAC	CAG	TTAACGTCCC	GTATGT	YAG	chrVIII_382319_382465_-	chrVIII	382319	382465	282	-12	35	66	35	66	FALSE	FALSE	FALSE	FALSE	9	TRUE	TRUE	146	34	112
chrVIII	382307	382747	-	YHR141C	RPL42B	TRUE	440	46	394	TACTAAC	382353	0	0	4	6	G	G	T	T	T	A	GTAATAATGG	GTATGT	GGACGATTAG	CATTTTGAAC	CAG	TTAACGTCCC	GTATGT	YAG	chrVIII_382354_382408_-	chrVIII	382354	382408	339	-47	7	2	13	16	TRUE	FALSE	TRUE	TRUE	1	TRUE	TRUE	54	24	30
chrVIII	382307	382747	-	YHR141C	RPL42B	TRUE	440	46	394	TACTAAC	382353	0	0	4	6	G	G	T	T	T	A	GTAATAATGG	GTATGT	GGACGATTAG	CATTTTGAAC	CAG	TTAACGTCCC	GTATGT	YAG	chrVIII_382611_382645_-	chrVIII	382611	382645	102	-304	5	1	5	96	FALSE	TRUE	TRUE	TRUE	0	TRUE	TRUE	34	9	25
chrVIII	382307	382747	-	YHR141C	RPL42B	TRUE	440	46	394	TACTAAC	382353	0	0	4	6	G	G	T	T	T	A	GTAATAATGG	GTATGT	GGACGATTAG	CATTTTGAAC	CAG	TTAACGTCCC	GTATGT	YAG	chrVIII_382290_382368_-	chrVIII	382290	382368	379	17	5	4	8	71	FALSE	TRUE	TRUE	TRUE	0	TRUE	TRUE	78	63	15
chrVIII	382307	382747	-	YHR141C	RPL42B	TRUE	440	46	394	TACTAAC	382353	0	0	4	6	G	G	T	T	T	A	GTAATAATGG	GTATGT	GGACGATTAG	CATTTTGAAC	CAG	TTAACGTCCC	GTATGT	YAG	chrVIII_382486_382517_-	chrVIII	382486	382517	230	-179	2	1	85	10	FALSE	TRUE	TRUE	TRUE	0	TRUE	TRUE	31	12	19
chrVIII	382307	382747	-	YHR141C	RPL42B	TRUE	440	46	394	TACTAAC	382353	0	0	4	6	G	G	T	T	T	A	GTAATAATGG	GTATGT	GGACGATTAG	CATTTTGAAC	CAG	TTAACGTCCC	GTATGT	YAG	chrVIII_382306_382747_-	chrVIII	382306	382747	0	1	35	90	35	90	FALSE	FALSE	FALSE	FALSE	0	FALSE	TRUE	441	47	394
chrVIII	382307	382747	-	YHR141C	RPL42B	TRUE	440	46	394	TACTAAC	382353	0	0	4	6	G	G	T	T	T	A	GTAATAATGG	GTATGT	GGACGATTAG	CATTTTGAAC	CAG	TTAACGTCCC	GTATGT	YAG	chrVIII_382312_382356_-	chrVIII	382312	382356	391	-5	1	2	12	89	FALSE	FALSE	FALSE	FALSE	1	TRUE	TRUE	44	22	22
chrVIII	382307	382747	-	YHR141C	RPL42B	TRUE	440	46	394	TACTAAC	382353	0	0	4	6	G	G	T	T	T	A	GTAATAATGG	GTATGT	GGACGATTAG	CATTTTGAAC	CAG	TTAACGTCCC	GTATGT	YAG	chrVIII_382307_382540_-	chrVIII	382307	382540	207	0	74	87	74	87	FALSE	FALSE	FALSE	FALSE	0	TRUE	FALSE	233	46	187
chrVIII	382307	382747	-	YHR141C	RPL42B	TRUE	440	46	394	TACTAAC	382353	0	0	4	6	G	G	T	T	T	A	GTAATAATGG	GTATGT	GGACGATTAG	CATTTTGAAC	CAG	TTAACGTCCC	GTATGT	YAG	chrVIII_382307_382629_-	chrVIII	382307	382629	118	0	52	80	52	80	FALSE	FALSE	FALSE	FALSE	0	TRUE	FALSE	322	46	276
chrVIII	382307	382747	-	YHR141C	RPL42B	TRUE	440	46	394	TACTAAC	382353	0	0	4	6	G	G	T	T	T	A	GTAATAATGG	GTATGT	GGACGATTAG	CATTTTGAAC	CAG	TTAACGTCCC	GTATGT	YAG	chrVIII_382313_382344_-	chrVIII	382313	382344	403	-6	5	1	37	62	FALSE	FALSE	TRUE	TRUE	0	TRUE	TRUE	31	10	21
chrVIII	382307	382747	-	YHR141C	RPL42B	TRUE	440	46	394	TACTAAC	382353	0	0	4	6	G	G	T	T	T	A	GTAATAATGG	GTATGT	GGACGATTAG	CATTTTGAAC	CAG	TTAACGTCCC	GTATGT	YAG	chrVIII_382332_382747_-	chrVIII	382332	382747	0	-25	16	78	25	89	FALSE	FALSE	FALSE	FALSE	0	FALSE	TRUE	415	21	394
chrVIII	382307	382747	-	YHR141C	RPL42B	TRUE	440	46	394	TACTAAC	382353	0	0	4	6	G	G	T	T	T	A	GTAATAATGG	GTATGT	GGACGATTAG	CATTTTGAAC	CAG	TTAACGTCCC	GTATGT	YAG	chrVIII_382309_382407_-	chrVIII	382309	382407	340	-2	2	50	11	90	FALSE	FALSE	FALSE	FALSE	1	TRUE	TRUE	98	44	54
chrVIII	382307	382747	-	YHR141C	RPL42B	TRUE	440	46	394	TACTAAC	382353	0	0	4	6	G	G	T	T	T	A	GTAATAATGG	GTATGT	GGACGATTAG	CATTTTGAAC	CAG	TTAACGTCCC	GTATGT	YAG	chrVIII_382307_382829_-	chrVIII	382307	382829	-82	0	29	63	29	63	FALSE	FALSE	FALSE	FALSE	0	TRUE	FALSE	522	46	476
chrVIII	382307	382747	-	YHR141C	RPL42B	TRUE	440	46	394	TACTAAC	382353	0	0	4	6	G	G	T	T	T	A	GTAATAATGG	GTATGT	GGACGATTAG	CATTTTGAAC	CAG	TTAACGTCCC	GTATGT	YAG	chrVIII_382313_382356_-	chrVIII	382313	382356	391	-6	1	2	9	92	FALSE	FALSE	FALSE	FALSE	0	TRUE	TRUE	43	21	22
chrIX	231958	232366	-	YIL069C	RPS24B	TRUE	408	57	351	TACTAAC	232015	0	0	8	8	G	T	A	T	C	T	AATAAAAATG	GTATGT	CGAACTTGTA	TTATTTTTTA	TAG	TCTGACGCTG	GTATGT	YAG	chrIX_231955_231997_-	chrIX	231955	231997	369	3	10	92	12	92	FALSE	FALSE	FALSE	FALSE	4	TRUE	TRUE	42	18	24
chrIX	231958	232366	-	YIL069C	RPS24B	TRUE	408	57	351	TACTAAC	232015	0	0	8	8	G	T	A	T	C	T	AATAAAAATG	GTATGT	CGAACTTGTA	TTATTTTTTA	TAG	TCTGACGCTG	GTATGT	YAG	chrIX_231951_232366_-	chrIX	231951	232366	0	7	66	90	66	90	FALSE	FALSE	FALSE	FALSE	1	FALSE	TRUE	415	64	351
chrIX	231958	232366	-	YIL069C	RPS24B	TRUE	408	57	351	TACTAAC	232015	0	0	8	8	G	T	A	T	C	T	AATAAAAATG	GTATGT	CGAACTTGTA	TTATTTTTTA	TAG	TCTGACGCTG	GTATGT	YAG	chrIX_231959_231997_-	chrIX	231959	231997	369	-1	8	95	35	95	FALSE	FALSE	FALSE	FALSE	1	TRUE	TRUE	38	14	24
chrIX	231958	232366	-	YIL069C	RPS24B	TRUE	408	57	351	TACTAAC	232015	0	0	8	8	G	T	A	T	C	T	AATAAAAATG	GTATGT	CGAACTTGTA	TTATTTTTTA	TAG	TCTGACGCTG	GTATGT	YAG	chrIX_231954_232366_-	chrIX	231954	232366	0	4	89	90	89	90	FALSE	FALSE	FALSE	FALSE	2	FALSE	TRUE	412	61	351
chrIX	231958	232366	-	YIL069C	RPS24B	TRUE	408	57	351	TACTAAC	232015	0	0	8	8	G	T	A	T	C	T	AATAAAAATG	GTATGT	CGAACTTGTA	TTATTTTTTA	TAG	TCTGACGCTG	GTATGT	YAG	chrIX_231952_232368_-	chrIX	231952	232368	-2	6	1	85	16	85	FALSE	FALSE	FALSE	FALSE	0	TRUE	TRUE	416	63	353
chrIX	231958	232366	-	YIL069C	RPS24B	TRUE	408	57	351	TACTAAC	232015	0	0	8	8	G	T	A	T	C	T	AATAAAAATG	GTATGT	CGAACTTGTA	TTATTTTTTA	TAG	TCTGACGCTG	GTATGT	YAG	chrIX_231957_232365_-	chrIX	231957	232365	1	1	24	86	75	86	FALSE	FALSE	FALSE	FALSE	0	TRUE	TRUE	408	58	350
chrIX	231958	232366	-	YIL069C	RPS24B	TRUE	408	57	351	TACTAAC	232015	0	0	8	8	G	T	A	T	C	T	AATAAAAATG	GTATGT	CGAACTTGTA	TTATTTTTTA	TAG	TCTGACGCTG	GTATGT	YAG	chrIX_231959_232369_-	chrIX	231959	232369	-3	-1	1	86	55	86	FALSE	FALSE	FALSE	FALSE	1	TRUE	TRUE	410	56	354
chrIX	231958	232366	-	YIL069C	RPS24B	TRUE	408	57	351	TACTAAC	232015	0	0	8	8	G	T	A	T	C	T	AATAAAAATG	GTATGT	CGAACTTGTA	TTATTTTTTA	TAG	TCTGACGCTG	GTATGT	YAG	chrIX_231932_232366_-	chrIX	231932	232366	0	26	60	87	60	87	FALSE	FALSE	FALSE	FALSE	1	FALSE	TRUE	434	83	351
chrIX	231958	232366	-	YIL069C	RPS24B	TRUE	408	57	351	TACTAAC	232015	0	0	8	8	G	T	A	T	C	T	AATAAAAATG	GTATGT	CGAACTTGTA	TTATTTTTTA	TAG	TCTGACGCTG	GTATGT	YAG	chrIX_231960_232368_-	chrIX	231960	232368	-2	-2	57	64	57	85	FALSE	FALSE	FALSE	FALSE	0	TRUE	TRUE	408	55	353
chrIX	231958	232366	-	YIL069C	RPS24B	TRUE	408	57	351	TACTAAC	232015	0	0	8	8	G	T	A	T	C	T	AATAAAAATG	GTATGT	CGAACTTGTA	TTATTTTTTA	TAG	TCTGACGCTG	GTATGT	YAG	chrIX_231958_232392_-	chrIX	231958	232392	-26	0	34	87	50	87	FALSE	FALSE	FALSE	FALSE	2	TRUE	FALSE	434	57	377
chrIX	231958	232366	-	YIL069C	RPS24B	TRUE	408	57	351	TACTAAC	232015	0	0	8	8	G	T	A	T	C	T	AATAAAAATG	GTATGT	CGAACTTGTA	TTATTTTTTA	TAG	TCTGACGCTG	GTATGT	YAG	chrIX_231625_232366_-	chrIX	231625	232366	0	333	65	22	65	22	FALSE	FALSE	FALSE	FALSE	1	FALSE	TRUE	741	390	351
chrIX	231958	232366	-	YIL069C	RPS24B	TRUE	408	57	351	TACTAAC	232015	0	0	8	8	G	T	A	T	C	T	AATAAAAATG	GTATGT	CGAACTTGTA	TTATTTTTTA	TAG	TCTGACGCTG	GTATGT	YAG	chrIX_231960_232369_-	chrIX	231960	232369	-3	-2	1	85	38	85	FALSE	FALSE	FALSE	FALSE	1	TRUE	TRUE	409	55	354
chrIX	231958	232366	-	YIL069C	RPS24B	TRUE	408	57	351	TACTAAC	232015	0	0	8	8	G	T	A	T	C	T	AATAAAAATG	GTATGT	CGAACTTGTA	TTATTTTTTA	TAG	TCTGACGCTG	GTATGT	YAG	chrIX_231958_232366_-	chrIX	231958	232366	0	0	98	98	98	98	FALSE	FALSE	FALSE	FALSE	1	FALSE	FALSE	408	57	351
chrIX	231958	232366	-	YIL069C	RPS24B	TRUE	408	57	351	TACTAAC	232015	0	0	8	8	G	T	A	T	C	T	AATAAAAATG	GTATGT	CGAACTTGTA	TTATTTTTTA	TAG	TCTGACGCTG	GTATGT	YAG	chrIX_231955_232366_-	chrIX	231955	232366	0	3	12	89	12	89	FALSE	FALSE	FALSE	FALSE	1	FALSE	TRUE	411	60	351
chrIX	231958	232366	-	YIL069C	RPS24B	TRUE	408	57	351	TACTAAC	232015	0	0	8	8	G	T	A	T	C	T	AATAAAAATG	GTATGT	CGAACTTGTA	TTATTTTTTA	TAG	TCTGACGCTG	GTATGT	YAG	chrIX_231960_232366_-	chrIX	231960	232366	0	-2	23	83	23	83	FALSE	FALSE	FALSE	FALSE	0	FALSE	TRUE	406	55	351
chrIX	231958	232366	-	YIL069C	RPS24B	TRUE	408	57	351	TACTAAC	232015	0	0	8	8	G	T	A	T	C	T	AATAAAAATG	GTATGT	CGAACTTGTA	TTATTTTTTA	TAG	TCTGACGCTG	GTATGT	YAG	chrIX_231958_232353_-	chrIX	231958	232353	13	0	53	94	53	94	FALSE	FALSE	FALSE	FALSE	0	TRUE	FALSE	395	57	338
chrIX	231958	232366	-	YIL069C	RPS24B	TRUE	408	57	351	TACTAAC	232015	0	0	8	8	G	T	A	T	C	T	AATAAAAATG	GTATGT	CGAACTTGTA	TTATTTTTTA	TAG	TCTGACGCTG	GTATGT	YAG	chrIX_231963_232371_-	chrIX	231963	232371	-5	-5	7	2	32	69	TRUE	FALSE	TRUE	TRUE	0	TRUE	TRUE	408	52	356
chrIX	231958	232366	-	YIL069C	RPS24B	TRUE	408	57	351	TACTAAC	232015	0	0	8	8	G	T	A	T	C	T	AATAAAAATG	GTATGT	CGAACTTGTA	TTATTTTTTA	TAG	TCTGACGCTG	GTATGT	YAG	chrIX_231959_231995_-	chrIX	231959	231995	371	-1	6	95	6	95	FALSE	FALSE	FALSE	FALSE	1	TRUE	TRUE	36	14	22
chrIX	231958	232366	-	YIL069C	RPS24B	TRUE	408	57	351	TACTAAC	232015	0	0	8	8	G	T	A	T	C	T	AATAAAAATG	GTATGT	CGAACTTGTA	TTATTTTTTA	TAG	TCTGACGCTG	GTATGT	YAG	chrIX_231954_231992_-	chrIX	231954	231992	374	4	12	92	15	92	FALSE	FALSE	FALSE	FALSE	3	TRUE	TRUE	38	19	19
chrIX	231958	232366	-	YIL069C	RPS24B	TRUE	408	57	351	TACTAAC	232015	0	0	8	8	G	T	A	T	C	T	AATAAAAATG	GTATGT	CGAACTTGTA	TTATTTTTTA	TAG	TCTGACGCTG	GTATGT	YAG	chrIX_231960_232371_-	chrIX	231960	232371	-5	-2	1	86	27	86	FALSE	FALSE	FALSE	FALSE	1	TRUE	TRUE	411	55	356
chrIX	231958	232366	-	YIL069C	RPS24B	TRUE	408	57	351	TACTAAC	232015	0	0	8	8	G	T	A	T	C	T	AATAAAAATG	GTATGT	CGAACTTGTA	TTATTTTTTA	TAG	TCTGACGCTG	GTATGT	YAG	chrIX_231958_232073_-	chrIX	231958	232073	293	0	93	82	93	83	FALSE	FALSE	FALSE	FALSE	0	TRUE	FALSE	115	57	58
chrIX	231958	232366	-	YIL069C	RPS24B	TRUE	408	57	351	TACTAAC	232015	0	0	8	8	G	T	A	T	C	T	AATAAAAATG	GTATGT	CGAACTTGTA	TTATTTTTTA	TAG	TCTGACGCTG	GTATGT	YAG	chrIX_231958_232323_-	chrIX	231958	232323	43	0	82	25	82	25	FALSE	FALSE	FALSE	FALSE	0	TRUE	FALSE	365	57	308
chrIX	231958	232366	-	YIL069C	RPS24B	TRUE	408	57	351	TACTAAC	232015	0	0	8	8	G	T	A	T	C	T	AATAAAAATG	GTATGT	CGAACTTGTA	TTATTTTTTA	TAG	TCTGACGCTG	GTATGT	YAG	chrIX_231953_231991_-	chrIX	231953	231991	375	5	4	35	12	89	FALSE	FALSE	FALSE	FALSE	0	TRUE	TRUE	38	20	18
chrIX	231958	232366	-	YIL069C	RPS24B	TRUE	408	57	351	TACTAAC	232015	0	0	8	8	G	T	A	T	C	T	AATAAAAATG	GTATGT	CGAACTTGTA	TTATTTTTTA	TAG	TCTGACGCTG	GTATGT	YAG	chrIX_231962_232014_-	chrIX	231962	232014	352	-4	3	1	9	58	TRUE	FALSE	TRUE	TRUE	0	TRUE	TRUE	52	37	15
chrIX	231958	232366	-	YIL069C	RPS24B	TRUE	408	57	351	TACTAAC	232015	0	0	8	8	G	T	A	T	C	T	AATAAAAATG	GTATGT	CGAACTTGTA	TTATTTTTTA	TAG	TCTGACGCTG	GTATGT	YAG	chrIX_231960_231998_-	chrIX	231960	231998	368	-2	5	1	5	96	TRUE	FALSE	TRUE	TRUE	0	TRUE	TRUE	38	13	25
chrIX	231958	232366	-	YIL069C	RPS24B	TRUE	408	57	351	TACTAAC	232015	0	0	8	8	G	T	A	T	C	T	AATAAAAATG	GTATGT	CGAACTTGTA	TTATTTTTTA	TAG	TCTGACGCTG	GTATGT	YAG	chrIX_231961_232369_-	chrIX	231961	232369	-3	-3	1	5	29	58	FALSE	FALSE	FALSE	FALSE	1	TRUE	TRUE	408	54	354
chrIX	231958	232366	-	YIL069C	RPS24B	TRUE	408	57	351	TACTAAC	232015	0	0	8	8	G	T	A	T	C	T	AATAAAAATG	GTATGT	CGAACTTGTA	TTATTTTTTA	TAG	TCTGACGCTG	GTATGT	YAG	chrIX_231906_231972_-	chrIX	231906	231972	394	52	1	1	13	68	TRUE	FALSE	TRUE	TRUE	0	TRUE	TRUE	66	47	19
chrIX	231958	232366	-	YIL069C	RPS24B	TRUE	408	57	351	TACTAAC	232015	0	0	8	8	G	T	A	T	C	T	AATAAAAATG	GTATGT	CGAACTTGTA	TTATTTTTTA	TAG	TCTGACGCTG	GTATGT	YAG	chrIX_231620_232366_-	chrIX	231620	232366	0	338	22	47	22	47	FALSE	FALSE	FALSE	FALSE	1	FALSE	TRUE	746	395	351
chrIX	231958	232366	-	YIL069C	RPS24B	TRUE	408	57	351	TACTAAC	232015	0	0	8	8	G	T	A	T	C	T	AATAAAAATG	GTATGT	CGAACTTGTA	TTATTTTTTA	TAG	TCTGACGCTG	GTATGT	YAG	chrIX_231958_232065_-	chrIX	231958	232065	301	0	27	74	27	74	FALSE	FALSE	FALSE	FALSE	0	TRUE	FALSE	107	57	50
chrIX	231958	232366	-	YIL069C	RPS24B	TRUE	408	57	351	TACTAAC	232015	0	0	8	8	G	T	A	T	C	T	AATAAAAATG	GTATGT	CGAACTTGTA	TTATTTTTTA	TAG	TCTGACGCTG	GTATGT	YAG	chrIX_231956_232364_-	chrIX	231956	232364	2	2	1	7	51	50	FALSE	FALSE	FALSE	FALSE	0	TRUE	TRUE	408	59	349
chrIX	231958	232366	-	YIL069C	RPS24B	TRUE	408	57	351	TACTAAC	232015	0	0	8	8	G	T	A	T	C	T	AATAAAAATG	GTATGT	CGAACTTGTA	TTATTTTTTA	TAG	TCTGACGCTG	GTATGT	YAG	chrIX_231915_231983_-	chrIX	231915	231983	383	43	6	1	8	87	FALSE	TRUE	TRUE	TRUE	0	TRUE	TRUE	68	38	30
chrVII	62132	62189	+	YGL232W	TAN1	FALSE	57	16	41	TACTAAC	62173	0	0	2	3	A	A	A	T	T	T	CAGGAAGAAA	GTATGT	CTGTCTGCAC	TCAAAAGTAA	TAG	TTTAAAGTAT	GTATGT	YAG	chrVII_62132_62196_+	chrVII	62132	62196	0	7	88	94	88	94	FALSE	FALSE	FALSE	FALSE	0	FALSE	TRUE	64	23	41
chrVII	62132	62189	+	YGL232W	TAN1	FALSE	57	16	41	TACTAAC	62173	0	0	2	3	A	A	A	T	T	T	CAGGAAGAAA	GTATGT	CTGTCTGCAC	TCAAAAGTAA	TAG	TTTAAAGTAT	GTATGT	YAG	chrVII_62064_62189_+	chrVII	62064	62189	-68	0	48	86	48	86	FALSE	FALSE	FALSE	FALSE	0	TRUE	FALSE	125	16	109
chrVII	62132	62189	+	YGL232W	TAN1	FALSE	57	16	41	TACTAAC	62173	0	0	2	3	A	A	A	T	T	T	CAGGAAGAAA	GTATGT	CTGTCTGCAC	TCAAAAGTAA	TAG	TTTAAAGTAT	GTATGT	YAG	chrVII_62132_62189_+	chrVII	62132	62189	0	0	98	98	98	98	FALSE	FALSE	FALSE	FALSE	0	FALSE	FALSE	57	16	41
chrVII	62132	62189	+	YGL232W	TAN1	FALSE	57	16	41	TACTAAC	62173	0	0	2	3	A	A	A	T	T	T	CAGGAAGAAA	GTATGT	CTGTCTGCAC	TCAAAAGTAA	TAG	TTTAAAGTAT	GTATGT	YAG	chrVII_62132_62214_+	chrVII	62132	62214	0	25	68	92	76	93	FALSE	FALSE	FALSE	FALSE	0	FALSE	TRUE	82	41	41
chrVII	62132	62189	+	YGL232W	TAN1	FALSE	57	16	41	TACTAAC	62173	0	0	2	3	A	A	A	T	T	T	CAGGAAGAAA	GTATGT	CTGTCTGCAC	TCAAAAGTAA	TAG	TTTAAAGTAT	GTATGT	YAG	chrVII_62132_62183_+	chrVII	62132	62183	0	-6	92	94	92	94	FALSE	FALSE	FALSE	FALSE	0	FALSE	TRUE	51	10	41
chrVII	62132	62189	+	YGL232W	TAN1	FALSE	57	16	41	TACTAAC	62173	0	0	2	3	A	A	A	T	T	T	CAGGAAGAAA	GTATGT	CTGTCTGCAC	TCAAAAGTAA	TAG	TTTAAAGTAT	GTATGT	YAG	chrVII_62100_62189_+	chrVII	62100	62189	-32	0	33	90	33	90	FALSE	FALSE	FALSE	FALSE	1	TRUE	FALSE	89	16	73
chrVII	62132	62189	+	YGL232W	TAN1	FALSE	57	16	41	TACTAAC	62173	0	0	2	3	A	A	A	T	T	T	CAGGAAGAAA	GTATGT	CTGTCTGCAC	TCAAAAGTAA	TAG	TTTAAAGTAT	GTATGT	YAG	chrVII_62100_62183_+	chrVII	62100	62183	-32	-6	45	56	45	56	FALSE	FALSE	FALSE	FALSE	1	TRUE	TRUE	83	10	73
chrVII	62132	62189	+	YGL232W	TAN1	FALSE	57	16	41	TACTAAC	62173	0	0	2	3	A	A	A	T	T	T	CAGGAAGAAA	GTATGT	CTGTCTGCAC	TCAAAAGTAA	TAG	TTTAAAGTAT	GTATGT	YAG	chrVII_62132_62190_+	chrVII	62132	62190	0	1	65	23	65	84	FALSE	FALSE	FALSE	FALSE	0	FALSE	TRUE	58	17	41
chrVII	62132	62189	+	YGL232W	TAN1	FALSE	57	16	41	TACTAAC	62173	0	0	2	3	A	A	A	T	T	T	CAGGAAGAAA	GTATGT	CTGTCTGCAC	TCAAAAGTAA	TAG	TTTAAAGTAT	GTATGT	YAG	chrVII_62134_62191_+	chrVII	62134	62191	2	2	53	83	53	83	FALSE	FALSE	FALSE	FALSE	1	TRUE	TRUE	57	18	39
chrVII	62132	62189	+	YGL232W	TAN1	FALSE	57	16	41	TACTAAC	62173	0	0	2	3	A	A	A	T	T	T	CAGGAAGAAA	GTATGT	CTGTCTGCAC	TCAAAAGTAA	TAG	TTTAAAGTAT	GTATGT	YAG	chrVII_62064_62183_+	chrVII	62064	62183	-68	-6	50	86	50	86	FALSE	FALSE	FALSE	FALSE	0	TRUE	TRUE	119	10	109
chrVII	62132	62189	+	YGL232W	TAN1	FALSE	57	16	41	TACTAAC	62173	0	0	2	3	A	A	A	T	T	T	CAGGAAGAAA	GTATGT	CTGTCTGCAC	TCAAAAGTAA	TAG	TTTAAAGTAT	GTATGT	YAG	chrVII_62132_62177_+	chrVII	62132	62177	0	-12	3	5	14	10	TRUE	FALSE	TRUE	FALSE	0	FALSE	TRUE	45	29	16
chrVII	62132	62189	+	YGL232W	TAN1	FALSE	57	16	41	TACTAAC	62173	0	0	2	3	A	A	A	T	T	T	CAGGAAGAAA	GTATGT	CTGTCTGCAC	TCAAAAGTAA	TAG	TTTAAAGTAT	GTATGT	YAG	chrVII_62132_62205_+	chrVII	62132	62205	0	16	31	57	31	57	FALSE	FALSE	FALSE	FALSE	1	FALSE	TRUE	73	32	41
chrVII	62132	62189	+	YGL232W	TAN1	FALSE	57	16	41	TACTAAC	62173	0	0	2	3	A	A	A	T	T	T	CAGGAAGAAA	GTATGT	CTGTCTGCAC	TCAAAAGTAA	TAG	TTTAAAGTAT	GTATGT	YAG	chrVII_62040_62183_+	chrVII	62040	62183	-92	-6	13	88	13	88	FALSE	FALSE	FALSE	FALSE	0	TRUE	TRUE	143	10	133
chrVII	62132	62189	+	YGL232W	TAN1	FALSE	57	16	41	TACTAAC	62173	0	0	2	3	A	A	A	T	T	T	CAGGAAGAAA	GTATGT	CTGTCTGCAC	TCAAAAGTAA	TAG	TTTAAAGTAT	GTATGT	YAG	chrVII_62088_62189_+	chrVII	62088	62189	-44	0	40	70	40	70	FALSE	FALSE	FALSE	FALSE	0	TRUE	FALSE	101	16	85
chrVII	62132	62189	+	YGL232W	TAN1	FALSE	57	16	41	TACTAAC	62173	0	0	2	3	A	A	A	T	T	T	CAGGAAGAAA	GTATGT	CTGTCTGCAC	TCAAAAGTAA	TAG	TTTAAAGTAT	GTATGT	YAG	chrVII_62128_62179_+	chrVII	62128	62179	-4	-10	42	4	42	59	FALSE	FALSE	FALSE	FALSE	1	TRUE	TRUE	51	6	45
chrVII	62132	62189	+	YGL232W	TAN1	FALSE	57	16	41	TACTAAC	62173	0	0	2	3	A	A	A	T	T	T	CAGGAAGAAA	GTATGT	CTGTCTGCAC	TCAAAAGTAA	TAG	TTTAAAGTAT	GTATGT	YAG	chrVII_62094_62189_+	chrVII	62094	62189	-38	0	32	14	32	69	FALSE	FALSE	FALSE	FALSE	0	TRUE	FALSE	95	16	79
chrVII	62132	62189	+	YGL232W	TAN1	FALSE	57	16	41	TACTAAC	62173	0	0	2	3	A	A	A	T	T	T	CAGGAAGAAA	GTATGT	CTGTCTGCAC	TCAAAAGTAA	TAG	TTTAAAGTAT	GTATGT	YAG	chrVII_62132_62194_+	chrVII	62132	62194	0	5	30	71	30	71	FALSE	FALSE	FALSE	FALSE	2	FALSE	TRUE	62	21	41
chrVII	62132	62189	+	YGL232W	TAN1	FALSE	57	16	41	TACTAAC	62173	0	0	2	3	A	A	A	T	T	T	CAGGAAGAAA	GTATGT	CTGTCTGCAC	TCAAAAGTAA	TAG	TTTAAAGTAT	GTATGT	YAG	chrVII_62134_62198_+	chrVII	62134	62198	2	9	1	68	22	79	FALSE	FALSE	TRUE	FALSE	0	TRUE	TRUE	64	25	39
chrVII	62132	62189	+	YGL232W	TAN1	FALSE	57	16	41	TACTAAC	62173	0	0	2	3	A	A	A	T	T	T	CAGGAAGAAA	GTATGT	CTGTCTGCAC	TCAAAAGTAA	TAG	TTTAAAGTAT	GTATGT	YAG	chrVII_62130_62194_+	chrVII	62130	62194	-2	5	44	1	44	45	FALSE	TRUE	FALSE	TRUE	2	TRUE	TRUE	64	21	43
chrIX	127662	128148	+	YIL123W	SIM1	FALSE	486	29	457	TACTAAC	128119	0	0	8	8	A	T	T	A	A	A	TTTATTTTTA	GTAAGT	TATTTACCAC	TATTTTTTTG	CAG	AAATGAAATT	GT	YAG	chrIX_127662_128148_+	chrIX	127662	128148	0	0	93	93	93	94	FALSE	FALSE	FALSE	FALSE	0	FALSE	FALSE	486	29	457
chrIX	127662	128148	+	YIL123W	SIM1	FALSE	486	29	457	TACTAAC	128119	0	0	8	8	A	T	T	A	A	A	TTTATTTTTA	GTAAGT	TATTTACCAC	TATTTTTTTG	CAG	AAATGAAATT	GT	YAG	chrIX_127662_128147_+	chrIX	127662	128147	0	-1	52	2	52	80	FALSE	FALSE	FALSE	FALSE	2	FALSE	TRUE	485	28	457
chrIX	127662	128148	+	YIL123W	SIM1	FALSE	486	29	457	TACTAAC	128119	0	0	8	8	A	T	T	A	A	A	TTTATTTTTA	GTAAGT	TATTTACCAC	TATTTTTTTG	CAG	AAATGAAATT	GT	YAG	chrIX_127667_128130_+	chrIX	127667	128130	5	-18	63	4	63	38	FALSE	FALSE	FALSE	FALSE	1	TRUE	TRUE	463	11	452
chrIX	127662	128148	+	YIL123W	SIM1	FALSE	486	29	457	TACTAAC	128119	0	0	8	8	A	T	T	A	A	A	TTTATTTTTA	GTAAGT	TATTTACCAC	TATTTTTTTG	CAG	AAATGAAATT	GT	YAG	chrIX_128067_128148_+	chrIX	128067	128148	405	0	43	58	43	58	FALSE	FALSE	FALSE	FALSE	0	TRUE	FALSE	81	29	52
chrIX	127662	128148	+	YIL123W	SIM1	FALSE	486	29	457	TACTAAC	128119	0	0	8	8	A	T	T	A	A	A	TTTATTTTTA	GTAAGT	TATTTACCAC	TATTTTTTTG	CAG	AAATGAAATT	GT	YAG	chrIX_127661_128147_+	chrIX	127661	128147	-1	-1	26	75	64	75	FALSE	FALSE	FALSE	FALSE	0	TRUE	TRUE	486	28	458
chrIX	127662	128148	+	YIL123W	SIM1	FALSE	486	29	457	TACTAAC	128119	0	0	8	8	A	T	T	A	A	A	TTTATTTTTA	GTAAGT	TATTTACCAC	TATTTTTTTG	CAG	AAATGAAATT	GT	YAG	chrIX_127705_128148_+	chrIX	127705	128148	43	0	75	45	75	45	FALSE	FALSE	FALSE	FALSE	0	TRUE	FALSE	443	29	414
chrXIII	732466	732875	+	YMR230W	RPS10B	TRUE	409	39	370	TACTAAC	732836	0	0	2	4	G	A	A	A	A	G	TTGTTTCAAG	GTATGT	TTGCATTTTT	CATATCGAAA	TAG	AAGGTGTTGT	GTATGT	YAG	chrXIII_732465_732845_+	chrXIII	732465	732845	-1	-30	46	55	46	55	FALSE	FALSE	FALSE	FALSE	1	TRUE	TRUE	380	9	371
chrXIII	732466	732875	+	YMR230W	RPS10B	TRUE	409	39	370	TACTAAC	732836	0	0	2	4	G	A	A	A	A	G	TTGTTTCAAG	GTATGT	TTGCATTTTT	CATATCGAAA	TAG	AAGGTGTTGT	GTATGT	YAG	chrXIII_732460_732840_+	chrXIII	732460	732840	-6	-35	1	1	31	70	FALSE	FALSE	TRUE	TRUE	0	TRUE	TRUE	380	118	262
chrXIII	732466	732875	+	YMR230W	RPS10B	TRUE	409	39	370	TACTAAC	732836	0	0	2	4	G	A	A	A	A	G	TTGTTTCAAG	GTATGT	TTGCATTTTT	CATATCGAAA	TAG	AAGGTGTTGT	GTATGT	YAG	chrXIII_732464_732856_+	chrXIII	732464	732856	-2	-19	12	77	24	77	FALSE	FALSE	FALSE	FALSE	1	TRUE	TRUE	392	20	372
chrXIII	732466	732875	+	YMR230W	RPS10B	TRUE	409	39	370	TACTAAC	732836	0	0	2	4	G	A	A	A	A	G	TTGTTTCAAG	GTATGT	TTGCATTTTT	CATATCGAAA	TAG	AAGGTGTTGT	GTATGT	YAG	chrXIII_732466_732875_+	chrXIII	732466	732875	0	0	98	98	99	98	FALSE	FALSE	FALSE	FALSE	2	FALSE	FALSE	409	39	370
chrXIII	732466	732875	+	YMR230W	RPS10B	TRUE	409	39	370	TACTAAC	732836	0	0	2	4	G	A	A	A	A	G	TTGTTTCAAG	GTATGT	TTGCATTTTT	CATATCGAAA	TAG	AAGGTGTTGT	GTATGT	YAG	chrXIII_732467_732876_+	chrXIII	732467	732876	1	1	80	88	80	88	FALSE	FALSE	FALSE	FALSE	0	TRUE	TRUE	409	40	369
chrXIII	732466	732875	+	YMR230W	RPS10B	TRUE	409	39	370	TACTAAC	732836	0	0	2	4	G	A	A	A	A	G	TTGTTTCAAG	GTATGT	TTGCATTTTT	CATATCGAAA	TAG	AAGGTGTTGT	GTATGT	YAG	chrXIII_732466_732846_+	chrXIII	732466	732846	0	-29	32	69	32	69	FALSE	FALSE	FALSE	FALSE	0	FALSE	TRUE	380	10	370
chrXIII	732466	732875	+	YMR230W	RPS10B	TRUE	409	39	370	TACTAAC	732836	0	0	2	4	G	A	A	A	A	G	TTGTTTCAAG	GTATGT	TTGCATTTTT	CATATCGAAA	TAG	AAGGTGTTGT	GTATGT	YAG	chrXIII_732466_732524_+	chrXIII	732466	732524	0	-351	79	5	79	22	FALSE	FALSE	FALSE	FALSE	3	FALSE	TRUE	58	13	45
chrXIII	732466	732875	+	YMR230W	RPS10B	TRUE	409	39	370	TACTAAC	732836	0	0	2	4	G	A	A	A	A	G	TTGTTTCAAG	GTATGT	TTGCATTTTT	CATATCGAAA	TAG	AAGGTGTTGT	GTATGT	YAG	chrXIII_732466_732851_+	chrXIII	732466	732851	0	-24	82	84	82	84	FALSE	FALSE	FALSE	FALSE	1	FALSE	TRUE	385	15	370
chrXIII	732466	732875	+	YMR230W	RPS10B	TRUE	409	39	370	TACTAAC	732836	0	0	2	4	G	A	A	A	A	G	TTGTTTCAAG	GTATGT	TTGCATTTTT	CATATCGAAA	TAG	AAGGTGTTGT	GTATGT	YAG	chrXIII_732466_732862_+	chrXIII	732466	732862	0	-13	80	77	80	77	FALSE	FALSE	FALSE	FALSE	1	FALSE	TRUE	396	26	370
chrXIII	732466	732875	+	YMR230W	RPS10B	TRUE	409	39	370	TACTAAC	732836	0	0	2	4	G	A	A	A	A	G	TTGTTTCAAG	GTATGT	TTGCATTTTT	CATATCGAAA	TAG	AAGGTGTTGT	GTATGT	YAG	chrXIII_732808_732864_+	chrXIII	732808	732864	342	-11	4	1	24	66	FALSE	FALSE	FALSE	TRUE	0	TRUE	TRUE	56	28	28
chrXIII	732466	732875	+	YMR230W	RPS10B	TRUE	409	39	370	TACTAAC	732836	0	0	2	4	G	A	A	A	A	G	TTGTTTCAAG	GTATGT	TTGCATTTTT	CATATCGAAA	TAG	AAGGTGTTGT	GTATGT	YAG	chrXIII_732773_732841_+	chrXIII	732773	732841	307	-34	5	96	5	96	FALSE	FALSE	FALSE	FALSE	0	TRUE	TRUE	68	44	24
chrXIII	732466	732875	+	YMR230W	RPS10B	TRUE	409	39	370	TACTAAC	732836	0	0	2	4	G	A	A	A	A	G	TTGTTTCAAG	GTATGT	TTGCATTTTT	CATATCGAAA	TAG	AAGGTGTTGT	GTATGT	YAG	chrXIII_732465_732875_+	chrXIII	732465	732875	-1	0	14	87	14	87	FALSE	FALSE	FALSE	FALSE	0	TRUE	FALSE	410	39	371
chrXIII	732466	732875	+	YMR230W	RPS10B	TRUE	409	39	370	TACTAAC	732836	0	0	2	4	G	A	A	A	A	G	TTGTTTCAAG	GTATGT	TTGCATTTTT	CATATCGAAA	TAG	AAGGTGTTGT	GTATGT	YAG	chrXIII_732466_732858_+	chrXIII	732466	732858	0	-17	92	93	92	93	FALSE	FALSE	FALSE	FALSE	1	FALSE	TRUE	392	22	370
chrXIII	732466	732875	+	YMR230W	RPS10B	TRUE	409	39	370	TACTAAC	732836	0	0	2	4	G	A	A	A	A	G	TTGTTTCAAG	GTATGT	TTGCATTTTT	CATATCGAAA	TAG	AAGGTGTTGT	GTATGT	YAG	chrXIII_732466_732849_+	chrXIII	732466	732849	0	-26	92	88	92	88	FALSE	FALSE	FALSE	FALSE	0	FALSE	TRUE	383	13	370
chrXIII	732466	732875	+	YMR230W	RPS10B	TRUE	409	39	370	TACTAAC	732836	0	0	2	4	G	A	A	A	A	G	TTGTTTCAAG	GTATGT	TTGCATTTTT	CATATCGAAA	TAG	AAGGTGTTGT	GTATGT	YAG	chrXIII_732464_732874_+	chrXIII	732464	732874	-2	-1	80	70	80	73	FALSE	FALSE	FALSE	FALSE	1	TRUE	TRUE	410	38	372
chrXIII	732466	732875	+	YMR230W	RPS10B	TRUE	409	39	370	TACTAAC	732836	0	0	2	4	G	A	A	A	A	G	TTGTTTCAAG	GTATGT	TTGCATTTTT	CATATCGAAA	TAG	AAGGTGTTGT	GTATGT	YAG	chrXIII_732463_732872_+	chrXIII	732463	732872	-3	-3	79	70	80	86	FALSE	FALSE	FALSE	FALSE	0	TRUE	TRUE	409	36	373
chrXIII	732466	732875	+	YMR230W	RPS10B	TRUE	409	39	370	TACTAAC	732836	0	0	2	4	G	A	A	A	A	G	TTGTTTCAAG	GTATGT	TTGCATTTTT	CATATCGAAA	TAG	AAGGTGTTGT	GTATGT	YAG	chrXIII_732466_732844_+	chrXIII	732466	732844	0	-31	92	91	92	91	FALSE	FALSE	FALSE	FALSE	3	FALSE	TRUE	378	8	370
chrXIII	732466	732875	+	YMR230W	RPS10B	TRUE	409	39	370	TACTAAC	732836	0	0	2	4	G	A	A	A	A	G	TTGTTTCAAG	GTATGT	TTGCATTTTT	CATATCGAAA	TAG	AAGGTGTTGT	GTATGT	YAG	chrXIII_732458_732870_+	chrXIII	732458	732870	-8	-5	67	3	67	76	FALSE	FALSE	FALSE	FALSE	0	TRUE	TRUE	412	34	378
chrXIII	732466	732875	+	YMR230W	RPS10B	TRUE	409	39	370	TACTAAC	732836	0	0	2	4	G	A	A	A	A	G	TTGTTTCAAG	GTATGT	TTGCATTTTT	CATATCGAAA	TAG	AAGGTGTTGT	GTATGT	YAG	chrXIII_732466_732878_+	chrXIII	732466	732878	0	3	23	88	23	93	FALSE	FALSE	FALSE	FALSE	5	FALSE	TRUE	412	42	370
chrXIII	732466	732875	+	YMR230W	RPS10B	TRUE	409	39	370	TACTAAC	732836	0	0	2	4	G	A	A	A	A	G	TTGTTTCAAG	GTATGT	TTGCATTTTT	CATATCGAAA	TAG	AAGGTGTTGT	GTATGT	YAG	chrXIII_732474_732506_+	chrXIII	732474	732506	8	-369	1	2	90	11	FALSE	FALSE	TRUE	TRUE	1	TRUE	TRUE	32	10	22
chrXIII	732466	732875	+	YMR230W	RPS10B	TRUE	409	39	370	TACTAAC	732836	0	0	2	4	G	A	A	A	A	G	TTGTTTCAAG	GTATGT	TTGCATTTTT	CATATCGAAA	TAG	AAGGTGTTGT	GTATGT	YAG	chrXIII_732466_732736_+	chrXIII	732466	732736	0	-139	71	33	71	33	FALSE	FALSE	FALSE	FALSE	3	FALSE	TRUE	270	14	256
chrXIII	732466	732875	+	YMR230W	RPS10B	TRUE	409	39	370	TACTAAC	732836	0	0	2	4	G	A	A	A	A	G	TTGTTTCAAG	GTATGT	TTGCATTTTT	CATATCGAAA	TAG	AAGGTGTTGT	GTATGT	YAG	chrXIII_732466_732560_+	chrXIII	732466	732560	0	-315	93	6	93	10	FALSE	FALSE	FALSE	FALSE	0	FALSE	TRUE	94	49	45
chrXIII	732466	732875	+	YMR230W	RPS10B	TRUE	409	39	370	TACTAAC	732836	0	0	2	4	G	A	A	A	A	G	TTGTTTCAAG	GTATGT	TTGCATTTTT	CATATCGAAA	TAG	AAGGTGTTGT	GTATGT	YAG	chrXIII_732466_732527_+	chrXIII	732466	732527	0	-348	14	3	71	17	FALSE	FALSE	FALSE	FALSE	1	FALSE	TRUE	61	16	45
chrXIII	732466	732875	+	YMR230W	RPS10B	TRUE	409	39	370	TACTAAC	732836	0	0	2	4	G	A	A	A	A	G	TTGTTTCAAG	GTATGT	TTGCATTTTT	CATATCGAAA	TAG	AAGGTGTTGT	GTATGT	YAG	chrXIII_732466_732535_+	chrXIII	732466	732535	0	-340	92	2	92	9	FALSE	TRUE	FALSE	TRUE	0	FALSE	TRUE	69	24	45
chrXIII	732466	732875	+	YMR230W	RPS10B	TRUE	409	39	370	TACTAAC	732836	0	0	2	4	G	A	A	A	A	G	TTGTTTCAAG	GTATGT	TTGCATTTTT	CATATCGAAA	TAG	AAGGTGTTGT	GTATGT	YAG	chrXIII_732462_732871_+	chrXIII	732462	732871	-4	-4	61	2	61	46	FALSE	FALSE	FALSE	FALSE	0	TRUE	TRUE	409	35	374
chrXIII	732466	732875	+	YMR230W	RPS10B	TRUE	409	39	370	TACTAAC	732836	0	0	2	4	G	A	A	A	A	G	TTGTTTCAAG	GTATGT	TTGCATTTTT	CATATCGAAA	TAG	AAGGTGTTGT	GTATGT	YAG	chrXIII_732466_732876_+	chrXIII	732466	732876	0	1	59	77	59	77	FALSE	FALSE	FALSE	FALSE	0	FALSE	TRUE	410	40	370
chrXIII	732466	732875	+	YMR230W	RPS10B	TRUE	409	39	370	TACTAAC	732836	0	0	2	4	G	A	A	A	A	G	TTGTTTCAAG	GTATGT	TTGCATTTTT	CATATCGAAA	TAG	AAGGTGTTGT	GTATGT	YAG	chrXIII_732462_732840_+	chrXIII	732462	732840	-4	-35	1	1	55	46	FALSE	FALSE	TRUE	TRUE	0	TRUE	TRUE	378	118	260
chrXIII	732466	732875	+	YMR230W	RPS10B	TRUE	409	39	370	TACTAAC	732836	0	0	2	4	G	A	A	A	A	G	TTGTTTCAAG	GTATGT	TTGCATTTTT	CATATCGAAA	TAG	AAGGTGTTGT	GTATGT	YAG	chrXIII_732862_732911_+	chrXIII	732862	732911	396	36	5	1	8	93	FALSE	FALSE	FALSE	TRUE	0	TRUE	TRUE	49	17	32
chrXIII	732466	732875	+	YMR230W	RPS10B	TRUE	409	39	370	TACTAAC	732836	0	0	2	4	G	A	A	A	A	G	TTGTTTCAAG	GTATGT	TTGCATTTTT	CATATCGAAA	TAG	AAGGTGTTGT	GTATGT	YAG	chrXIII_732607_732658_+	chrXIII	732607	732658	141	-217	4	86	12	86	FALSE	FALSE	FALSE	FALSE	0	TRUE	TRUE	51	23	28
chrXIII	732466	732875	+	YMR230W	RPS10B	TRUE	409	39	370	TACTAAC	732836	0	0	2	4	G	A	A	A	A	G	TTGTTTCAAG	GTATGT	TTGCATTTTT	CATATCGAAA	TAG	AAGGTGTTGT	GTATGT	YAG	chrXIII_732466_732873_+	chrXIII	732466	732873	0	-2	78	23	78	42	FALSE	FALSE	FALSE	FALSE	0	FALSE	TRUE	407	37	370
chrXIII	732466	732875	+	YMR230W	RPS10B	TRUE	409	39	370	TACTAAC	732836	0	0	2	4	G	A	A	A	A	G	TTGTTTCAAG	GTATGT	TTGCATTTTT	CATATCGAAA	TAG	AAGGTGTTGT	GTATGT	YAG	chrXIII_732465_732846_+	chrXIII	732465	732846	-1	-29	51	6	62	6	FALSE	FALSE	FALSE	FALSE	0	TRUE	TRUE	381	10	371
chrXIII	732466	732875	+	YMR230W	RPS10B	TRUE	409	39	370	TACTAAC	732836	0	0	2	4	G	A	A	A	A	G	TTGTTTCAAG	GTATGT	TTGCATTTTT	CATATCGAAA	TAG	AAGGTGTTGT	GTATGT	YAG	chrXIII_732460_732869_+	chrXIII	732460	732869	-6	-6	2	2	38	63	FALSE	TRUE	FALSE	TRUE	0	TRUE	TRUE	409	33	376
chrXIII	732466	732875	+	YMR230W	RPS10B	TRUE	409	39	370	TACTAAC	732836	0	0	2	4	G	A	A	A	A	G	TTGTTTCAAG	GTATGT	TTGCATTTTT	CATATCGAAA	TAG	AAGGTGTTGT	GTATGT	YAG	chrXIII_732462_732872_+	chrXIII	732462	732872	-4	-3	3	2	70	30	FALSE	FALSE	TRUE	FALSE	0	TRUE	TRUE	410	36	374
chrXIII	732466	732875	+	YMR230W	RPS10B	TRUE	409	39	370	TACTAAC	732836	0	0	2	4	G	A	A	A	A	G	TTGTTTCAAG	GTATGT	TTGCATTTTT	CATATCGAAA	TAG	AAGGTGTTGT	GTATGT	YAG	chrXIII_732465_732497_+	chrXIII	732465	732497	-1	-378	45	1	84	16	FALSE	FALSE	FALSE	TRUE	0	TRUE	TRUE	32	14	18
chrXIII	732466	732875	+	YMR230W	RPS10B	TRUE	409	39	370	TACTAAC	732836	0	0	2	4	G	A	A	A	A	G	TTGTTTCAAG	GTATGT	TTGCATTTTT	CATATCGAAA	TAG	AAGGTGTTGT	GTATGT	YAG	chrXIII_732470_732875_+	chrXIII	732470	732875	4	0	54	47	54	47	FALSE	FALSE	FALSE	FALSE	0	TRUE	FALSE	405	39	366
chrXIII	732466	732875	+	YMR230W	RPS10B	TRUE	409	39	370	TACTAAC	732836	0	0	2	4	G	A	A	A	A	G	TTGTTTCAAG	GTATGT	TTGCATTTTT	CATATCGAAA	TAG	AAGGTGTTGT	GTATGT	YAG	chrXIII_732466_732911_+	chrXIII	732466	732911	0	36	71	72	71	72	FALSE	FALSE	FALSE	FALSE	4	FALSE	TRUE	445	75	370
chrXIII	732466	732875	+	YMR230W	RPS10B	TRUE	409	39	370	TACTAAC	732836	0	0	2	4	G	A	A	A	A	G	TTGTTTCAAG	GTATGT	TTGCATTTTT	CATATCGAAA	TAG	AAGGTGTTGT	GTATGT	YAG	chrXIII_732466_732857_+	chrXIII	732466	732857	0	-18	92	25	92	90	FALSE	FALSE	FALSE	FALSE	1	FALSE	TRUE	391	21	370
chrXIII	732466	732875	+	YMR230W	RPS10B	TRUE	409	39	370	TACTAAC	732836	0	0	2	4	G	A	A	A	A	G	TTGTTTCAAG	GTATGT	TTGCATTTTT	CATATCGAAA	TAG	AAGGTGTTGT	GTATGT	YAG	chrXIII_732460_732871_+	chrXIII	732460	732871	-6	-4	55	2	55	60	FALSE	FALSE	FALSE	FALSE	0	TRUE	TRUE	411	35	376
chrXIII	732466	732875	+	YMR230W	RPS10B	TRUE	409	39	370	TACTAAC	732836	0	0	2	4	G	A	A	A	A	G	TTGTTTCAAG	GTATGT	TTGCATTTTT	CATATCGAAA	TAG	AAGGTGTTGT	GTATGT	YAG	chrXIII_732466_732895_+	chrXIII	732466	732895	0	20	67	34	67	34	FALSE	FALSE	FALSE	FALSE	3	FALSE	TRUE	429	59	370
chrXIII	732466	732875	+	YMR230W	RPS10B	TRUE	409	39	370	TACTAAC	732836	0	0	2	4	G	A	A	A	A	G	TTGTTTCAAG	GTATGT	TTGCATTTTT	CATATCGAAA	TAG	AAGGTGTTGT	GTATGT	YAG	chrXIII_732466_732898_+	chrXIII	732466	732898	0	23	47	54	47	54	FALSE	FALSE	FALSE	FALSE	4	FALSE	TRUE	432	62	370
chrXIII	732466	732875	+	YMR230W	RPS10B	TRUE	409	39	370	TACTAAC	732836	0	0	2	4	G	A	A	A	A	G	TTGTTTCAAG	GTATGT	TTGCATTTTT	CATATCGAAA	TAG	AAGGTGTTGT	GTATGT	YAG	chrXIII_732453_732514_+	chrXIII	732453	732514	-13	-361	79	2	79	39	FALSE	FALSE	FALSE	FALSE	0	TRUE	TRUE	61	31	30
chrXIII	732466	732875	+	YMR230W	RPS10B	TRUE	409	39	370	TACTAAC	732836	0	0	2	4	G	A	A	A	A	G	TTGTTTCAAG	GTATGT	TTGCATTTTT	CATATCGAAA	TAG	AAGGTGTTGT	GTATGT	YAG	chrXIII_732440_732518_+	chrXIII	732440	732518	-26	-357	66	1	66	14	FALSE	FALSE	FALSE	TRUE	1	TRUE	TRUE	78	7	71
chrXIII	732466	732875	+	YMR230W	RPS10B	TRUE	409	39	370	TACTAAC	732836	0	0	2	4	G	A	A	A	A	G	TTGTTTCAAG	GTATGT	TTGCATTTTT	CATATCGAAA	TAG	AAGGTGTTGT	GTATGT	YAG	chrXIII_732466_732916_+	chrXIII	732466	732916	0	41	28	73	28	73	FALSE	FALSE	FALSE	FALSE	3	FALSE	TRUE	450	80	370
chrXIII	732466	732875	+	YMR230W	RPS10B	TRUE	409	39	370	TACTAAC	732836	0	0	2	4	G	A	A	A	A	G	TTGTTTCAAG	GTATGT	TTGCATTTTT	CATATCGAAA	TAG	AAGGTGTTGT	GTATGT	YAG	chrXIII_732468_732877_+	chrXIII	732468	732877	2	2	15	37	46	55	FALSE	FALSE	FALSE	FALSE	0	TRUE	TRUE	409	41	368
chrXIII	732466	732875	+	YMR230W	RPS10B	TRUE	409	39	370	TACTAAC	732836	0	0	2	4	G	A	A	A	A	G	TTGTTTCAAG	GTATGT	TTGCATTTTT	CATATCGAAA	TAG	AAGGTGTTGT	GTATGT	YAG	chrXIII_732436_732518_+	chrXIII	732436	732518	-30	-357	62	1	62	25	FALSE	FALSE	FALSE	TRUE	2	TRUE	TRUE	82	66	16
chrXIII	732466	732875	+	YMR230W	RPS10B	TRUE	409	39	370	TACTAAC	732836	0	0	2	4	G	A	A	A	A	G	TTGTTTCAAG	GTATGT	TTGCATTTTT	CATATCGAAA	TAG	AAGGTGTTGT	GTATGT	YAG	chrXIII_732466_733034_+	chrXIII	732466	733034	0	159	1	13	82	19	FALSE	FALSE	TRUE	FALSE	3	FALSE	TRUE	568	198	370
chrXIII	732466	732875	+	YMR230W	RPS10B	TRUE	409	39	370	TACTAAC	732836	0	0	2	4	G	A	A	A	A	G	TTGTTTCAAG	GTATGT	TTGCATTTTT	CATATCGAAA	TAG	AAGGTGTTGT	GTATGT	YAG	chrXIII_732476_732885_+	chrXIII	732476	732885	10	10	11	1	37	64	FALSE	FALSE	FALSE	TRUE	0	TRUE	TRUE	409	49	360
chrXIII	732466	732875	+	YMR230W	RPS10B	TRUE	409	39	370	TACTAAC	732836	0	0	2	4	G	A	A	A	A	G	TTGTTTCAAG	GTATGT	TTGCATTTTT	CATATCGAAA	TAG	AAGGTGTTGT	GTATGT	YAG	chrXIII_732453_732486_+	chrXIII	732453	732486	-13	-389	60	4	60	10	FALSE	FALSE	FALSE	FALSE	0	TRUE	TRUE	33	18	15
chrXIII	732466	732875	+	YMR230W	RPS10B	TRUE	409	39	370	TACTAAC	732836	0	0	2	4	G	A	A	A	A	G	TTGTTTCAAG	GTATGT	TTGCATTTTT	CATATCGAAA	TAG	AAGGTGTTGT	GTATGT	YAG	chrXIII_732466_732759_+	chrXIII	732466	732759	0	-116	13	88	13	88	FALSE	FALSE	FALSE	FALSE	2	FALSE	TRUE	293	37	256
chrXIII	732466	732875	+	YMR230W	RPS10B	TRUE	409	39	370	TACTAAC	732836	0	0	2	4	G	A	A	A	A	G	TTGTTTCAAG	GTATGT	TTGCATTTTT	CATATCGAAA	TAG	AAGGTGTTGT	GTATGT	YAG	chrXIII_732465_732852_+	chrXIII	732465	732852	-1	-23	61	83	61	83	FALSE	FALSE	FALSE	FALSE	1	TRUE	TRUE	387	16	371
chrXIII	732466	732875	+	YMR230W	RPS10B	TRUE	409	39	370	TACTAAC	732836	0	0	2	4	G	A	A	A	A	G	TTGTTTCAAG	GTATGT	TTGCATTTTT	CATATCGAAA	TAG	AAGGTGTTGT	GTATGT	YAG	chrXIII_732466_732520_+	chrXIII	732466	732520	0	-355	65	5	65	17	FALSE	FALSE	FALSE	FALSE	0	FALSE	TRUE	54	9	45
chrXIII	732466	732875	+	YMR230W	RPS10B	TRUE	409	39	370	TACTAAC	732836	0	0	2	4	G	A	A	A	A	G	TTGTTTCAAG	GTATGT	TTGCATTTTT	CATATCGAAA	TAG	AAGGTGTTGT	GTATGT	YAG	chrXIII_732444_732514_+	chrXIII	732444	732514	-22	-361	2	2	81	15	TRUE	FALSE	TRUE	FALSE	0	TRUE	TRUE	70	50	20
chrIV	117667	118157	+	YDL191W	RPL35A	TRUE	490	48	442	TACTAAC	118109	0	0	4	6	G	T	A	G	C	C	ATTCGAAATG	GTATGT	TTGAGATGAA	ATCCTATTAA	TAG	GCCGGTGTTA	GTATGT	YAG	chrIV_117669_118159_+	chrIV	117669	118159	2	2	29	85	29	86	FALSE	FALSE	FALSE	FALSE	0	TRUE	TRUE	490	50	440
chrIV	117667	118157	+	YDL191W	RPL35A	TRUE	490	48	442	TACTAAC	118109	0	0	4	6	G	T	A	G	C	C	ATTCGAAATG	GTATGT	TTGAGATGAA	ATCCTATTAA	TAG	GCCGGTGTTA	GTATGT	YAG	chrIV_118144_118221_+	chrIV	118144	118221	477	64	5	1	30	70	FALSE	TRUE	TRUE	TRUE	0	TRUE	TRUE	77	43	34
chrIV	117667	118157	+	YDL191W	RPL35A	TRUE	490	48	442	TACTAAC	118109	0	0	4	6	G	T	A	G	C	C	ATTCGAAATG	GTATGT	TTGAGATGAA	ATCCTATTAA	TAG	GCCGGTGTTA	GTATGT	YAG	chrIV_118129_118175_+	chrIV	118129	118175	462	18	2	1	11	90	TRUE	FALSE	TRUE	TRUE	0	TRUE	TRUE	46	21	25
chrIV	117667	118157	+	YDL191W	RPL35A	TRUE	490	48	442	TACTAAC	118109	0	0	4	6	G	T	A	G	C	C	ATTCGAAATG	GTATGT	TTGAGATGAA	ATCCTATTAA	TAG	GCCGGTGTTA	GTATGT	YAG	chrIV_117667_118157_+	chrIV	117667	118157	0	0	97	98	97	98	FALSE	FALSE	FALSE	FALSE	2	FALSE	FALSE	490	48	442
chrIV	117667	118157	+	YDL191W	RPL35A	TRUE	490	48	442	TACTAAC	118109	0	0	4	6	G	T	A	G	C	C	ATTCGAAATG	GTATGT	TTGAGATGAA	ATCCTATTAA	TAG	GCCGGTGTTA	GTATGT	YAG	chrIV_117667_118126_+	chrIV	117667	118126	0	-31	52	92	52	92	FALSE	FALSE	FALSE	FALSE	1	FALSE	TRUE	459	17	442
chrIV	117667	118157	+	YDL191W	RPL35A	TRUE	490	48	442	TACTAAC	118109	0	0	4	6	G	T	A	G	C	C	ATTCGAAATG	GTATGT	TTGAGATGAA	ATCCTATTAA	TAG	GCCGGTGTTA	GTATGT	YAG	chrIV_118153_118214_+	chrIV	118153	118214	486	57	2	3	20	81	FALSE	FALSE	TRUE	FALSE	0	TRUE	TRUE	61	36	25
chrIV	117667	118157	+	YDL191W	RPL35A	TRUE	490	48	442	TACTAAC	118109	0	0	4	6	G	T	A	G	C	C	ATTCGAAATG	GTATGT	TTGAGATGAA	ATCCTATTAA	TAG	GCCGGTGTTA	GTATGT	YAG	chrIV_117664_118155_+	chrIV	117664	118155	-3	-2	50	1	50	88	FALSE	TRUE	FALSE	TRUE	1	TRUE	TRUE	491	46	445
chrIV	117667	118157	+	YDL191W	RPL35A	TRUE	490	48	442	TACTAAC	118109	0	0	4	6	G	T	A	G	C	C	ATTCGAAATG	GTATGT	TTGAGATGAA	ATCCTATTAA	TAG	GCCGGTGTTA	GTATGT	YAG	chrIV_117667_118158_+	chrIV	117667	118158	0	1	49	92	49	92	FALSE	FALSE	FALSE	FALSE	1	FALSE	TRUE	491	49	442
chrIV	117667	118157	+	YDL191W	RPL35A	TRUE	490	48	442	TACTAAC	118109	0	0	4	6	G	T	A	G	C	C	ATTCGAAATG	GTATGT	TTGAGATGAA	ATCCTATTAA	TAG	GCCGGTGTTA	GTATGT	YAG	chrIV_117668_118159_+	chrIV	117668	118159	1	2	56	45	56	45	FALSE	FALSE	FALSE	FALSE	0	TRUE	TRUE	491	50	441
chrIV	117667	118157	+	YDL191W	RPL35A	TRUE	490	48	442	TACTAAC	118109	0	0	4	6	G	T	A	G	C	C	ATTCGAAATG	GTATGT	TTGAGATGAA	ATCCTATTAA	TAG	GCCGGTGTTA	GTATGT	YAG	chrIV_117662_118152_+	chrIV	117662	118152	-5	-5	27	3	27	84	FALSE	FALSE	FALSE	FALSE	2	TRUE	TRUE	490	43	447
chrIV	117667	118157	+	YDL191W	RPL35A	TRUE	490	48	442	TACTAAC	118109	0	0	4	6	G	T	A	G	C	C	ATTCGAAATG	GTATGT	TTGAGATGAA	ATCCTATTAA	TAG	GCCGGTGTTA	GTATGT	YAG	chrIV_117667_118129_+	chrIV	117667	118129	0	-28	28	87	43	87	FALSE	FALSE	FALSE	FALSE	0	FALSE	TRUE	462	20	442
chrIV	117667	118157	+	YDL191W	RPL35A	TRUE	490	48	442	TACTAAC	118109	0	0	4	6	G	T	A	G	C	C	ATTCGAAATG	GTATGT	TTGAGATGAA	ATCCTATTAA	TAG	GCCGGTGTTA	GTATGT	YAG	chrIV_118123_118156_+	chrIV	118123	118156	456	-1	9	95	28	95	FALSE	FALSE	FALSE	FALSE	0	TRUE	TRUE	33	11	22
chrIV	117667	118157	+	YDL191W	RPL35A	TRUE	490	48	442	TACTAAC	118109	0	0	4	6	G	T	A	G	C	C	ATTCGAAATG	GTATGT	TTGAGATGAA	ATCCTATTAA	TAG	GCCGGTGTTA	GTATGT	YAG	chrIV_117668_117750_+	chrIV	117668	117750	1	-407	8	3	81	20	FALSE	FALSE	FALSE	FALSE	0	TRUE	TRUE	82	57	25
chrIV	117667	118157	+	YDL191W	RPL35A	TRUE	490	48	442	TACTAAC	118109	0	0	4	6	G	T	A	G	C	C	ATTCGAAATG	GTATGT	TTGAGATGAA	ATCCTATTAA	TAG	GCCGGTGTTA	GTATGT	YAG	chrIV_117989_118036_+	chrIV	117989	118036	322	-121	82	19	82	19	FALSE	FALSE	FALSE	FALSE	7	TRUE	TRUE	47	21	26
chrIV	117667	118157	+	YDL191W	RPL35A	TRUE	490	48	442	TACTAAC	118109	0	0	4	6	G	T	A	G	C	C	ATTCGAAATG	GTATGT	TTGAGATGAA	ATCCTATTAA	TAG	GCCGGTGTTA	GTATGT	YAG	chrIV_117667_118170_+	chrIV	117667	118170	0	13	50	91	50	91	FALSE	FALSE	FALSE	FALSE	1	FALSE	TRUE	503	61	442
chrIV	117667	118157	+	YDL191W	RPL35A	TRUE	490	48	442	TACTAAC	118109	0	0	4	6	G	T	A	G	C	C	ATTCGAAATG	GTATGT	TTGAGATGAA	ATCCTATTAA	TAG	GCCGGTGTTA	GTATGT	YAG	chrIV_118144_118178_+	chrIV	118144	118178	477	21	1	14	10	91	FALSE	FALSE	TRUE	FALSE	0	TRUE	TRUE	34	10	24
chrIV	117667	118157	+	YDL191W	RPL35A	TRUE	490	48	442	TACTAAC	118109	0	0	4	6	G	T	A	G	C	C	ATTCGAAATG	GTATGT	TTGAGATGAA	ATCCTATTAA	TAG	GCCGGTGTTA	GTATGT	YAG	chrIV_117665_118155_+	chrIV	117665	118155	-2	-2	28	73	28	81	FALSE	FALSE	FALSE	FALSE	0	TRUE	TRUE	490	46	444
chrIV	117667	118157	+	YDL191W	RPL35A	TRUE	490	48	442	TACTAAC	118109	0	0	4	6	G	T	A	G	C	C	ATTCGAAATG	GTATGT	TTGAGATGAA	ATCCTATTAA	TAG	GCCGGTGTTA	GTATGT	YAG	chrIV_117756_118110_+	chrIV	117756	118110	89	-47	58	60	58	60	FALSE	FALSE	FALSE	FALSE	6	TRUE	TRUE	354	292	62
chrIV	117667	118157	+	YDL191W	RPL35A	TRUE	490	48	442	TACTAAC	118109	0	0	4	6	G	T	A	G	C	C	ATTCGAAATG	GTATGT	TTGAGATGAA	ATCCTATTAA	TAG	GCCGGTGTTA	GTATGT	YAG	chrIV_117989_118035_+	chrIV	117989	118035	322	-122	81	20	81	20	FALSE	FALSE	FALSE	FALSE	7	TRUE	TRUE	46	20	26
chrIV	117667	118157	+	YDL191W	RPL35A	TRUE	490	48	442	TACTAAC	118109	0	0	4	6	G	T	A	G	C	C	ATTCGAAATG	GTATGT	TTGAGATGAA	ATCCTATTAA	TAG	GCCGGTGTTA	GTATGT	YAG	chrIV_118058_118152_+	chrIV	118058	118152	391	-5	3	2	15	5	FALSE	TRUE	TRUE	TRUE	1	TRUE	TRUE	94	43	51
chrIV	117667	118157	+	YDL191W	RPL35A	TRUE	490	48	442	TACTAAC	118109	0	0	4	6	G	T	A	G	C	C	ATTCGAAATG	GTATGT	TTGAGATGAA	ATCCTATTAA	TAG	GCCGGTGTTA	GTATGT	YAG	chrIV_118122_118176_+	chrIV	118122	118176	455	19	8	2	8	93	FALSE	TRUE	FALSE	TRUE	0	TRUE	TRUE	54	22	32
chrIV	117667	118157	+	YDL191W	RPL35A	TRUE	490	48	442	TACTAAC	118109	0	0	4	6	G	T	A	G	C	C	ATTCGAAATG	GTATGT	TTGAGATGAA	ATCCTATTAA	TAG	GCCGGTGTTA	GTATGT	YAG	chrIV_118147_118223_+	chrIV	118147	118223	480	66	2	2	35	66	FALSE	FALSE	FALSE	TRUE	0	TRUE	TRUE	76	45	31
chrIV	117667	118157	+	YDL191W	RPL35A	TRUE	490	48	442	TACTAAC	118109	0	0	4	6	G	T	A	G	C	C	ATTCGAAATG	GTATGT	TTGAGATGAA	ATCCTATTAA	TAG	GCCGGTGTTA	GTATGT	YAG	chrIV_118145_118223_+	chrIV	118145	118223	478	66	6	2	37	64	FALSE	FALSE	TRUE	TRUE	0	TRUE	TRUE	78	45	33
chrIV	117667	118157	+	YDL191W	RPL35A	TRUE	490	48	442	TACTAAC	118109	0	0	4	6	G	T	A	G	C	C	ATTCGAAATG	GTATGT	TTGAGATGAA	ATCCTATTAA	TAG	GCCGGTGTTA	GTATGT	YAG	chrIV_117831_118157_+	chrIV	117831	118157	164	0	94	93	94	93	FALSE	FALSE	FALSE	FALSE	1	TRUE	FALSE	326	48	278
chrIV	117667	118157	+	YDL191W	RPL35A	TRUE	490	48	442	TACTAAC	118109	0	0	4	6	G	T	A	G	C	C	ATTCGAAATG	GTATGT	TTGAGATGAA	ATCCTATTAA	TAG	GCCGGTGTTA	GTATGT	YAG	chrIV_117667_118163_+	chrIV	117667	118163	0	6	33	1	33	68	FALSE	FALSE	FALSE	TRUE	2	FALSE	TRUE	496	54	442
chrIV	117667	118157	+	YDL191W	RPL35A	TRUE	490	48	442	TACTAAC	118109	0	0	4	6	G	T	A	G	C	C	ATTCGAAATG	GTATGT	TTGAGATGAA	ATCCTATTAA	TAG	GCCGGTGTTA	GTATGT	YAG	chrIV_116801_118196_+	chrIV	116801	118196	-866	39	30	71	30	71	FALSE	FALSE	FALSE	FALSE	0	TRUE	TRUE	1395	87	1308
chrIV	117667	118157	+	YDL191W	RPL35A	TRUE	490	48	442	TACTAAC	118109	0	0	4	6	G	T	A	G	C	C	ATTCGAAATG	GTATGT	TTGAGATGAA	ATCCTATTAA	TAG	GCCGGTGTTA	GTATGT	YAG	chrIV_118094_118156_+	chrIV	118094	118156	427	-1	2	4	14	87	FALSE	FALSE	FALSE	FALSE	1	TRUE	TRUE	62	47	15
chrIV	117667	118157	+	YDL191W	RPL35A	TRUE	490	48	442	TACTAAC	118109	0	0	4	6	G	T	A	G	C	C	ATTCGAAATG	GTATGT	TTGAGATGAA	ATCCTATTAA	TAG	GCCGGTGTTA	GTATGT	YAG	chrIV_117869_117956_+	chrIV	117869	117956	202	-201	2	3	89	9	TRUE	FALSE	TRUE	FALSE	1	TRUE	TRUE	87	43	44
chrIV	117667	118157	+	YDL191W	RPL35A	TRUE	490	48	442	TACTAAC	118109	0	0	4	6	G	T	A	G	C	C	ATTCGAAATG	GTATGT	TTGAGATGAA	ATCCTATTAA	TAG	GCCGGTGTTA	GTATGT	YAG	chrIV_118081_118158_+	chrIV	118081	118158	414	1	3	2	10	91	FALSE	FALSE	FALSE	TRUE	0	TRUE	TRUE	77	49	28
chrIV	117667	118157	+	YDL191W	RPL35A	TRUE	490	48	442	TACTAAC	118109	0	0	4	6	G	T	A	G	C	C	ATTCGAAATG	GTATGT	TTGAGATGAA	ATCCTATTAA	TAG	GCCGGTGTTA	GTATGT	YAG	chrIV_117667_118131_+	chrIV	117667	118131	0	-26	22	79	22	79	FALSE	FALSE	FALSE	FALSE	0	FALSE	TRUE	464	22	442
chrIV	117667	118157	+	YDL191W	RPL35A	TRUE	490	48	442	TACTAAC	118109	0	0	4	6	G	T	A	G	C	C	ATTCGAAATG	GTATGT	TTGAGATGAA	ATCCTATTAA	TAG	GCCGGTGTTA	GTATGT	YAG	chrIV_117664_118156_+	chrIV	117664	118156	-3	-1	14	1	14	87	FALSE	FALSE	FALSE	TRUE	1	TRUE	TRUE	492	47	445
chrIV	117667	118157	+	YDL191W	RPL35A	TRUE	490	48	442	TACTAAC	118109	0	0	4	6	G	T	A	G	C	C	ATTCGAAATG	GTATGT	TTGAGATGAA	ATCCTATTAA	TAG	GCCGGTGTTA	GTATGT	YAG	chrIV_118064_118123_+	chrIV	118064	118123	397	-34	5	1	11	87	FALSE	FALSE	FALSE	TRUE	1	TRUE	TRUE	59	14	45
chrXVI	795030	795394	+	YPR132W	RPS23B	TRUE	364	60	304	TACTAAC	795334	0	0	4	5	A	A	C	C	C	G	GAAGAAACAA	GTATGT	ACAATTATAG	TCGTTTAAAA	CAG	CCGTTGGGCC	GTATGT	YAG	chrXVI_795026_795392_+	chrXVI	795026	795392	-4	-2	68	1	68	77	FALSE	TRUE	FALSE	TRUE	1	TRUE	TRUE	366	58	308
chrXVI	795030	795394	+	YPR132W	RPS23B	TRUE	364	60	304	TACTAAC	795334	0	0	4	5	A	A	C	C	C	G	GAAGAAACAA	GTATGT	ACAATTATAG	TCGTTTAAAA	CAG	CCGTTGGGCC	GTATGT	YAG	chrXVI_795030_795422_+	chrXVI	795030	795422	0	28	71	92	71	92	FALSE	FALSE	FALSE	FALSE	0	FALSE	TRUE	392	88	304
chrXVI	795030	795394	+	YPR132W	RPS23B	TRUE	364	60	304	TACTAAC	795334	0	0	4	5	A	A	C	C	C	G	GAAGAAACAA	GTATGT	ACAATTATAG	TCGTTTAAAA	CAG	CCGTTGGGCC	GTATGT	YAG	chrXVI_795032_795396_+	chrXVI	795032	795396	2	2	1	77	86	82	FALSE	FALSE	TRUE	FALSE	0	TRUE	TRUE	364	62	302
chrXVI	795030	795394	+	YPR132W	RPS23B	TRUE	364	60	304	TACTAAC	795334	0	0	4	5	A	A	C	C	C	G	GAAGAAACAA	GTATGT	ACAATTATAG	TCGTTTAAAA	CAG	CCGTTGGGCC	GTATGT	YAG	chrXVI_795023_795387_+	chrXVI	795023	795387	-7	-7	68	8	68	84	FALSE	FALSE	FALSE	FALSE	0	TRUE	TRUE	364	53	311
chrXVI	795030	795394	+	YPR132W	RPS23B	TRUE	364	60	304	TACTAAC	795334	0	0	4	5	A	A	C	C	C	G	GAAGAAACAA	GTATGT	ACAATTATAG	TCGTTTAAAA	CAG	CCGTTGGGCC	GTATGT	YAG	chrXVI_794975_795394_+	chrXVI	794975	795394	-55	0	25	88	25	90	FALSE	FALSE	FALSE	FALSE	2	TRUE	FALSE	419	60	359
chrXVI	795030	795394	+	YPR132W	RPS23B	TRUE	364	60	304	TACTAAC	795334	0	0	4	5	A	A	C	C	C	G	GAAGAAACAA	GTATGT	ACAATTATAG	TCGTTTAAAA	CAG	CCGTTGGGCC	GTATGT	YAG	chrXVI_795370_795403_+	chrXVI	795370	795403	340	9	6	1	6	95	FALSE	FALSE	FALSE	TRUE	0	TRUE	TRUE	33	12	21
chrXVI	795030	795394	+	YPR132W	RPS23B	TRUE	364	60	304	TACTAAC	795334	0	0	4	5	A	A	C	C	C	G	GAAGAAACAA	GTATGT	ACAATTATAG	TCGTTTAAAA	CAG	CCGTTGGGCC	GTATGT	YAG	chrXVI_795030_795395_+	chrXVI	795030	795395	0	1	69	1	69	78	FALSE	FALSE	FALSE	TRUE	0	FALSE	TRUE	365	61	304
chrXVI	795030	795394	+	YPR132W	RPS23B	TRUE	364	60	304	TACTAAC	795334	0	0	4	5	A	A	C	C	C	G	GAAGAAACAA	GTATGT	ACAATTATAG	TCGTTTAAAA	CAG	CCGTTGGGCC	GTATGT	YAG	chrXVI_795030_795394_+	chrXVI	795030	795394	0	0	98	98	98	100	FALSE	FALSE	FALSE	FALSE	0	FALSE	FALSE	364	60	304
chrXVI	795030	795394	+	YPR132W	RPS23B	TRUE	364	60	304	TACTAAC	795334	0	0	4	5	A	A	C	C	C	G	GAAGAAACAA	GTATGT	ACAATTATAG	TCGTTTAAAA	CAG	CCGTTGGGCC	GTATGT	YAG	chrXVI_795026_795390_+	chrXVI	795026	795390	-4	-4	86	83	86	90	FALSE	FALSE	FALSE	FALSE	5	TRUE	TRUE	364	56	308
chrXVI	795030	795394	+	YPR132W	RPS23B	TRUE	364	60	304	TACTAAC	795334	0	0	4	5	A	A	C	C	C	G	GAAGAAACAA	GTATGT	ACAATTATAG	TCGTTTAAAA	CAG	CCGTTGGGCC	GTATGT	YAG	chrXVI_795026_795389_+	chrXVI	795026	795389	-4	-5	65	6	65	75	FALSE	FALSE	FALSE	FALSE	3	TRUE	TRUE	363	55	308
chrXVI	795030	795394	+	YPR132W	RPS23B	TRUE	364	60	304	TACTAAC	795334	0	0	4	5	A	A	C	C	C	G	GAAGAAACAA	GTATGT	ACAATTATAG	TCGTTTAAAA	CAG	CCGTTGGGCC	GTATGT	YAG	chrXVI_795030_795424_+	chrXVI	795030	795424	0	30	72	91	72	91	FALSE	FALSE	FALSE	FALSE	0	FALSE	TRUE	394	90	304
chrXVI	795030	795394	+	YPR132W	RPS23B	TRUE	364	60	304	TACTAAC	795334	0	0	4	5	A	A	C	C	C	G	GAAGAAACAA	GTATGT	ACAATTATAG	TCGTTTAAAA	CAG	CCGTTGGGCC	GTATGT	YAG	chrXVI_794891_795394_+	chrXVI	794891	795394	-139	0	55	86	55	86	FALSE	FALSE	FALSE	FALSE	1	TRUE	FALSE	503	60	443
chrXVI	795030	795394	+	YPR132W	RPS23B	TRUE	364	60	304	TACTAAC	795334	0	0	4	5	A	A	C	C	C	G	GAAGAAACAA	GTATGT	ACAATTATAG	TCGTTTAAAA	CAG	CCGTTGGGCC	GTATGT	YAG	chrXVI_795135_795394_+	chrXVI	795135	795394	105	0	94	88	94	88	FALSE	FALSE	FALSE	FALSE	0	TRUE	FALSE	259	60	199
chrXVI	795030	795394	+	YPR132W	RPS23B	TRUE	364	60	304	TACTAAC	795334	0	0	4	5	A	A	C	C	C	G	GAAGAAACAA	GTATGT	ACAATTATAG	TCGTTTAAAA	CAG	CCGTTGGGCC	GTATGT	YAG	chrXVI_795023_795390_+	chrXVI	795023	795390	-7	-4	68	5	68	74	FALSE	FALSE	FALSE	FALSE	2	TRUE	TRUE	367	56	311
chrXVI	795030	795394	+	YPR132W	RPS23B	TRUE	364	60	304	TACTAAC	795334	0	0	4	5	A	A	C	C	C	G	GAAGAAACAA	GTATGT	ACAATTATAG	TCGTTTAAAA	CAG	CCGTTGGGCC	GTATGT	YAG	chrXVI_795002_795394_+	chrXVI	795002	795394	-28	0	34	67	34	67	FALSE	FALSE	FALSE	FALSE	0	TRUE	FALSE	392	60	332
chrXVI	795030	795394	+	YPR132W	RPS23B	TRUE	364	60	304	TACTAAC	795334	0	0	4	5	A	A	C	C	C	G	GAAGAAACAA	GTATGT	ACAATTATAG	TCGTTTAAAA	CAG	CCGTTGGGCC	GTATGT	YAG	chrXVI_795030_795357_+	chrXVI	795030	795357	0	-37	74	74	74	74	FALSE	FALSE	FALSE	FALSE	0	FALSE	TRUE	327	23	304
chrXVI	795030	795394	+	YPR132W	RPS23B	TRUE	364	60	304	TACTAAC	795334	0	0	4	5	A	A	C	C	C	G	GAAGAAACAA	GTATGT	ACAATTATAG	TCGTTTAAAA	CAG	CCGTTGGGCC	GTATGT	YAG	chrXVI_795031_795395_+	chrXVI	795031	795395	1	1	85	83	85	83	FALSE	FALSE	FALSE	FALSE	0	TRUE	TRUE	364	61	303
chrXVI	795030	795394	+	YPR132W	RPS23B	TRUE	364	60	304	TACTAAC	795334	0	0	4	5	A	A	C	C	C	G	GAAGAAACAA	GTATGT	ACAATTATAG	TCGTTTAAAA	CAG	CCGTTGGGCC	GTATGT	YAG	chrXVI_795029_795394_+	chrXVI	795029	795394	-1	0	73	85	73	85	FALSE	FALSE	FALSE	FALSE	0	TRUE	FALSE	365	60	305
chrXVI	795030	795394	+	YPR132W	RPS23B	TRUE	364	60	304	TACTAAC	795334	0	0	4	5	A	A	C	C	C	G	GAAGAAACAA	GTATGT	ACAATTATAG	TCGTTTAAAA	CAG	CCGTTGGGCC	GTATGT	YAG	chrXVI_795040_795076_+	chrXVI	795040	795076	10	-318	4	2	70	27	FALSE	FALSE	FALSE	FALSE	1	TRUE	TRUE	36	10	26
chrXVI	795030	795394	+	YPR132W	RPS23B	TRUE	364	60	304	TACTAAC	795334	0	0	4	5	A	A	C	C	C	G	GAAGAAACAA	GTATGT	ACAATTATAG	TCGTTTAAAA	CAG	CCGTTGGGCC	GTATGT	YAG	chrXVI_795024_795390_+	chrXVI	795024	795390	-6	-4	65	3	65	80	FALSE	FALSE	FALSE	FALSE	1	TRUE	TRUE	366	56	310
chrXVI	795030	795394	+	YPR132W	RPS23B	TRUE	364	60	304	TACTAAC	795334	0	0	4	5	A	A	C	C	C	G	GAAGAAACAA	GTATGT	ACAATTATAG	TCGTTTAAAA	CAG	CCGTTGGGCC	GTATGT	YAG	chrXVI_795006_795394_+	chrXVI	795006	795394	-24	0	43	82	43	82	FALSE	FALSE	FALSE	FALSE	0	TRUE	FALSE	388	60	328
chrXVI	795030	795394	+	YPR132W	RPS23B	TRUE	364	60	304	TACTAAC	795334	0	0	4	5	A	A	C	C	C	G	GAAGAAACAA	GTATGT	ACAATTATAG	TCGTTTAAAA	CAG	CCGTTGGGCC	GTATGT	YAG	chrXVI_795030_795377_+	chrXVI	795030	795377	0	-17	84	93	84	93	FALSE	FALSE	FALSE	FALSE	0	FALSE	TRUE	347	43	304
chrXVI	795030	795394	+	YPR132W	RPS23B	TRUE	364	60	304	TACTAAC	795334	0	0	4	5	A	A	C	C	C	G	GAAGAAACAA	GTATGT	ACAATTATAG	TCGTTTAAAA	CAG	CCGTTGGGCC	GTATGT	YAG	chrXVI_795030_795354_+	chrXVI	795030	795354	0	-40	76	92	76	92	FALSE	FALSE	FALSE	FALSE	0	FALSE	TRUE	324	20	304
chrXVI	795030	795394	+	YPR132W	RPS23B	TRUE	364	60	304	TACTAAC	795334	0	0	4	5	A	A	C	C	C	G	GAAGAAACAA	GTATGT	ACAATTATAG	TCGTTTAAAA	CAG	CCGTTGGGCC	GTATGT	YAG	chrXVI_795023_795389_+	chrXVI	795023	795389	-7	-5	74	6	74	79	FALSE	FALSE	FALSE	FALSE	2	TRUE	TRUE	366	55	311
chrXVI	795030	795394	+	YPR132W	RPS23B	TRUE	364	60	304	TACTAAC	795334	0	0	4	5	A	A	C	C	C	G	GAAGAAACAA	GTATGT	ACAATTATAG	TCGTTTAAAA	CAG	CCGTTGGGCC	GTATGT	YAG	chrXVI_795026_795391_+	chrXVI	795026	795391	-4	-3	71	4	71	90	FALSE	FALSE	FALSE	FALSE	2	TRUE	TRUE	365	57	308
chrXVI	795030	795394	+	YPR132W	RPS23B	TRUE	364	60	304	TACTAAC	795334	0	0	4	5	A	A	C	C	C	G	GAAGAAACAA	GTATGT	ACAATTATAG	TCGTTTAAAA	CAG	CCGTTGGGCC	GTATGT	YAG	chrXVI_795139_795212_+	chrXVI	795139	795212	109	-182	4	1	80	17	FALSE	FALSE	FALSE	TRUE	3	TRUE	TRUE	73	34	39
chrXVI	795030	795394	+	YPR132W	RPS23B	TRUE	364	60	304	TACTAAC	795334	0	0	4	5	A	A	C	C	C	G	GAAGAAACAA	GTATGT	ACAATTATAG	TCGTTTAAAA	CAG	CCGTTGGGCC	GTATGT	YAG	chrXVI_795030_795079_+	chrXVI	795030	795079	0	-315	83	2	83	33	FALSE	FALSE	FALSE	FALSE	1	FALSE	TRUE	49	33	16
chrXVI	795030	795394	+	YPR132W	RPS23B	TRUE	364	60	304	TACTAAC	795334	0	0	4	5	A	A	C	C	C	G	GAAGAAACAA	GTATGT	ACAATTATAG	TCGTTTAAAA	CAG	CCGTTGGGCC	GTATGT	YAG	chrXVI_795097_795128_+	chrXVI	795097	795128	67	-266	2	1	21	10	FALSE	FALSE	FALSE	TRUE	1	TRUE	TRUE	31	15	16
chrXVI	795030	795394	+	YPR132W	RPS23B	TRUE	364	60	304	TACTAAC	795334	0	0	4	5	A	A	C	C	C	G	GAAGAAACAA	GTATGT	ACAATTATAG	TCGTTTAAAA	CAG	CCGTTGGGCC	GTATGT	YAG	chrXVI_794987_795394_+	chrXVI	794987	795394	-43	0	27	75	27	75	FALSE	FALSE	FALSE	FALSE	2	TRUE	FALSE	407	60	347
chrXVI	795030	795394	+	YPR132W	RPS23B	TRUE	364	60	304	TACTAAC	795334	0	0	4	5	A	A	C	C	C	G	GAAGAAACAA	GTATGT	ACAATTATAG	TCGTTTAAAA	CAG	CCGTTGGGCC	GTATGT	YAG	chrXVI_795247_795394_+	chrXVI	795247	795394	217	0	76	79	76	79	FALSE	FALSE	FALSE	FALSE	0	TRUE	FALSE	147	60	87
chrXVI	795030	795394	+	YPR132W	RPS23B	TRUE	364	60	304	TACTAAC	795334	0	0	4	5	A	A	C	C	C	G	GAAGAAACAA	GTATGT	ACAATTATAG	TCGTTTAAAA	CAG	CCGTTGGGCC	GTATGT	YAG	chrXVI_794998_795077_+	chrXVI	794998	795077	-32	-317	1	1	77	27	FALSE	FALSE	TRUE	TRUE	0	TRUE	TRUE	79	51	28
chrXVI	795030	795394	+	YPR132W	RPS23B	TRUE	364	60	304	TACTAAC	795334	0	0	4	5	A	A	C	C	C	G	GAAGAAACAA	GTATGT	ACAATTATAG	TCGTTTAAAA	CAG	CCGTTGGGCC	GTATGT	YAG	chrXVI_795034_795118_+	chrXVI	795034	795118	4	-276	1	4	83	4	FALSE	FALSE	TRUE	FALSE	0	TRUE	TRUE	84	38	46
chrXVI	795030	795394	+	YPR132W	RPS23B	TRUE	364	60	304	TACTAAC	795334	0	0	4	5	A	A	C	C	C	G	GAAGAAACAA	GTATGT	ACAATTATAG	TCGTTTAAAA	CAG	CCGTTGGGCC	GTATGT	YAG	chrXVI_795030_795115_+	chrXVI	795030	795115	0	-279	70	2	70	8	FALSE	FALSE	FALSE	FALSE	1	FALSE	TRUE	85	35	50
chrXVI	795030	795394	+	YPR132W	RPS23B	TRUE	364	60	304	TACTAAC	795334	0	0	4	5	A	A	C	C	C	G	GAAGAAACAA	GTATGT	ACAATTATAG	TCGTTTAAAA	CAG	CCGTTGGGCC	GTATGT	YAG	chrXVI_795194_795259_+	chrXVI	795194	795259	164	-135	2	66	12	23	FALSE	FALSE	FALSE	FALSE	1	TRUE	TRUE	65	23	42
chrXVI	795030	795394	+	YPR132W	RPS23B	TRUE	364	60	304	TACTAAC	795334	0	0	4	5	A	A	C	C	C	G	GAAGAAACAA	GTATGT	ACAATTATAG	TCGTTTAAAA	CAG	CCGTTGGGCC	GTATGT	YAG	chrXVI_795030_795393_+	chrXVI	795030	795393	0	-1	84	1	84	76	FALSE	FALSE	FALSE	TRUE	2	FALSE	TRUE	363	59	304
chrXVI	795030	795394	+	YPR132W	RPS23B	TRUE	364	60	304	TACTAAC	795334	0	0	4	5	A	A	C	C	C	G	GAAGAAACAA	GTATGT	ACAATTATAG	TCGTTTAAAA	CAG	CCGTTGGGCC	GTATGT	YAG	chrXVI_795388_795443_+	chrXVI	795388	795443	358	49	3	3	28	72	FALSE	FALSE	TRUE	FALSE	2	TRUE	TRUE	55	31	24
chrXVI	795030	795394	+	YPR132W	RPS23B	TRUE	364	60	304	TACTAAC	795334	0	0	4	5	A	A	C	C	C	G	GAAGAAACAA	GTATGT	ACAATTATAG	TCGTTTAAAA	CAG	CCGTTGGGCC	GTATGT	YAG	chrXVI_795340_795387_+	chrXVI	795340	795387	310	-7	6	1	9	87	FALSE	TRUE	FALSE	TRUE	1	TRUE	TRUE	47	32	15
chrXVI	795030	795394	+	YPR132W	RPS23B	TRUE	364	60	304	TACTAAC	795334	0	0	4	5	A	A	C	C	C	G	GAAGAAACAA	GTATGT	ACAATTATAG	TCGTTTAAAA	CAG	CCGTTGGGCC	GTATGT	YAG	chrXVI_795026_795373_+	chrXVI	795026	795373	-4	-21	45	4	45	56	FALSE	FALSE	FALSE	FALSE	2	TRUE	TRUE	347	39	308
chrXVI	795030	795394	+	YPR132W	RPS23B	TRUE	364	60	304	TACTAAC	795334	0	0	4	5	A	A	C	C	C	G	GAAGAAACAA	GTATGT	ACAATTATAG	TCGTTTAAAA	CAG	CCGTTGGGCC	GTATGT	YAG	chrXVI_795030_795398_+	chrXVI	795030	795398	0	4	55	2	55	46	FALSE	FALSE	FALSE	FALSE	0	FALSE	TRUE	368	64	304
chrXVI	795030	795394	+	YPR132W	RPS23B	TRUE	364	60	304	TACTAAC	795334	0	0	4	5	A	A	C	C	C	G	GAAGAAACAA	GTATGT	ACAATTATAG	TCGTTTAAAA	CAG	CCGTTGGGCC	GTATGT	YAG	chrXVI_795030_795097_+	chrXVI	795030	795097	0	-297	74	2	74	42	FALSE	FALSE	FALSE	TRUE	0	FALSE	TRUE	67	17	50
chrXVI	795030	795394	+	YPR132W	RPS23B	TRUE	364	60	304	TACTAAC	795334	0	0	4	5	A	A	C	C	C	G	GAAGAAACAA	GTATGT	ACAATTATAG	TCGTTTAAAA	CAG	CCGTTGGGCC	GTATGT	YAG	chrXVI_795030_795300_+	chrXVI	795030	795300	0	-94	9	92	9	92	FALSE	FALSE	FALSE	FALSE	0	FALSE	TRUE	270	220	50
chrXVI	795030	795394	+	YPR132W	RPS23B	TRUE	364	60	304	TACTAAC	795334	0	0	4	5	A	A	C	C	C	G	GAAGAAACAA	GTATGT	ACAATTATAG	TCGTTTAAAA	CAG	CCGTTGGGCC	GTATGT	YAG	chrXVI_795370_795448_+	chrXVI	795370	795448	340	54	8	2	25	9	FALSE	FALSE	FALSE	TRUE	0	TRUE	TRUE	78	57	21
chrXVI	795030	795394	+	YPR132W	RPS23B	TRUE	364	60	304	TACTAAC	795334	0	0	4	5	A	A	C	C	C	G	GAAGAAACAA	GTATGT	ACAATTATAG	TCGTTTAAAA	CAG	CCGTTGGGCC	GTATGT	YAG	chrXVI_795166_795394_+	chrXVI	795166	795394	136	0	74	83	74	83	FALSE	FALSE	FALSE	FALSE	1	TRUE	FALSE	228	60	168
chrXVI	795030	795394	+	YPR132W	RPS23B	TRUE	364	60	304	TACTAAC	795334	0	0	4	5	A	A	C	C	C	G	GAAGAAACAA	GTATGT	ACAATTATAG	TCGTTTAAAA	CAG	CCGTTGGGCC	GTATGT	YAG	chrXVI_795045_795075_+	chrXVI	795045	795075	15	-319	1	1	77	19	TRUE	TRUE	TRUE	TRUE	0	TRUE	TRUE	30	9	21
chrXVI	795030	795394	+	YPR132W	RPS23B	TRUE	364	60	304	TACTAAC	795334	0	0	4	5	A	A	C	C	C	G	GAAGAAACAA	GTATGT	ACAATTATAG	TCGTTTAAAA	CAG	CCGTTGGGCC	GTATGT	YAG	chrXVI_795030_795365_+	chrXVI	795030	795365	0	-29	74	37	74	37	FALSE	FALSE	FALSE	FALSE	0	FALSE	TRUE	335	31	304
chrXVI	795030	795394	+	YPR132W	RPS23B	TRUE	364	60	304	TACTAAC	795334	0	0	4	5	A	A	C	C	C	G	GAAGAAACAA	GTATGT	ACAATTATAG	TCGTTTAAAA	CAG	CCGTTGGGCC	GTATGT	YAG	chrXVI_795030_795139_+	chrXVI	795030	795139	0	-255	77	74	77	74	FALSE	FALSE	FALSE	FALSE	1	FALSE	TRUE	109	59	50
chrXVI	795030	795394	+	YPR132W	RPS23B	TRUE	364	60	304	TACTAAC	795334	0	0	4	5	A	A	C	C	C	G	GAAGAAACAA	GTATGT	ACAATTATAG	TCGTTTAAAA	CAG	CCGTTGGGCC	GTATGT	YAG	chrXVI_795030_795392_+	chrXVI	795030	795392	0	-2	62	2	62	78	FALSE	FALSE	FALSE	FALSE	0	FALSE	TRUE	362	58	304
chrXVI	795030	795394	+	YPR132W	RPS23B	TRUE	364	60	304	TACTAAC	795334	0	0	4	5	A	A	C	C	C	G	GAAGAAACAA	GTATGT	ACAATTATAG	TCGTTTAAAA	CAG	CCGTTGGGCC	GTATGT	YAG	chrXVI_795135_795377_+	chrXVI	795135	795377	105	-17	72	56	72	57	FALSE	FALSE	FALSE	FALSE	0	TRUE	TRUE	242	43	199
chrXVI	795030	795394	+	YPR132W	RPS23B	TRUE	364	60	304	TACTAAC	795334	0	0	4	5	A	A	C	C	C	G	GAAGAAACAA	GTATGT	ACAATTATAG	TCGTTTAAAA	CAG	CCGTTGGGCC	GTATGT	YAG	chrXVI_795373_795407_+	chrXVI	795373	795407	343	13	6	95	6	95	FALSE	FALSE	FALSE	FALSE	2	TRUE	TRUE	34	16	18
chrXVI	795030	795394	+	YPR132W	RPS23B	TRUE	364	60	304	TACTAAC	795334	0	0	4	5	A	A	C	C	C	G	GAAGAAACAA	GTATGT	ACAATTATAG	TCGTTTAAAA	CAG	CCGTTGGGCC	GTATGT	YAG	chrXVI_794984_795514_+	chrXVI	794984	795514	-46	120	21	76	25	76	FALSE	FALSE	FALSE	FALSE	5	TRUE	TRUE	530	180	350
chrXVI	795030	795394	+	YPR132W	RPS23B	TRUE	364	60	304	TACTAAC	795334	0	0	4	5	A	A	C	C	C	G	GAAGAAACAA	GTATGT	ACAATTATAG	TCGTTTAAAA	CAG	CCGTTGGGCC	GTATGT	YAG	chrXVI_795045_795078_+	chrXVI	795045	795078	15	-316	1	2	77	19	TRUE	TRUE	TRUE	TRUE	0	TRUE	TRUE	33	12	21
chrXVI	795030	795394	+	YPR132W	RPS23B	TRUE	364	60	304	TACTAAC	795334	0	0	4	5	A	A	C	C	C	G	GAAGAAACAA	GTATGT	ACAATTATAG	TCGTTTAAAA	CAG	CCGTTGGGCC	GTATGT	YAG	chrXVI_795196_795287_+	chrXVI	795196	795287	166	-107	1	87	14	87	FALSE	FALSE	TRUE	FALSE	2	TRUE	TRUE	91	51	40
chrXVI	795030	795394	+	YPR132W	RPS23B	TRUE	364	60	304	TACTAAC	795334	0	0	4	5	A	A	C	C	C	G	GAAGAAACAA	GTATGT	ACAATTATAG	TCGTTTAAAA	CAG	CCGTTGGGCC	GTATGT	YAG	chrXVI_795034_795398_+	chrXVI	795034	795398	4	4	1	22	54	47	FALSE	FALSE	TRUE	FALSE	1	TRUE	TRUE	364	64	300
chrXVI	795030	795394	+	YPR132W	RPS23B	TRUE	364	60	304	TACTAAC	795334	0	0	4	5	A	A	C	C	C	G	GAAGAAACAA	GTATGT	ACAATTATAG	TCGTTTAAAA	CAG	CCGTTGGGCC	GTATGT	YAG	chrXVI_795026_795406_+	chrXVI	795026	795406	-4	12	62	1	62	39	FALSE	TRUE	FALSE	TRUE	2	TRUE	TRUE	380	72	308
chrXVI	795030	795394	+	YPR132W	RPS23B	TRUE	364	60	304	TACTAAC	795334	0	0	4	5	A	A	C	C	C	G	GAAGAAACAA	GTATGT	ACAATTATAG	TCGTTTAAAA	CAG	CCGTTGGGCC	GTATGT	YAG	chrXVI_795034_795068_+	chrXVI	795034	795068	4	-326	1	1	61	24	FALSE	FALSE	TRUE	TRUE	0	TRUE	TRUE	34	14	20
chrXVI	795030	795394	+	YPR132W	RPS23B	TRUE	364	60	304	TACTAAC	795334	0	0	4	5	A	A	C	C	C	G	GAAGAAACAA	GTATGT	ACAATTATAG	TCGTTTAAAA	CAG	CCGTTGGGCC	GTATGT	YAG	chrXVI_794939_795394_+	chrXVI	794939	795394	-91	0	33	68	33	68	FALSE	FALSE	FALSE	FALSE	3	TRUE	FALSE	455	60	395
chrXVI	795030	795394	+	YPR132W	RPS23B	TRUE	364	60	304	TACTAAC	795334	0	0	4	5	A	A	C	C	C	G	GAAGAAACAA	GTATGT	ACAATTATAG	TCGTTTAAAA	CAG	CCGTTGGGCC	GTATGT	YAG	chrXVI_795028_795081_+	chrXVI	795028	795081	-2	-313	4	2	89	12	FALSE	FALSE	FALSE	FALSE	0	TRUE	TRUE	53	39	14
chrXVI	173666	174072	+	YPL198W	RPL7B	TRUE	406	35	371	TACTAAC	174037	0	0	6	6	C	C	G	G	C	T	CCGTAAAGCC	GTATGT	TCATTTACCA	AATATTATTT	TAG	GCTAACAAGG	GTATGT	YAG	chrXVI_173668_174074_+	chrXVI	173668	174074	2	2	64	84	72	84	FALSE	FALSE	FALSE	FALSE	0	TRUE	TRUE	406	37	369
chrXVI	173666	174072	+	YPL198W	RPL7B	TRUE	406	35	371	TACTAAC	174037	0	0	6	6	C	C	G	G	C	T	CCGTAAAGCC	GTATGT	TCATTTACCA	AATATTATTT	TAG	GCTAACAAGG	GTATGT	YAG	chrXVI_173666_174072_+	chrXVI	173666	174072	0	0	98	98	98	99	FALSE	FALSE	FALSE	FALSE	1	FALSE	FALSE	406	35	371
chrXVI	173666	174072	+	YPL198W	RPL7B	TRUE	406	35	371	TACTAAC	174037	0	0	6	6	C	C	G	G	C	T	CCGTAAAGCC	GTATGT	TCATTTACCA	AATATTATTT	TAG	GCTAACAAGG	GTATGT	YAG	chrXVI_173665_174071_+	chrXVI	173665	174071	-1	-1	87	38	87	78	FALSE	FALSE	FALSE	FALSE	0	TRUE	TRUE	406	34	372
chrXVI	173666	174072	+	YPL198W	RPL7B	TRUE	406	35	371	TACTAAC	174037	0	0	6	6	C	C	G	G	C	T	CCGTAAAGCC	GTATGT	TCATTTACCA	AATATTATTT	TAG	GCTAACAAGG	GTATGT	YAG	chrXVI_173666_174081_+	chrXVI	173666	174081	0	9	91	89	91	89	FALSE	FALSE	FALSE	FALSE	1	FALSE	TRUE	415	44	371
chrXVI	173163	173571	+	YPL198W	RPL7B	TRUE	408	22	386	TGCTAAC	173549	0	0	5	6	A	G	T	A	A	A	TGTCCACTGA	GTATGT	CAAAAACTAC	CATTTTTGAA	TAG	AAAAATCTTG	GTATGT	YAG	chrXVI_173163_173571_+	chrXVI	173163	173571	0	0	96	97	96	98	FALSE	FALSE	FALSE	FALSE	0	FALSE	FALSE	408	22	386
chrXVI	173163	173571	+	YPL198W	RPL7B	TRUE	408	22	386	TGCTAAC	173549	0	0	5	6	A	G	T	A	A	A	TGTCCACTGA	GTATGT	CAAAAACTAC	CATTTTTGAA	TAG	AAAAATCTTG	GTATGT	YAG	chrXVI_173163_174072_+	chrXVI	173163	174072	0	501	32	90	32	90	FALSE	FALSE	FALSE	FALSE	1	FALSE	TRUE	909	35	874
chrXVI	173163	173571	+	YPL198W	RPL7B	TRUE	408	22	386	TGCTAAC	173549	0	0	5	6	A	G	T	A	A	A	TGTCCACTGA	GTATGT	CAAAAACTAC	CATTTTTGAA	TAG	AAAAATCTTG	GTATGT	YAG	chrXVI_173163_173570_+	chrXVI	173163	173570	0	-1	52	1	52	86	FALSE	FALSE	FALSE	TRUE	2	FALSE	TRUE	407	21	386
chrXVI	173163	173571	+	YPL198W	RPL7B	TRUE	408	22	386	TGCTAAC	173549	0	0	5	6	A	G	T	A	A	A	TGTCCACTGA	GTATGT	CAAAAACTAC	CATTTTTGAA	TAG	AAAAATCTTG	GTATGT	YAG	chrXVI_173162_173570_+	chrXVI	173162	173570	-1	-1	33	85	33	86	FALSE	FALSE	FALSE	FALSE	0	TRUE	TRUE	408	21	387
chrXVI	173163	173571	+	YPL198W	RPL7B	TRUE	408	22	386	TGCTAAC	173549	0	0	5	6	A	G	T	A	A	A	TGTCCACTGA	GTATGT	CAAAAACTAC	CATTTTTGAA	TAG	AAAAATCTTG	GTATGT	YAG	chrXVI_173163_173572_+	chrXVI	173163	173572	0	1	49	87	49	87	FALSE	FALSE	FALSE	FALSE	2	FALSE	TRUE	409	23	386
chrXVI	173163	173571	+	YPL198W	RPL7B	TRUE	408	22	386	TGCTAAC	173549	0	0	5	6	A	G	T	A	A	A	TGTCCACTGA	GTATGT	CAAAAACTAC	CATTTTTGAA	TAG	AAAAATCTTG	GTATGT	YAG	chrXVI_173164_173572_+	chrXVI	173164	173572	1	1	35	83	35	83	FALSE	FALSE	FALSE	FALSE	0	TRUE	TRUE	408	23	385
chrXVI	173163	173571	+	YPL198W	RPL7B	TRUE	408	22	386	TGCTAAC	173549	0	0	5	6	A	G	T	A	A	A	TGTCCACTGA	GTATGT	CAAAAACTAC	CATTTTTGAA	TAG	AAAAATCTTG	GTATGT	YAG	chrXVI_173161_173569_+	chrXVI	173161	173569	-2	-2	63	2	63	89	FALSE	FALSE	FALSE	FALSE	1	TRUE	TRUE	408	20	388
chrXVI	173666	174072	+	YPL198W	RPL7B	TRUE	406	35	371	TACTAAC	174037	0	0	6	6	C	C	G	G	C	T	CCGTAAAGCC	GTATGT	TCATTTACCA	AATATTATTT	TAG	GCTAACAAGG	GTATGT	YAG	chrXVI_173666_174089_+	chrXVI	173666	174089	0	17	88	90	88	90	FALSE	FALSE	FALSE	FALSE	0	FALSE	TRUE	423	52	371
chrXVI	173666	174072	+	YPL198W	RPL7B	TRUE	406	35	371	TACTAAC	174037	0	0	6	6	C	C	G	G	C	T	CCGTAAAGCC	GTATGT	TCATTTACCA	AATATTATTT	TAG	GCTAACAAGG	GTATGT	YAG	chrXVI_173670_173742_+	chrXVI	173670	173742	4	-330	1	1	92	9	FALSE	TRUE	TRUE	TRUE	1	TRUE	TRUE	72	16	56
chrXVI	173666	174072	+	YPL198W	RPL7B	TRUE	406	35	371	TACTAAC	174037	0	0	6	6	C	C	G	G	C	T	CCGTAAAGCC	GTATGT	TCATTTACCA	AATATTATTT	TAG	GCTAACAAGG	GTATGT	YAG	chrXVI_173666_174059_+	chrXVI	173666	174059	0	-13	72	80	72	80	FALSE	FALSE	FALSE	FALSE	0	FALSE	TRUE	393	22	371
chrXVI	173666	174072	+	YPL198W	RPL7B	TRUE	406	35	371	TACTAAC	174037	0	0	6	6	C	C	G	G	C	T	CCGTAAAGCC	GTATGT	TCATTTACCA	AATATTATTT	TAG	GCTAACAAGG	GTATGT	YAG	chrXVI_173813_173907_+	chrXVI	173813	173907	147	-165	93	3	93	8	FALSE	TRUE	FALSE	TRUE	0	TRUE	TRUE	94	20	74
chrXVI	173163	173571	+	YPL198W	RPL7B	TRUE	408	22	386	TGCTAAC	173549	0	0	5	6	A	G	T	A	A	A	TGTCCACTGA	GTATGT	CAAAAACTAC	CATTTTTGAA	TAG	AAAAATCTTG	GTATGT	YAG	chrXVI_173165_173573_+	chrXVI	173165	173573	2	2	1	10	36	82	FALSE	FALSE	TRUE	FALSE	1	TRUE	TRUE	408	24	384
chrXVI	173666	174072	+	YPL198W	RPL7B	TRUE	406	35	371	TACTAAC	174037	0	0	6	6	C	C	G	G	C	T	CCGTAAAGCC	GTATGT	TCATTTACCA	AATATTATTT	TAG	GCTAACAAGG	GTATGT	YAG	chrXVI_173669_174075_+	chrXVI	173669	174075	3	3	32	45	35	66	FALSE	FALSE	FALSE	FALSE	0	TRUE	TRUE	406	38	368
chrXVI	173666	174072	+	YPL198W	RPL7B	TRUE	406	35	371	TACTAAC	174037	0	0	6	6	C	C	G	G	C	T	CCGTAAAGCC	GTATGT	TCATTTACCA	AATATTATTT	TAG	GCTAACAAGG	GTATGT	YAG	chrXVI_174018_174072_+	chrXVI	174018	174072	352	0	2	78	7	94	FALSE	FALSE	TRUE	FALSE	0	TRUE	FALSE	54	35	19
chrXVI	173163	173571	+	YPL198W	RPL7B	TRUE	408	22	386	TGCTAAC	173549	0	0	5	6	A	G	T	A	A	A	TGTCCACTGA	GTATGT	CAAAAACTAC	CATTTTTGAA	TAG	AAAAATCTTG	GTATGT	YAG	chrXVI_173158_173568_+	chrXVI	173158	173568	-5	-3	19	1	19	82	FALSE	FALSE	FALSE	TRUE	0	TRUE	TRUE	410	19	391
chrXVI	173666	174072	+	YPL198W	RPL7B	TRUE	406	35	371	TACTAAC	174037	0	0	6	6	C	C	G	G	C	T	CCGTAAAGCC	GTATGT	TCATTTACCA	AATATTATTT	TAG	GCTAACAAGG	GTATGT	YAG	chrXVI_173670_174072_+	chrXVI	173670	174072	4	0	69	69	69	69	FALSE	FALSE	FALSE	FALSE	1	TRUE	FALSE	402	35	367
chrXVI	173666	174072	+	YPL198W	RPL7B	TRUE	406	35	371	TACTAAC	174037	0	0	6	6	C	C	G	G	C	T	CCGTAAAGCC	GTATGT	TCATTTACCA	AATATTATTT	TAG	GCTAACAAGG	GTATGT	YAG	chrXVI_173663_174072_+	chrXVI	173663	174072	-3	0	91	10	91	10	FALSE	FALSE	FALSE	FALSE	2	TRUE	FALSE	409	35	374
chrXVI	173666	174072	+	YPL198W	RPL7B	TRUE	406	35	371	TACTAAC	174037	0	0	6	6	C	C	G	G	C	T	CCGTAAAGCC	GTATGT	TCATTTACCA	AATATTATTT	TAG	GCTAACAAGG	GTATGT	YAG	chrXVI_174019_174073_+	chrXVI	174019	174073	353	1	3	94	9	94	FALSE	FALSE	FALSE	FALSE	0	TRUE	TRUE	54	36	18
chrXVI	173163	173571	+	YPL198W	RPL7B	TRUE	408	22	386	TGCTAAC	173549	0	0	5	6	A	G	T	A	A	A	TGTCCACTGA	GTATGT	CAAAAACTAC	CATTTTTGAA	TAG	AAAAATCTTG	GTATGT	YAG	chrXVI_173167_173571_+	chrXVI	173167	173571	4	0	21	80	21	80	FALSE	FALSE	FALSE	FALSE	0	TRUE	FALSE	404	22	382
chrXVI	173163	173571	+	YPL198W	RPL7B	TRUE	408	22	386	TGCTAAC	173549	0	0	5	6	A	G	T	A	A	A	TGTCCACTGA	GTATGT	CAAAAACTAC	CATTTTTGAA	TAG	AAAAATCTTG	GTATGT	YAG	chrXVI_173376_173439_+	chrXVI	173376	173439	213	-132	2	82	17	82	FALSE	FALSE	TRUE	FALSE	0	TRUE	TRUE	63	46	17
chrXVI	173163	173571	+	YPL198W	RPL7B	TRUE	408	22	386	TGCTAAC	173549	0	0	5	6	A	G	T	A	A	A	TGTCCACTGA	GTATGT	CAAAAACTAC	CATTTTTGAA	TAG	AAAAATCTTG	GTATGT	YAG	chrXVI_173163_173566_+	chrXVI	173163	173566	0	-5	18	83	18	83	FALSE	FALSE	FALSE	FALSE	0	FALSE	TRUE	403	17	386
chrXVI	173163	173571	+	YPL198W	RPL7B	TRUE	408	22	386	TGCTAAC	173549	0	0	5	6	A	G	T	A	A	A	TGTCCACTGA	GTATGT	CAAAAACTAC	CATTTTTGAA	TAG	AAAAATCTTG	GTATGT	YAG	chrXVI_173163_173573_+	chrXVI	173163	173573	0	2	26	85	26	85	FALSE	FALSE	FALSE	FALSE	1	FALSE	TRUE	410	24	386
chrXVI	173163	173571	+	YPL198W	RPL7B	TRUE	408	22	386	TGCTAAC	173549	0	0	5	6	A	G	T	A	A	A	TGTCCACTGA	GTATGT	CAAAAACTAC	CATTTTTGAA	TAG	AAAAATCTTG	GTATGT	YAG	chrXVI_173163_173569_+	chrXVI	173163	173569	0	-2	36	49	36	63	FALSE	FALSE	FALSE	FALSE	0	FALSE	TRUE	406	20	386
chrXVI	173666	174072	+	YPL198W	RPL7B	TRUE	406	35	371	TACTAAC	174037	0	0	6	6	C	C	G	G	C	T	CCGTAAAGCC	GTATGT	TCATTTACCA	AATATTATTT	TAG	GCTAACAAGG	GTATGT	YAG	chrXVI_173658_174105_+	chrXVI	173658	174105	-8	33	56	43	56	45	FALSE	FALSE	FALSE	FALSE	0	TRUE	TRUE	447	68	379
chrXVI	173666	174072	+	YPL198W	RPL7B	TRUE	406	35	371	TACTAAC	174037	0	0	6	6	C	C	G	G	C	T	CCGTAAAGCC	GTATGT	TCATTTACCA	AATATTATTT	TAG	GCTAACAAGG	GTATGT	YAG	chrXVI_173666_174080_+	chrXVI	173666	174080	0	8	75	1	75	69	FALSE	FALSE	FALSE	TRUE	1	FALSE	TRUE	414	43	371
chrXVI	173666	174072	+	YPL198W	RPL7B	TRUE	406	35	371	TACTAAC	174037	0	0	6	6	C	C	G	G	C	T	CCGTAAAGCC	GTATGT	TCATTTACCA	AATATTATTT	TAG	GCTAACAAGG	GTATGT	YAG	chrXVI_173666_174091_+	chrXVI	173666	174091	0	19	88	46	88	46	FALSE	FALSE	FALSE	FALSE	0	FALSE	TRUE	425	54	371
chrXVI	173666	174072	+	YPL198W	RPL7B	TRUE	406	35	371	TACTAAC	174037	0	0	6	6	C	C	G	G	C	T	CCGTAAAGCC	GTATGT	TCATTTACCA	AATATTATTT	TAG	GCTAACAAGG	GTATGT	YAG	chrXVI_173664_174070_+	chrXVI	173664	174070	-2	-2	4	1	29	72	FALSE	TRUE	FALSE	TRUE	0	TRUE	TRUE	406	33	373
chrXVI	173666	174072	+	YPL198W	RPL7B	TRUE	406	35	371	TACTAAC	174037	0	0	6	6	C	C	G	G	C	T	CCGTAAAGCC	GTATGT	TCATTTACCA	AATATTATTT	TAG	GCTAACAAGG	GTATGT	YAG	chrXVI_173667_173721_+	chrXVI	173667	173721	1	-351	94	4	94	7	FALSE	FALSE	FALSE	FALSE	0	TRUE	TRUE	54	32	22
chrXVI	173666	174072	+	YPL198W	RPL7B	TRUE	406	35	371	TACTAAC	174037	0	0	6	6	C	C	G	G	C	T	CCGTAAAGCC	GTATGT	TCATTTACCA	AATATTATTT	TAG	GCTAACAAGG	GTATGT	YAG	chrXVI_173666_174056_+	chrXVI	173666	174056	0	-16	44	55	44	57	FALSE	FALSE	FALSE	FALSE	0	FALSE	TRUE	390	19	371
chrXVI	173666	174072	+	YPL198W	RPL7B	TRUE	406	35	371	TACTAAC	174037	0	0	6	6	C	C	G	G	C	T	CCGTAAAGCC	GTATGT	TCATTTACCA	AATATTATTT	TAG	GCTAACAAGG	GTATGT	YAG	chrXVI_173666_174073_+	chrXVI	173666	174073	0	1	82	19	82	19	FALSE	FALSE	FALSE	FALSE	0	FALSE	TRUE	407	36	371
chrXVI	173163	173571	+	YPL198W	RPL7B	TRUE	408	22	386	TGCTAAC	173549	0	0	5	6	A	G	T	A	A	A	TGTCCACTGA	GTATGT	CAAAAACTAC	CATTTTTGAA	TAG	AAAAATCTTG	GTATGT	YAG	chrXVI_173163_174266_+	chrXVI	173163	174266	0	695	21	80	21	80	FALSE	FALSE	FALSE	FALSE	0	FALSE	TRUE	1103	229	874
chrXVI	173163	173571	+	YPL198W	RPL7B	TRUE	408	22	386	TGCTAAC	173549	0	0	5	6	A	G	T	A	A	A	TGTCCACTGA	GTATGT	CAAAAACTAC	CATTTTTGAA	TAG	AAAAATCTTG	GTATGT	YAG	chrXVI_173203_173571_+	chrXVI	173203	173571	40	0	12	89	12	89	FALSE	FALSE	FALSE	FALSE	0	TRUE	FALSE	368	22	346
chrXII	931350	931698	-	YLR406C	RPL31B	TRUE	348	30	318	TACTAAC	931380	0	0	4	4	A	G	A	C	T	A	GCACAAAAGA	GTATGT	CGAAATTAGC	GATATTAATA	TAG	CTACATGGTG	GTATGT	YAG	chrXII_931352_931700_-	chrXII	931352	931700	-2	-2	77	1	77	84	TRUE	FALSE	TRUE	TRUE	0	TRUE	TRUE	348	28	320
chrXII	931350	931698	-	YLR406C	RPL31B	TRUE	348	30	318	TACTAAC	931380	0	0	4	4	A	G	A	C	T	A	GCACAAAAGA	GTATGT	CGAAATTAGC	GATATTAATA	TAG	CTACATGGTG	GTATGT	YAG	chrXII_931350_931698_-	chrXII	931350	931698	0	0	98	98	99	101	FALSE	FALSE	FALSE	FALSE	0	FALSE	FALSE	348	30	318
chrXII	931350	931698	-	YLR406C	RPL31B	TRUE	348	30	318	TACTAAC	931380	0	0	4	4	A	G	A	C	T	A	GCACAAAAGA	GTATGT	CGAAATTAGC	GATATTAATA	TAG	CTACATGGTG	GTATGT	YAG	chrXII_931371_931698_-	chrXII	931371	931698	0	-21	71	30	71	30	FALSE	FALSE	FALSE	FALSE	0	FALSE	TRUE	327	9	318
chrXII	931350	931698	-	YLR406C	RPL31B	TRUE	348	30	318	TACTAAC	931380	0	0	4	4	A	G	A	C	T	A	GCACAAAAGA	GTATGT	CGAAATTAGC	GATATTAATA	TAG	CTACATGGTG	GTATGT	YAG	chrXII_931364_931698_-	chrXII	931364	931698	0	-14	80	79	80	79	FALSE	FALSE	FALSE	FALSE	0	FALSE	TRUE	334	16	318
chrXII	931350	931698	-	YLR406C	RPL31B	TRUE	348	30	318	TACTAAC	931380	0	0	4	4	A	G	A	C	T	A	GCACAAAAGA	GTATGT	CGAAATTAGC	GATATTAATA	TAG	CTACATGGTG	GTATGT	YAG	chrXII_931350_931700_-	chrXII	931350	931700	-2	0	1	81	82	85	FALSE	FALSE	FALSE	FALSE	0	TRUE	FALSE	350	30	320
chrXII	931350	931698	-	YLR406C	RPL31B	TRUE	348	30	318	TACTAAC	931380	0	0	4	4	A	G	A	C	T	A	GCACAAAAGA	GTATGT	CGAAATTAGC	GATATTAATA	TAG	CTACATGGTG	GTATGT	YAG	chrXII_931362_931698_-	chrXII	931362	931698	0	-12	84	89	84	89	FALSE	FALSE	FALSE	FALSE	0	FALSE	TRUE	336	18	318
chrXII	931350	931698	-	YLR406C	RPL31B	TRUE	348	30	318	TACTAAC	931380	0	0	4	4	A	G	A	C	T	A	GCACAAAAGA	GTATGT	CGAAATTAGC	GATATTAATA	TAG	CTACATGGTG	GTATGT	YAG	chrXII_931347_931697_-	chrXII	931347	931697	1	3	1	85	80	85	FALSE	FALSE	FALSE	FALSE	0	TRUE	TRUE	350	33	317
chrXII	931350	931698	-	YLR406C	RPL31B	TRUE	348	30	318	TACTAAC	931380	0	0	4	4	A	G	A	C	T	A	GCACAAAAGA	GTATGT	CGAAATTAGC	GATATTAATA	TAG	CTACATGGTG	GTATGT	YAG	chrXII_931367_931698_-	chrXII	931367	931698	0	-17	90	85	90	85	FALSE	FALSE	FALSE	FALSE	0	FALSE	TRUE	331	13	318
chrXII	931350	931698	-	YLR406C	RPL31B	TRUE	348	30	318	TACTAAC	931380	0	0	4	4	A	G	A	C	T	A	GCACAAAAGA	GTATGT	CGAAATTAGC	GATATTAATA	TAG	CTACATGGTG	GTATGT	YAG	chrXII_931336_931698_-	chrXII	931336	931698	0	14	82	88	82	88	FALSE	FALSE	FALSE	FALSE	0	FALSE	TRUE	362	44	318
chrXII	931350	931698	-	YLR406C	RPL31B	TRUE	348	30	318	TACTAAC	931380	0	0	4	4	A	G	A	C	T	A	GCACAAAAGA	GTATGT	CGAAATTAGC	GATATTAATA	TAG	CTACATGGTG	GTATGT	YAG	chrXII_931348_931696_-	chrXII	931348	931696	2	2	85	81	85	81	FALSE	FALSE	FALSE	FALSE	2	TRUE	TRUE	348	32	316
chrXII	931350	931698	-	YLR406C	RPL31B	TRUE	348	30	318	TACTAAC	931380	0	0	4	4	A	G	A	C	T	A	GCACAAAAGA	GTATGT	CGAAATTAGC	GATATTAATA	TAG	CTACATGGTG	GTATGT	YAG	chrXII_931354_931698_-	chrXII	931354	931698	0	-4	74	49	84	49	FALSE	FALSE	FALSE	FALSE	0	FALSE	TRUE	344	26	318
chrXII	931350	931698	-	YLR406C	RPL31B	TRUE	348	30	318	TACTAAC	931380	0	0	4	4	A	G	A	C	T	A	GCACAAAAGA	GTATGT	CGAAATTAGC	GATATTAATA	TAG	CTACATGGTG	GTATGT	YAG	chrXII_931346_931694_-	chrXII	931346	931694	4	4	3	84	76	84	FALSE	FALSE	FALSE	FALSE	0	TRUE	TRUE	348	34	314
chrXII	931350	931698	-	YLR406C	RPL31B	TRUE	348	30	318	TACTAAC	931380	0	0	4	4	A	G	A	C	T	A	GCACAAAAGA	GTATGT	CGAAATTAGC	GATATTAATA	TAG	CTACATGGTG	GTATGT	YAG	chrXII_931352_931698_-	chrXII	931352	931698	0	-2	80	79	80	79	FALSE	FALSE	FALSE	FALSE	0	FALSE	TRUE	346	28	318
chrXII	931350	931698	-	YLR406C	RPL31B	TRUE	348	30	318	TACTAAC	931380	0	0	4	4	A	G	A	C	T	A	GCACAAAAGA	GTATGT	CGAAATTAGC	GATATTAATA	TAG	CTACATGGTG	GTATGT	YAG	chrXII_931377_931698_-	chrXII	931377	931698	0	-27	79	88	79	88	FALSE	FALSE	FALSE	FALSE	0	FALSE	TRUE	321	247	74
chrXII	931350	931698	-	YLR406C	RPL31B	TRUE	348	30	318	TACTAAC	931380	0	0	4	4	A	G	A	C	T	A	GCACAAAAGA	GTATGT	CGAAATTAGC	GATATTAATA	TAG	CTACATGGTG	GTATGT	YAG	chrXII_931619_931700_-	chrXII	931619	931700	-2	-269	1	3	79	22	TRUE	FALSE	TRUE	TRUE	2	TRUE	TRUE	81	54	27
chrXII	931350	931698	-	YLR406C	RPL31B	TRUE	348	30	318	TACTAAC	931380	0	0	4	4	A	G	A	C	T	A	GCACAAAAGA	GTATGT	CGAAATTAGC	GATATTAATA	TAG	CTACATGGTG	GTATGT	YAG	chrXII_931653_931698_-	chrXII	931653	931698	0	-303	1	1	16	12	TRUE	FALSE	TRUE	TRUE	0	FALSE	TRUE	45	20	25
chrXII	931350	931698	-	YLR406C	RPL31B	TRUE	348	30	318	TACTAAC	931380	0	0	4	4	A	G	A	C	T	A	GCACAAAAGA	GTATGT	CGAAATTAGC	GATATTAATA	TAG	CTACATGGTG	GTATGT	YAG	chrXII_931617_931698_-	chrXII	931617	931698	0	-267	7	3	82	19	FALSE	FALSE	FALSE	FALSE	0	FALSE	TRUE	81	7	74
chrXII	931350	931698	-	YLR406C	RPL31B	TRUE	348	30	318	TACTAAC	931380	0	0	4	4	A	G	A	C	T	A	GCACAAAAGA	GTATGT	CGAAATTAGC	GATATTAATA	TAG	CTACATGGTG	GTATGT	YAG	chrXII_931351_931699_-	chrXII	931351	931699	-1	-1	70	79	73	79	FALSE	FALSE	FALSE	FALSE	0	TRUE	TRUE	348	29	319
chrXII	931350	931698	-	YLR406C	RPL31B	TRUE	348	30	318	TACTAAC	931380	0	0	4	4	A	G	A	C	T	A	GCACAAAAGA	GTATGT	CGAAATTAGC	GATATTAATA	TAG	CTACATGGTG	GTATGT	YAG	chrXII_931326_931698_-	chrXII	931326	931698	0	24	74	87	74	87	FALSE	FALSE	FALSE	FALSE	0	FALSE	TRUE	372	54	318
chrXII	931350	931698	-	YLR406C	RPL31B	TRUE	348	30	318	TACTAAC	931380	0	0	4	4	A	G	A	C	T	A	GCACAAAAGA	GTATGT	CGAAATTAGC	GATATTAATA	TAG	CTACATGGTG	GTATGT	YAG	chrXII_931360_931698_-	chrXII	931360	931698	0	-10	19	82	19	82	FALSE	FALSE	FALSE	FALSE	0	FALSE	TRUE	338	20	318
chrXII	931350	931698	-	YLR406C	RPL31B	TRUE	348	30	318	TACTAAC	931380	0	0	4	4	A	G	A	C	T	A	GCACAAAAGA	GTATGT	CGAAATTAGC	GATATTAATA	TAG	CTACATGGTG	GTATGT	YAG	chrXII_931394_931428_-	chrXII	931394	931428	270	-44	5	96	5	96	FALSE	FALSE	FALSE	FALSE	0	TRUE	TRUE	34	7	27
chrXII	931350	931698	-	YLR406C	RPL31B	TRUE	348	30	318	TACTAAC	931380	0	0	4	4	A	G	A	C	T	A	GCACAAAAGA	GTATGT	CGAAATTAGC	GATATTAATA	TAG	CTACATGGTG	GTATGT	YAG	chrXII_931337_931699_-	chrXII	931337	931699	-1	13	18	58	18	58	FALSE	FALSE	FALSE	FALSE	0	TRUE	TRUE	362	43	319
chrXII	931350	931698	-	YLR406C	RPL31B	TRUE	348	30	318	TACTAAC	931380	0	0	4	4	A	G	A	C	T	A	GCACAAAAGA	GTATGT	CGAAATTAGC	GATATTAATA	TAG	CTACATGGTG	GTATGT	YAG	chrXII_931351_931700_-	chrXII	931351	931700	-2	-1	2	25	61	40	FALSE	FALSE	FALSE	FALSE	2	TRUE	TRUE	349	29	320
chrXII	931350	931698	-	YLR406C	RPL31B	TRUE	348	30	318	TACTAAC	931380	0	0	4	4	A	G	A	C	T	A	GCACAAAAGA	GTATGT	CGAAATTAGC	GATATTAATA	TAG	CTACATGGTG	GTATGT	YAG	chrXII_931347_931698_-	chrXII	931347	931698	0	3	81	90	81	90	FALSE	FALSE	FALSE	FALSE	1	FALSE	TRUE	351	33	318
chrXII	931350	931698	-	YLR406C	RPL31B	TRUE	348	30	318	TACTAAC	931380	0	0	4	4	A	G	A	C	T	A	GCACAAAAGA	GTATGT	CGAAATTAGC	GATATTAATA	TAG	CTACATGGTG	GTATGT	YAG	chrXII_931344_931698_-	chrXII	931344	931698	0	6	37	64	37	64	FALSE	FALSE	FALSE	FALSE	1	FALSE	TRUE	354	36	318
chrXII	931350	931698	-	YLR406C	RPL31B	TRUE	348	30	318	TACTAAC	931380	0	0	4	4	A	G	A	C	T	A	GCACAAAAGA	GTATGT	CGAAATTAGC	GATATTAATA	TAG	CTACATGGTG	GTATGT	YAG	chrXII_931296_931698_-	chrXII	931296	931698	0	54	50	51	50	51	FALSE	FALSE	FALSE	FALSE	0	FALSE	TRUE	402	84	318
chrXII	931350	931698	-	YLR406C	RPL31B	TRUE	348	30	318	TACTAAC	931380	0	0	4	4	A	G	A	C	T	A	GCACAAAAGA	GTATGT	CGAAATTAGC	GATATTAATA	TAG	CTACATGGTG	GTATGT	YAG	chrXII_931355_931698_-	chrXII	931355	931698	0	-5	55	46	55	46	FALSE	FALSE	FALSE	FALSE	1	FALSE	TRUE	343	25	318
chrXII	931350	931698	-	YLR406C	RPL31B	TRUE	348	30	318	TACTAAC	931380	0	0	4	4	A	G	A	C	T	A	GCACAAAAGA	GTATGT	CGAAATTAGC	GATATTAATA	TAG	CTACATGGTG	GTATGT	YAG	chrXII_931348_931697_-	chrXII	931348	931697	1	2	63	87	63	87	FALSE	FALSE	FALSE	FALSE	0	TRUE	TRUE	349	32	317
chrXII	931350	931698	-	YLR406C	RPL31B	TRUE	348	30	318	TACTAAC	931380	0	0	4	4	A	G	A	C	T	A	GCACAAAAGA	GTATGT	CGAAATTAGC	GATATTAATA	TAG	CTACATGGTG	GTATGT	YAG	chrXII_931344_931694_-	chrXII	931344	931694	4	6	1	47	54	47	FALSE	FALSE	FALSE	FALSE	3	TRUE	TRUE	350	36	314
chrXII	931350	931698	-	YLR406C	RPL31B	TRUE	348	30	318	TACTAAC	931380	0	0	4	4	A	G	A	C	T	A	GCACAAAAGA	GTATGT	CGAAATTAGC	GATATTAATA	TAG	CTACATGGTG	GTATGT	YAG	chrXII_931351_931698_-	chrXII	931351	931698	0	-1	1	81	40	81	FALSE	FALSE	FALSE	FALSE	2	FALSE	TRUE	347	29	318
chrXII	931350	931698	-	YLR406C	RPL31B	TRUE	348	30	318	TACTAAC	931380	0	0	4	4	A	G	A	C	T	A	GCACAAAAGA	GTATGT	CGAAATTAGC	GATATTAATA	TAG	CTACATGGTG	GTATGT	YAG	chrXII_931618_931699_-	chrXII	931618	931699	-1	-268	10	4	81	20	FALSE	FALSE	FALSE	FALSE	0	TRUE	TRUE	81	55	26
chrXII	931350	931698	-	YLR406C	RPL31B	TRUE	348	30	318	TACTAAC	931380	0	0	4	4	A	G	A	C	T	A	GCACAAAAGA	GTATGT	CGAAATTAGC	GATATTAATA	TAG	CTACATGGTG	GTATGT	YAG	chrXII_931315_931698_-	chrXII	931315	931698	0	35	62	42	62	42	FALSE	FALSE	FALSE	FALSE	0	FALSE	TRUE	383	65	318
chrXII	931350	931698	-	YLR406C	RPL31B	TRUE	348	30	318	TACTAAC	931380	0	0	4	4	A	G	A	C	T	A	GCACAAAAGA	GTATGT	CGAAATTAGC	GATATTAATA	TAG	CTACATGGTG	GTATGT	YAG	chrXII_931320_931387_-	chrXII	931320	931387	311	30	4	90	10	91	FALSE	FALSE	FALSE	FALSE	1	TRUE	TRUE	67	35	32
chrXII	931350	931698	-	YLR406C	RPL31B	TRUE	348	30	318	TACTAAC	931380	0	0	4	4	A	G	A	C	T	A	GCACAAAAGA	GTATGT	CGAAATTAGC	GATATTAATA	TAG	CTACATGGTG	GTATGT	YAG	chrXII_931354_931704_-	chrXII	931354	931704	-6	-4	14	1	14	87	FALSE	FALSE	TRUE	TRUE	1	TRUE	TRUE	350	26	324
chrXII	931350	931698	-	YLR406C	RPL31B	TRUE	348	30	318	TACTAAC	931380	0	0	4	4	A	G	A	C	T	A	GCACAAAAGA	GTATGT	CGAAATTAGC	GATATTAATA	TAG	CTACATGGTG	GTATGT	YAG	chrXII_931337_931397_-	chrXII	931337	931397	301	13	2	89	12	89	FALSE	FALSE	FALSE	FALSE	1	TRUE	TRUE	60	43	17
chrXII	931350	931698	-	YLR406C	RPL31B	TRUE	348	30	318	TACTAAC	931380	0	0	4	4	A	G	A	C	T	A	GCACAAAAGA	GTATGT	CGAAATTAGC	GATATTAATA	TAG	CTACATGGTG	GTATGT	YAG	chrXII_931271_931368_-	chrXII	931271	931368	330	79	4	94	7	94	FALSE	FALSE	FALSE	FALSE	0	TRUE	TRUE	97	76	21
chrXII	931350	931698	-	YLR406C	RPL31B	TRUE	348	30	318	TACTAAC	931380	0	0	4	4	A	G	A	C	T	A	GCACAAAAGA	GTATGT	CGAAATTAGC	GATATTAATA	TAG	CTACATGGTG	GTATGT	YAG	chrXII_931354_931702_-	chrXII	931354	931702	-4	-4	68	1	68	33	TRUE	FALSE	TRUE	TRUE	1	TRUE	TRUE	348	26	322
chrXIII	163309	163716	-	YML056C	IMD4	FALSE	407	113	294	TACTAAC	163422	0	0	5	6	G	T	C	A	A	G	CCAGTTACTG	GTATGT	TATAATAGAC	TTTTTGAACA	CAG	AAGACGGTAA	GTATGT	YAG	chrXIII_163449_163530_-	chrXIII	163449	163530	186	-140	95	7	95	7	FALSE	FALSE	FALSE	FALSE	0	TRUE	TRUE	81	39	42
chrXIII	163309	163716	-	YML056C	IMD4	FALSE	407	113	294	TACTAAC	163422	0	0	5	6	G	T	C	A	A	G	CCAGTTACTG	GTATGT	TATAATAGAC	TTTTTGAACA	CAG	AAGACGGTAA	GTATGT	YAG	chrXIII_163306_163716_-	chrXIII	163306	163716	0	3	77	67	77	67	FALSE	FALSE	FALSE	FALSE	1	FALSE	TRUE	410	116	294
chrXIII	163309	163716	-	YML056C	IMD4	FALSE	407	113	294	TACTAAC	163422	0	0	5	6	G	T	C	A	A	G	CCAGTTACTG	GTATGT	TATAATAGAC	TTTTTGAACA	CAG	AAGACGGTAA	GTATGT	YAG	chrXIII_163308_163715_-	chrXIII	163308	163715	1	1	61	71	66	71	FALSE	FALSE	FALSE	FALSE	0	TRUE	TRUE	407	114	293
chrXIII	163309	163716	-	YML056C	IMD4	FALSE	407	113	294	TACTAAC	163422	0	0	5	6	G	T	C	A	A	G	CCAGTTACTG	GTATGT	TATAATAGAC	TTTTTGAACA	CAG	AAGACGGTAA	GTATGT	YAG	chrXIII_163309_163716_-	chrXIII	163309	163716	0	0	98	98	101	98	FALSE	FALSE	FALSE	FALSE	1	FALSE	FALSE	407	113	294
chrXIII	163309	163716	-	YML056C	IMD4	FALSE	407	113	294	TACTAAC	163422	0	0	5	6	G	T	C	A	A	G	CCAGTTACTG	GTATGT	TATAATAGAC	TTTTTGAACA	CAG	AAGACGGTAA	GTATGT	YAG	chrXIII_163553_163716_-	chrXIII	163553	163716	0	-244	85	90	85	90	FALSE	FALSE	FALSE	FALSE	1	FALSE	TRUE	163	22	141
chrXIII	163309	163716	-	YML056C	IMD4	FALSE	407	113	294	TACTAAC	163422	0	0	5	6	G	T	C	A	A	G	CCAGTTACTG	GTATGT	TATAATAGAC	TTTTTGAACA	CAG	AAGACGGTAA	GTATGT	YAG	chrXIII_163313_163716_-	chrXIII	163313	163716	0	-4	35	66	35	66	FALSE	FALSE	FALSE	FALSE	0	FALSE	TRUE	403	109	294
chrXIII	163309	163716	-	YML056C	IMD4	FALSE	407	113	294	TACTAAC	163422	0	0	5	6	G	T	C	A	A	G	CCAGTTACTG	GTATGT	TATAATAGAC	TTTTTGAACA	CAG	AAGACGGTAA	GTATGT	YAG	chrXIII_163316_163716_-	chrXIII	163316	163716	0	-7	63	80	63	80	FALSE	FALSE	FALSE	FALSE	2	FALSE	TRUE	400	106	294
chrXIII	163309	163716	-	YML056C	IMD4	FALSE	407	113	294	TACTAAC	163422	0	0	5	6	G	T	C	A	A	G	CCAGTTACTG	GTATGT	TATAATAGAC	TTTTTGAACA	CAG	AAGACGGTAA	GTATGT	YAG	chrXIII_163407_163716_-	chrXIII	163407	163716	0	-98	78	23	78	23	FALSE	FALSE	FALSE	FALSE	0	FALSE	TRUE	309	15	294
chrXIII	163309	163716	-	YML056C	IMD4	FALSE	407	113	294	TACTAAC	163422	0	0	5	6	G	T	C	A	A	G	CCAGTTACTG	GTATGT	TATAATAGAC	TTTTTGAACA	CAG	AAGACGGTAA	GTATGT	YAG	chrXIII_163309_163717_-	chrXIII	163309	163717	-1	0	59	42	59	42	FALSE	FALSE	FALSE	FALSE	0	TRUE	FALSE	408	113	295
chrXIII	163309	163716	-	YML056C	IMD4	FALSE	407	113	294	TACTAAC	163422	0	0	5	6	G	T	C	A	A	G	CCAGTTACTG	GTATGT	TATAATAGAC	TTTTTGAACA	CAG	AAGACGGTAA	GTATGT	YAG	chrXIII_163308_163716_-	chrXIII	163308	163716	0	1	69	32	69	32	FALSE	FALSE	FALSE	FALSE	0	FALSE	TRUE	408	114	294
chrXIII	163309	163716	-	YML056C	IMD4	FALSE	407	113	294	TACTAAC	163422	0	0	5	6	G	T	C	A	A	G	CCAGTTACTG	GTATGT	TATAATAGAC	TTTTTGAACA	CAG	AAGACGGTAA	GTATGT	YAG	chrXIII_163620_163716_-	chrXIII	163620	163716	0	-311	93	4	93	8	FALSE	FALSE	FALSE	FALSE	0	FALSE	TRUE	96	78	18
chrXIII	163309	163716	-	YML056C	IMD4	FALSE	407	113	294	TACTAAC	163422	0	0	5	6	G	T	C	A	A	G	CCAGTTACTG	GTATGT	TATAATAGAC	TTTTTGAACA	CAG	AAGACGGTAA	GTATGT	YAG	chrXIII_163309_163826_-	chrXIII	163309	163826	-110	0	14	87	14	87	FALSE	FALSE	FALSE	FALSE	0	TRUE	FALSE	517	113	404
chrXIII	163309	163716	-	YML056C	IMD4	FALSE	407	113	294	TACTAAC	163422	0	0	5	6	G	T	C	A	A	G	CCAGTTACTG	GTATGT	TATAATAGAC	TTTTTGAACA	CAG	AAGACGGTAA	GTATGT	YAG	chrXIII_163362_163716_-	chrXIII	163362	163716	0	-53	59	56	59	56	FALSE	FALSE	FALSE	FALSE	1	FALSE	TRUE	354	60	294
chrXIII	163309	163716	-	YML056C	IMD4	FALSE	407	113	294	TACTAAC	163422	0	0	5	6	G	T	C	A	A	G	CCAGTTACTG	GTATGT	TATAATAGAC	TTTTTGAACA	CAG	AAGACGGTAA	GTATGT	YAG	chrXIII_163312_163719_-	chrXIII	163312	163719	-3	-3	77	48	77	48	FALSE	FALSE	FALSE	FALSE	2	TRUE	TRUE	407	110	297
chrXIII	163309	163716	-	YML056C	IMD4	FALSE	407	113	294	TACTAAC	163422	0	0	5	6	G	T	C	A	A	G	CCAGTTACTG	GTATGT	TATAATAGAC	TTTTTGAACA	CAG	AAGACGGTAA	GTATGT	YAG	chrXIII_163412_163716_-	chrXIII	163412	163716	0	-103	92	27	92	27	FALSE	FALSE	FALSE	FALSE	2	FALSE	TRUE	304	10	294
chrXIII	163309	163716	-	YML056C	IMD4	FALSE	407	113	294	TACTAAC	163422	0	0	5	6	G	T	C	A	A	G	CCAGTTACTG	GTATGT	TATAATAGAC	TTTTTGAACA	CAG	AAGACGGTAA	GTATGT	YAG	chrXIII_163670_163716_-	chrXIII	163670	163716	0	-361	78	3	78	21	FALSE	FALSE	FALSE	FALSE	1	FALSE	TRUE	46	28	18
chrXIII	163309	163716	-	YML056C	IMD4	FALSE	407	113	294	TACTAAC	163422	0	0	5	6	G	T	C	A	A	G	CCAGTTACTG	GTATGT	TATAATAGAC	TTTTTGAACA	CAG	AAGACGGTAA	GTATGT	YAG	chrXIII_163409_163716_-	chrXIII	163409	163716	0	-100	59	42	59	42	FALSE	FALSE	FALSE	FALSE	0	FALSE	TRUE	307	13	294
chrXIII	206098	206203	+	YML036W	CGI121	FALSE	105	41	64	TACTAAC	206162	0	0	6	8	A	A	A	A	T	C	CATAAGAAAA	GTATGT	TTTAATAATA	TTTTACCTAT	TAG	ATCTATAAAT	GTATGT	YAG	chrXIII_206098_206194_+	chrXIII	206098	206194	0	-9	85	90	85	90	FALSE	FALSE	FALSE	FALSE	0	FALSE	TRUE	96	32	64
chrXIII	206098	206203	+	YML036W	CGI121	FALSE	105	41	64	TACTAAC	206162	0	0	6	8	A	A	A	A	T	C	CATAAGAAAA	GTATGT	TTTAATAATA	TTTTACCTAT	TAG	ATCTATAAAT	GTATGT	YAG	chrXIII_206116_206177_+	chrXIII	206116	206177	18	-26	6	2	9	18	FALSE	FALSE	FALSE	TRUE	0	TRUE	TRUE	61	15	46
chrXIII	206098	206203	+	YML036W	CGI121	FALSE	105	41	64	TACTAAC	206162	0	0	6	8	A	A	A	A	T	C	CATAAGAAAA	GTATGT	TTTAATAATA	TTTTACCTAT	TAG	ATCTATAAAT	GTATGT	YAG	chrXIII_206098_206189_+	chrXIII	206098	206189	0	-14	77	93	77	93	FALSE	FALSE	FALSE	FALSE	0	FALSE	TRUE	91	27	64
chrXIII	206098	206203	+	YML036W	CGI121	FALSE	105	41	64	TACTAAC	206162	0	0	6	8	A	A	A	A	T	C	CATAAGAAAA	GTATGT	TTTAATAATA	TTTTACCTAT	TAG	ATCTATAAAT	GTATGT	YAG	chrXIII_206098_206185_+	chrXIII	206098	206185	0	-18	83	82	83	82	FALSE	FALSE	FALSE	FALSE	0	FALSE	TRUE	87	23	64
chrXIII	206098	206203	+	YML036W	CGI121	FALSE	105	41	64	TACTAAC	206162	0	0	6	8	A	A	A	A	T	C	CATAAGAAAA	GTATGT	TTTAATAATA	TTTTACCTAT	TAG	ATCTATAAAT	GTATGT	YAG	chrXIII_206096_206201_+	chrXIII	206096	206201	-2	-2	69	1	69	32	FALSE	TRUE	FALSE	TRUE	1	TRUE	TRUE	105	39	66
chrXIII	206098	206203	+	YML036W	CGI121	FALSE	105	41	64	TACTAAC	206162	0	0	6	8	A	A	A	A	T	C	CATAAGAAAA	GTATGT	TTTAATAATA	TTTTACCTAT	TAG	ATCTATAAAT	GTATGT	YAG	chrXIII_206197_206227_+	chrXIII	206197	206227	99	24	6	1	18	74	FALSE	TRUE	FALSE	TRUE	1	TRUE	TRUE	30	15	15
chrXIII	206098	206203	+	YML036W	CGI121	FALSE	105	41	64	TACTAAC	206162	0	0	6	8	A	A	A	A	T	C	CATAAGAAAA	GTATGT	TTTAATAATA	TTTTACCTAT	TAG	ATCTATAAAT	GTATGT	YAG	chrXIII_206098_206203_+	chrXIII	206098	206203	0	0	98	98	98	98	FALSE	FALSE	FALSE	FALSE	0	FALSE	FALSE	105	41	64
chrXIII	206098	206203	+	YML036W	CGI121	FALSE	105	41	64	TACTAAC	206162	0	0	6	8	A	A	A	A	T	C	CATAAGAAAA	GTATGT	TTTAATAATA	TTTTACCTAT	TAG	ATCTATAAAT	GTATGT	YAG	chrXIII_206098_206173_+	chrXIII	206098	206173	0	-30	37	89	37	89	FALSE	FALSE	FALSE	FALSE	0	FALSE	TRUE	75	11	64
[truncated: 3,757 more rows]
[truncated: 230 more columns]

## Sheet: S2 junction_filtering_summary
parameter	unfiltered table	filtered table	filtered table (min. 6 reads across all 6 samples)	filtered table (min. 6 reads across all 6 samples, min 1/1000 FAnS)
[truncated: 12 more rows]

[truncated: 3 more sheets: S3 alt_junctions_per_intron, S4 filtered_junc_per_intron, S5 filtered_intron_analysis]
